# Supplementary material for: New Insights into the French Paradox: Free Radical Scavenging by Resveratrol Yields Cardiovascular Protective Metabolites
Source: J Med Chem. 2025 May 7;68(10):10031–47. doi: 10.1021/acs.jmedchem.4c03061 (PMC12105021; doi:10.1021/acs.jmedchem.4c03061)
Supplement: Supplementary file 2 [file jm4c03061_si_002.csv]

Compound	SMILES	ACE IC50 (micromolar)	C-ACE IC50 (micromolar)	N-ACE IC50 (micromolar)	15-LOX IC50 (micromolar)	COX-1 IC50 (micromolar)	COX-2 IC50 (micromolar)
Resveratrol	OC1=CC(O)=CC(/C=C/C2=CC=C(O)C=C2)=C1	185.8 ± 9.1			>400	2.9 ± 1.0	5.4 ± 0.1
1	OC1=CC=C(/C=C/C2=C(C3=C(O)C=C(O)C=C3/C=C/C4=CC=C(O)C=C4)C(O)=CC(O)=C2)C=C1	17.5 ± 4.8			53.4 ± 5.0	n.d.	5.2 ± 0.3
2	OC(C=C1)=CC=C1/C=C/C2=CC(O)=CC3=C2[C@@H](C4=CC(O)=CC(O)=C4)[C@H](C5=CC=C(O)C=C5)O3	31.8 ± 0.5			9.7 ± 2.8	9.1 ± 1.6	3.4 ± 0.1
3	OC1=CC=C(/C=C/C2=C(N=C(C)O3)C3=CC(O)=C2)C=C1	106.4 ± 2.0			85.7 ± 20.1	n.d.	n.d.
4	OC(C=C1)=CC=C1[C@H]2[C@H](C3=CC(O)=CC(O)=C3)C4=CC(C([H])=O)=CC=C4O2	41.6 ± 2.4			241.1 ± 21.0	n.d.	19.6 ± 1.4
5	OC1=C(I)C(O)=CC(/C=C/C2=CC=C(O)C=C2)=C1	20.4 ± 2.2			120.6 ± 4.9	21.3 ± 0.7	n.d.
6	OC1=CC(O)=CC(/C=C/C2=CC=C3C([C@@H](C4=CC(O)=CC(O)=C4)[C@H](C5=CC=C(O)C=C5)O3)=C2)=C1	9.2 ± 0.6	17.1 ± 1.2	56.4 ± 5.2	22.4 ± 8.8	4.7 ± 0.3	5.6 ± 0.6
6a	OC1=CC(O)=CC(/C=C/C2=CC=C3C([C@@H](C4=CC(O)=CC(O)=C4)[C@H](C5=CC=C(O)C=C5)O3)=C2)=C1	8.7 ± 0.6			n.d.	n.d.	n.d.
6b	OC1=CC(O)=CC(/C=C/C2=CC=C3C([C@H](C4=CC(O)=CC(O)=C4)[C@@H](C5=CC=C(O)C=C5)O3)=C2)=C1	12.1 ± 0.1			n.d.	n.d.	n.d.
7	OC(C=C1)=CC=C1[C@H]2[C@H](C3=CC(O)=C(I)C(O)=C3)C4=CC(C([H])=O)=CC=C4O2	17.1 ± 1.8			n.d.	n.d.	n.d.
8	OC1=CC(O)=CC(C(OCC)C(OCC)C2=CC=C(O)C=C2)=C1	>1000			n.d.	n.d.	n.d.
9	OC1=CC(O)=CC([C@H](OCC)[C@@](C2=C(/C=C/C3=CC=C(O)C=C3)C=C(O)C=C2O)(O)C4=CC=C(O)C=C4)=C1	36.5 ± 0.8			99.6 ± 5.1	n.d.	n.d.
10	OC1=CC(O)=CC([C@H](OCC)C(C2=C(/C=C/C3=CC=C(O)C=C3)C=C(O)C=C2O)C4=CC=C(O)C=C4)=C1	33.3 ± 1.5			n.d.	n.d.	12.2 ± 0.2
11	OC1=CC(O)=CC(C(OCC)C(OCC)C2=CC=C(O)C=C2)=C1	>1000			n.d.	n.d.	n.d.
12	OC1=CC(O)=CC(/C=C/C2=CC=C(O)C=C2)=C1I	15.1 ± 1.5	35.1 ± 1.5	104.8 ± 3.4	97.2 ± 2.4	n.d.	11.1 ± 0.4
13	OC1=C(I)C(O)=CC(C(OCC)C(OCC)C2=CC=C(O)C=C2)=C1	>1000			n.d.	n.d.	n.d.
14	OC1=C(I)C(O)=CC(/C=C/C2=CC=C(O)C=C2)=C1I	16.2 ± 1.7			97.2 ± 2.4	n.d.	n.d.
15	OC1=CC(O)=CC(C(OCC)C(OCC)C2=CC=C(O)C=C2)=C1I	>1000			n.d.	n.d.	n.d.
16	OC1=CC(O)=CC(/C=C/C2=CC=C(O)C=C2)=C1Cl	61.6 ± 3.4			94.4 ± 2.4	n.d.	13.3 ± 0.1
17	OC1=CC=C(/C=C/C2=C(C3=C(O)C(I)=C(O)C=C3/C=C/C4=CC=C(O)C=C4)C(O)=C(I)C(O)=C2)C=C1	38.8 ± 1.1			174.9 ± 2.2	n.d.	n.d.
18	OC(C=C1)=CC=C1/C=C([N+]([O-])=O)\C2=CC(O)=CC(O)=C2	277.7 ± 7.8			n.d.	n.d.	n.d.
19	OC1=CC(O)=CC(/C=C/C2=CC([N+]([O-])=O)=C(O)C=C2)=C1	192.4 ± 2.5			n.d.	19.8 ± 0.1	n.d.
