# Supplementary material for: New Insights into the French Paradox: Free Radical Scavenging by Resveratrol Yields Cardiovascular Protective Metabolites
Source: J Med Chem. 2025 May 7;68(10):10031–47. doi: 10.1021/acs.jmedchem.4c03061 (PMC12105021; doi:10.1021/acs.jmedchem.4c03061)
Supplement: Supplementary file 4 [file jm4c03061_si_004.pdb]

REMARK   4 XXXX COMPLIES WITH FORMAT V. 2.0
COMPND    \\Mac\Home\Desktop\trans_vin_RS\new_docking_enantiomers\6aRR_nACE\2c6n.docked.pdbqt 
AUTHOR    GENERATED BY OPEN BABEL 3.1.1
ATOM      1  N   LEU A   1     -23.134 -36.647  -7.484  1.00  0.00           N  
ATOM      2  HN1 LEU A   1     -22.523 -35.992  -7.972  1.00  0.00           H  
ATOM      3  HN2 LEU A   1     -22.838 -37.612  -7.628  1.00  0.00           H  
ATOM      4  HN3 LEU A   1     -23.008 -36.592  -6.473  1.00  0.00           H  
ATOM      5  CA  LEU A   1     -24.530 -36.456  -7.858  1.00  0.00           C  
ATOM      6  C   LEU A   1     -25.437 -37.428  -7.133  1.00  0.00           C  
ATOM      7  O   LEU A   1     -25.010 -38.104  -6.201  1.00  0.00           O  
ATOM      8  CB  LEU A   1     -24.710 -36.639  -9.355  1.00  0.00           C  
ATOM      9  CG  LEU A   1     -25.100 -35.133  -9.799  1.00  0.00           C  
ATOM     10  CD1 LEU A   1     -25.557 -35.396 -11.257  1.00  0.00           C  
ATOM     11  CD2 LEU A   1     -26.134 -34.361  -9.003  1.00  0.00           C  
ATOM     12  HN4 LEU A   1     -22.403 -36.207  -8.612  1.00  0.00           H  
ATOM     13  N   ASP A   2     -26.675 -37.494  -7.562  1.00  0.00           N  
ATOM     14  HN  ASP A   2     -27.000 -36.815  -8.251  1.00  0.00           H  
ATOM     15  CA  ASP A   2     -27.591 -38.506  -7.082  1.00  0.00           C  
ATOM     16  C   ASP A   2     -26.857 -39.792  -7.454  1.00  0.00           C  
ATOM     17  O   ASP A   2     -26.073 -39.791  -8.406  1.00  0.00           O  
ATOM     18  CB  ASP A   2     -28.916 -38.458  -7.837  1.00  0.00           C  
ATOM     19  CG  ASP A   2     -30.055 -39.198  -7.176  1.00  0.00           C  
ATOM     20  OD1 ASP A   2     -30.167 -39.122  -5.938  1.00  0.00           O  
ATOM     21  OD2 ASP A   2     -30.827 -39.866  -7.897  1.00  0.00           O  
ATOM     22  N   PRO A   3     -27.050 -40.886  -6.753  1.00  0.00           N  
ATOM     23  CA  PRO A   3     -26.371 -42.101  -7.140  1.00  0.00           C  
ATOM     24  C   PRO A   3     -27.202 -42.828  -8.168  1.00  0.00           C  
ATOM     25  O   PRO A   3     -26.728 -43.681  -8.901  1.00  0.00           O  
ATOM     26  CB  PRO A   3     -26.278 -42.897  -5.839  1.00  0.00           C  
ATOM     27  CG  PRO A   3     -27.379 -42.377  -4.992  1.00  0.00           C  
ATOM     28  CD  PRO A   3     -27.516 -40.926  -5.359  1.00  0.00           C  
ATOM     29  N   GLY A   4     -28.481 -42.448  -8.172  1.00  0.00           N  
ATOM     30  HN  GLY A   4     -28.791 -41.752  -7.494  1.00  0.00           H  
ATOM     31  CA  GLY A   4     -29.445 -42.993  -9.109  1.00  0.00           C  
ATOM     32  C   GLY A   4     -29.249 -42.285 -10.435  1.00  0.00           C  
ATOM     33  O   GLY A   4     -30.178 -42.148 -11.230  1.00  0.00           O  
ATOM     34  N   LEU A   5     -28.014 -41.835 -10.637  1.00  0.00           N  
ATOM     35  HN  LEU A   5     -27.324 -41.976  -9.899  1.00  0.00           H  
ATOM     36  CA  LEU A   5     -27.591 -41.154 -11.850  1.00  0.00           C  
ATOM     37  C   LEU A   5     -26.212 -41.703 -12.192  1.00  0.00           C  
ATOM     38  O   LEU A   5     -25.754 -41.561 -13.313  1.00  0.00           O  
ATOM     39  CB  LEU A   5     -27.528 -39.631 -11.643  1.00  0.00           C  
ATOM     40  CG  LEU A   5     -28.845 -38.848 -11.552  1.00  0.00           C  
ATOM     41  CD1 LEU A   5     -28.578 -37.358 -11.373  1.00  0.00           C  
ATOM     42  CD2 LEU A   5     -29.695 -39.087 -12.785  1.00  0.00           C  
ATOM     43  N   GLN A   6     -25.556 -42.332 -11.219  1.00  0.00           N  
ATOM     44  HN  GLN A   6     -25.982 -42.385 -10.294  1.00  0.00           H  
ATOM     45  CA  GLN A   6     -24.265 -42.942 -11.424  1.00  0.00           C  
ATOM     46  C   GLN A   6     -24.421 -44.209 -12.315  1.00  0.00           C  
ATOM     47  O   GLN A   6     -25.508 -44.785 -12.377  1.00  0.00           O  
ATOM     48  CB  GLN A   6     -23.609 -43.245 -10.077  1.00  0.00           C  
ATOM     49  CG  GLN A   6     -22.379 -44.152 -10.081  1.00  0.00           C  
ATOM     50  CD  GLN A   6     -21.126 -43.515  -9.458  1.00  0.00           C  
ATOM     51  OE1 GLN A   6     -20.107 -44.190  -9.283  1.00  0.00           O  
ATOM     52  NE2 GLN A   6     -20.979 -42.255  -9.072  1.00  0.00           N  
ATOM     53 1HE2 GLN A   6     -20.148 -41.832  -8.659  1.00  0.00           H  
ATOM     54 2HE2 GLN A   6     -21.821 -41.697  -9.217  1.00  0.00           H  
ATOM     55  N   PRO A   7     -23.368 -44.656 -12.999  1.00  0.00           N  
ATOM     56  CA  PRO A   7     -23.383 -45.813 -13.934  1.00  0.00           C  
ATOM     57  C   PRO A   7     -24.215 -47.034 -13.537  1.00  0.00           C  
ATOM     58  O   PRO A   7     -25.407 -47.156 -13.814  1.00  0.00           O  
ATOM     59  CB  PRO A   7     -21.912 -46.205 -14.035  1.00  0.00           C  
ATOM     60  CG  PRO A   7     -21.176 -44.933 -13.790  1.00  0.00           C  
ATOM     61  CD  PRO A   7     -21.975 -44.197 -12.754  1.00  0.00           C  
ATOM     62  N   GLY A   8     -23.475 -47.916 -12.856  1.00  0.00           N  
ATOM     63  HN  GLY A   8     -22.514 -47.632 -12.667  1.00  0.00           H  
ATOM     64  CA  GLY A   8     -23.851 -49.212 -12.353  1.00  0.00           C  
ATOM     65  C   GLY A   8     -22.843 -50.115 -13.005  1.00  0.00           C  
ATOM     66  O   GLY A   8     -21.955 -49.621 -13.684  1.00  0.00           O  
ATOM     67  N   ASN A   9     -22.931 -51.429 -12.843  1.00  0.00           N  
ATOM     68  HN  ASN A   9     -23.611 -51.855 -12.214  1.00  0.00           H  
ATOM     69  CA  ASN A   9     -21.990 -52.225 -13.625  1.00  0.00           C  
ATOM     70  C   ASN A   9     -22.765 -52.938 -14.736  1.00  0.00           C  
ATOM     71  O   ASN A   9     -23.981 -53.162 -14.674  1.00  0.00           O  
ATOM     72  CB  ASN A   9     -21.193 -53.250 -12.814  1.00  0.00           C  
ATOM     73  CG  ASN A   9     -19.990 -53.771 -13.606  1.00  0.00           C  
ATOM     74  OD1 ASN A   9     -20.063 -53.958 -14.819  1.00  0.00           O  
ATOM     75  ND2 ASN A   9     -18.886 -54.009 -12.912  1.00  0.00           N  
ATOM     76 1HD2 ASN A   9     -18.085 -54.356 -13.439  1.00  0.00           H  
ATOM     77 2HD2 ASN A   9     -18.825 -53.854 -11.906  1.00  0.00           H  
ATOM     78  N   PHE A  10     -21.968 -53.279 -15.728  1.00  0.00           N  
ATOM     79  HN  PHE A  10     -20.972 -53.087 -15.626  1.00  0.00           H  
ATOM     80  CA  PHE A  10     -22.406 -53.900 -16.937  1.00  0.00           C  
ATOM     81  C   PHE A  10     -21.417 -54.915 -17.440  1.00  0.00           C  
ATOM     82  O   PHE A  10     -20.339 -55.072 -16.876  1.00  0.00           O  
ATOM     83  CB  PHE A  10     -22.621 -52.811 -17.993  1.00  0.00           C  
ATOM     84  CG  PHE A  10     -23.833 -51.972 -17.747  1.00  0.00           C  
ATOM     85  CD1 PHE A  10     -23.762 -50.641 -17.343  1.00  0.00           C  
ATOM     86  CD2 PHE A  10     -25.064 -52.524 -17.977  1.00  0.00           C  
ATOM     87  CE1 PHE A  10     -24.937 -49.899 -17.160  1.00  0.00           C  
ATOM     88  CE2 PHE A  10     -26.231 -51.804 -17.832  1.00  0.00           C  
ATOM     89  CZ  PHE A  10     -26.175 -50.474 -17.411  1.00  0.00           C  
ATOM     90  N   SER A  11     -21.769 -55.587 -18.527  1.00  0.00           N  
ATOM     91  HN  SER A  11     -22.639 -55.330 -18.992  1.00  0.00           H  
ATOM     92  CA  SER A  11     -20.983 -56.670 -19.092  1.00  0.00           C  
ATOM     93  C   SER A  11     -19.903 -56.245 -20.120  1.00  0.00           C  
ATOM     94  O   SER A  11     -20.092 -55.302 -20.889  1.00  0.00           O  
ATOM     95  CB  SER A  11     -21.938 -57.690 -19.720  1.00  0.00           C  
ATOM     96  OG  SER A  11     -23.259 -57.515 -19.244  1.00  0.00           O  
ATOM     97  HG  SER A  11     -23.851 -58.148 -19.633  1.00  0.00           H  
ATOM     98  N   ALA A  12     -18.774 -56.960 -20.119  1.00  0.00           N  
ATOM     99  HN  ALA A  12     -18.667 -57.715 -19.441  1.00  0.00           H  
ATOM    100  CA  ALA A  12     -17.699 -56.696 -21.050  1.00  0.00           C  
ATOM    101  C   ALA A  12     -18.082 -57.173 -22.434  1.00  0.00           C  
ATOM    102  O   ALA A  12     -17.278 -57.199 -23.371  1.00  0.00           O  
ATOM    103  CB  ALA A  12     -16.415 -57.356 -20.578  1.00  0.00           C  
ATOM    104  N   ASP A  13     -19.354 -57.552 -22.536  1.00  0.00           N  
ATOM    105  HN  ASP A  13     -19.952 -57.482 -21.712  1.00  0.00           H  
ATOM    106  CA  ASP A  13     -19.928 -58.061 -23.771  1.00  0.00           C  
ATOM    107  C   ASP A  13     -20.738 -57.047 -24.575  1.00  0.00           C  
ATOM    108  O   ASP A  13     -21.262 -56.093 -24.013  1.00  0.00           O  
ATOM    109  CB  ASP A  13     -20.785 -59.289 -23.457  1.00  0.00           C  
ATOM    110  CG  ASP A  13     -19.937 -60.492 -23.044  1.00  0.00           C  
ATOM    111  OD1 ASP A  13     -18.730 -60.522 -23.381  1.00  0.00           O  
ATOM    112  OD2 ASP A  13     -20.497 -61.410 -22.396  1.00  0.00           O  
ATOM    113  N   GLU A  14     -20.841 -57.279 -25.879  1.00  0.00           N  
ATOM    114  HN  GLU A  14     -20.375 -58.095 -26.275  1.00  0.00           H  
ATOM    115  CA  GLU A  14     -21.599 -56.402 -26.758  1.00  0.00           C  
ATOM    116  C   GLU A  14     -23.055 -56.311 -26.376  1.00  0.00           C  
ATOM    117  O   GLU A  14     -23.621 -55.212 -26.338  1.00  0.00           O  
ATOM    118  CB  GLU A  14     -21.493 -56.906 -28.203  1.00  0.00           C  
ATOM    119  CG  GLU A  14     -20.395 -56.269 -29.039  1.00  0.00           C  
ATOM    120  CD  GLU A  14     -20.677 -56.418 -30.537  1.00  0.00           C  
ATOM    121  OE1 GLU A  14     -21.673 -55.847 -31.021  1.00  0.00           O  
ATOM    122  OE2 GLU A  14     -19.896 -57.113 -31.223  1.00  0.00           O  
ATOM    123  N   ALA A  15     -23.679 -57.470 -26.129  1.00  0.00           N  
ATOM    124  HN  ALA A  15     -23.139 -58.334 -26.177  1.00  0.00           H  
ATOM    125  CA  ALA A  15     -25.116 -57.554 -25.790  1.00  0.00           C  
ATOM    126  C   ALA A  15     -25.382 -56.899 -24.433  1.00  0.00           C  
ATOM    127  O   ALA A  15     -26.520 -56.746 -23.962  1.00  0.00           O  
ATOM    128  CB  ALA A  15     -25.593 -59.004 -25.788  1.00  0.00           C  
ATOM    129  N   GLY A  16     -24.257 -56.515 -23.834  1.00  0.00           N  
ATOM    130  HN  GLY A  16     -23.380 -56.685 -24.326  1.00  0.00           H  
ATOM    131  CA  GLY A  16     -24.182 -55.870 -22.529  1.00  0.00           C  
ATOM    132  C   GLY A  16     -23.374 -54.586 -22.610  1.00  0.00           C  
ATOM    133  O   GLY A  16     -23.188 -53.898 -21.622  1.00  0.00           O  
ATOM    134  N   ALA A  17     -22.897 -54.258 -23.797  1.00  0.00           N  
ATOM    135  HN  ALA A  17     -23.026 -54.893 -24.585  1.00  0.00           H  
ATOM    136  CA  ALA A  17     -22.189 -53.000 -23.995  1.00  0.00           C  
ATOM    137  C   ALA A  17     -23.242 -52.069 -24.513  1.00  0.00           C  
ATOM    138  O   ALA A  17     -23.124 -50.843 -24.558  1.00  0.00           O  
ATOM    139  CB  ALA A  17     -21.042 -53.128 -24.989  1.00  0.00           C  
ATOM    140  N   GLN A  18     -24.291 -52.766 -24.912  1.00  0.00           N  
ATOM    141  HN  GLN A  18     -24.226 -53.784 -24.906  1.00  0.00           H  
ATOM    142  CA  GLN A  18     -25.494 -52.175 -25.345  1.00  0.00           C  
ATOM    143  C   GLN A  18     -26.280 -52.071 -24.093  1.00  0.00           C  
ATOM    144  O   GLN A  18     -27.129 -51.203 -23.944  1.00  0.00           O  
ATOM    145  CB  GLN A  18     -26.236 -53.013 -26.388  1.00  0.00           C  
ATOM    146  CG  GLN A  18     -25.536 -50.357 -23.075  1.00  0.00           C  
ATOM    147  CD  GLN A  18     -25.972 -48.910 -22.870  1.00  0.00           C  
ATOM    148  OE1 GLN A  18     -27.153 -48.601 -22.719  1.00  0.00           O  
ATOM    149  NE2 GLN A  18     -25.051 -47.964 -22.857  1.00  0.00           N  
ATOM    150 1HE2 GLN A  18     -25.310 -47.035 -22.724  1.00  0.00           H  
ATOM    151 2HE2 GLN A  18     -24.111 -48.214 -22.980  1.00  0.00           H  
ATOM    152  N   LEU A  19     -26.019 -52.960 -23.171  1.00  0.00           N  
ATOM    153  HN  LEU A  19     -25.343 -53.718 -23.262  1.00  0.00           H  
ATOM    154  CA  LEU A  19     -26.814 -52.713 -22.028  1.00  0.00           C  
ATOM    155  C   LEU A  19     -26.214 -51.572 -21.260  1.00  0.00           C  
ATOM    156  O   LEU A  19     -26.916 -50.897 -20.493  1.00  0.00           O  
ATOM    157  CB  LEU A  19     -27.085 -53.980 -21.267  1.00  0.00           C  
ATOM    158  CG  LEU A  19     -28.508 -54.424 -21.565  1.00  0.00           C  
ATOM    159  CD1 LEU A  19     -28.820 -55.746 -20.879  1.00  0.00           C  
ATOM    160  CD2 LEU A  19     -29.485 -53.342 -21.135  1.00  0.00           C  
ATOM    161  N   PHE A  20     -24.939 -51.327 -21.453  1.00  0.00           N  
ATOM    162  HN  PHE A  20     -24.370 -51.930 -22.047  1.00  0.00           H  
ATOM    163  CA  PHE A  20     -24.373 -50.180 -20.798  1.00  0.00           C  
ATOM    164  C   PHE A  20     -25.194 -48.928 -21.148  1.00  0.00           C  
ATOM    165  O   PHE A  20     -25.548 -48.127 -20.285  1.00  0.00           O  
ATOM    166  CB  PHE A  20     -22.911 -49.958 -21.220  1.00  0.00           C  
ATOM    167  CG  PHE A  20     -22.402 -48.549 -20.933  1.00  0.00           C  
ATOM    168  CD1 PHE A  20     -21.058 -48.311 -20.750  1.00  0.00           C  
ATOM    169  CD2 PHE A  20     -23.274 -47.492 -20.841  1.00  0.00           C  
ATOM    170  CE1 PHE A  20     -20.610 -47.023 -20.474  1.00  0.00           C  
ATOM    171  CE2 PHE A  20     -22.840 -46.221 -20.572  1.00  0.00           C  
ATOM    172  CZ  PHE A  20     -21.509 -45.991 -20.383  1.00  0.00           C  
ATOM    173  N   ALA A  21     -25.508 -48.748 -22.425  1.00  0.00           N  
ATOM    174  HN  ALA A  21     -25.309 -49.507 -23.076  1.00  0.00           H  
ATOM    175  CA  ALA A  21     -26.128 -47.519 -22.965  1.00  0.00           C  
ATOM    176  C   ALA A  21     -27.628 -47.231 -22.822  1.00  0.00           C  
ATOM    177  O   ALA A  21     -28.005 -46.072 -22.653  1.00  0.00           O  
ATOM    178  CB  ALA A  21     -25.781 -47.428 -24.440  1.00  0.00           C  
ATOM    179  N   GLN A  22     -28.528 -48.236 -22.883  1.00  0.00           N  
ATOM    180  HN  GLN A  22     -28.208 -49.189 -23.054  1.00  0.00           H  
ATOM    181  CA  GLN A  22     -29.960 -47.973 -22.707  1.00  0.00           C  
ATOM    182  C   GLN A  22     -30.166 -47.173 -21.430  1.00  0.00           C  
ATOM    183  O   GLN A  22     -31.043 -46.328 -21.345  1.00  0.00           O  
ATOM    184  CB  GLN A  22     -30.774 -49.270 -22.660  1.00  0.00           C  
ATOM    185  CG  GLN A  22     -29.739 -45.195 -22.496  1.00  0.00           C  
ATOM    186  CD  GLN A  22     -30.595 -43.983 -22.848  1.00  0.00           C  
ATOM    187  OE1 GLN A  22     -31.544 -43.630 -22.150  1.00  0.00           O  
ATOM    188  NE2 GLN A  22     -30.306 -43.296 -23.938  1.00  0.00           N  
ATOM    189 1HE2 GLN A  22     -30.839 -42.517 -24.177  1.00  0.00           H  
ATOM    190 2HE2 GLN A  22     -29.551 -43.581 -24.495  1.00  0.00           H  
ATOM    191  N   SER A  23     -29.313 -47.482 -20.451  1.00  0.00           N  
ATOM    192  HN  SER A  23     -28.615 -48.205 -20.628  1.00  0.00           H  
ATOM    193  CA  SER A  23     -29.326 -46.839 -19.137  1.00  0.00           C  
ATOM    194  C   SER A  23     -28.894 -45.370 -19.216  1.00  0.00           C  
ATOM    195  O   SER A  23     -29.673 -44.466 -18.886  1.00  0.00           O  
ATOM    196  CB  SER A  23     -28.437 -47.609 -18.146  1.00  0.00           C  
ATOM    197  OG  SER A  23     -30.720 -45.322 -18.517  1.00  0.00           O  
ATOM    198  HG  SER A  23     -31.515 -44.828 -18.356  1.00  0.00           H  
ATOM    199  N   TYR A  24     -27.651 -45.155 -19.662  1.00  0.00           N  
ATOM    200  HN  TYR A  24     -27.086 -45.964 -19.920  1.00  0.00           H  
ATOM    201  CA  TYR A  24     -27.055 -43.825 -19.801  1.00  0.00           C  
ATOM    202  C   TYR A  24     -28.037 -42.840 -20.383  1.00  0.00           C  
ATOM    203  O   TYR A  24     -28.136 -41.698 -19.956  1.00  0.00           O  
ATOM    204  CB  TYR A  24     -25.822 -43.895 -20.695  1.00  0.00           C  
ATOM    205  CG  TYR A  24     -27.680 -41.537 -18.845  1.00  0.00           C  
ATOM    206  CD1 TYR A  24     -28.562 -41.872 -17.803  1.00  0.00           C  
ATOM    207  CD2 TYR A  24     -27.722 -40.289 -19.424  1.00  0.00           C  
ATOM    208  CE1 TYR A  24     -29.482 -40.949 -17.337  1.00  0.00           C  
ATOM    209  CE2 TYR A  24     -28.702 -39.343 -18.946  1.00  0.00           C  
ATOM    210  CZ  TYR A  24     -29.522 -39.703 -17.940  1.00  0.00           C  
ATOM    211  OH  TYR A  24     -30.470 -38.807 -17.408  1.00  0.00           O  
ATOM    212  HH  TYR A  24     -30.497 -37.952 -17.821  1.00  0.00           H  
ATOM    213  N   ASN A  25     -28.770 -43.299 -21.371  1.00  0.00           N  
ATOM    214  HN  ASN A  25     -28.663 -44.267 -21.676  1.00  0.00           H  
ATOM    215  CA  ASN A  25     -29.718 -42.448 -22.022  1.00  0.00           C  
ATOM    216  C   ASN A  25     -30.847 -41.927 -21.122  1.00  0.00           C  
ATOM    217  O   ASN A  25     -31.216 -40.759 -21.205  1.00  0.00           O  
ATOM    218  CB  ASN A  25     -30.258 -43.193 -23.221  1.00  0.00           C  
ATOM    219  CG  ASN A  25     -31.560 -42.680 -23.637  1.00  0.00           C  
ATOM    220  OD1 ASN A  25     -31.676 -41.667 -24.322  1.00  0.00           O  
ATOM    221  ND2 ASN A  25     -32.573 -43.359 -23.194  1.00  0.00           N  
ATOM    222  HD2 ASN A  25     -33.528 -43.005 -23.242  1.00  0.00           H  
ATOM    223  HD2 ASN A  25     -32.349 -44.270 -22.794  1.00  0.00           H  
ATOM    224  N   SER A  26     -31.386 -42.787 -20.260  1.00  0.00           N  
ATOM    225  HN  SER A  26     -31.040 -43.746 -20.235  1.00  0.00           H  
ATOM    226  CA  SER A  26     -32.466 -42.392 -19.343  1.00  0.00           C  
ATOM    227  C   SER A  26     -31.956 -41.399 -18.286  1.00  0.00           C  
ATOM    228  O   SER A  26     -32.643 -40.431 -17.934  1.00  0.00           O  
ATOM    229  CB  SER A  26     -33.047 -43.633 -18.653  1.00  0.00           C  
ATOM    230  OG  SER A  26     -33.587 -40.629 -18.935  1.00  0.00           O  
ATOM    231  HG  SER A  26     -34.110 -39.848 -19.071  1.00  0.00           H  
ATOM    232  N   SER A  27     -30.748 -41.660 -17.788  1.00  0.00           N  
ATOM    233  HN  SER A  27     -30.249 -42.482 -18.129  1.00  0.00           H  
ATOM    234  CA  SER A  27     -30.105 -40.825 -16.777  1.00  0.00           C  
ATOM    235  C   SER A  27     -29.605 -39.518 -17.388  1.00  0.00           C  
ATOM    236  O   SER A  27     -29.854 -38.420 -16.862  1.00  0.00           O  
ATOM    237  CB  SER A  27     -28.915 -41.571 -16.176  1.00  0.00           C  
ATOM    238  OG  SER A  27     -29.256 -42.909 -15.882  1.00  0.00           O  
ATOM    239  HG  SER A  27     -28.516 -43.373 -15.508  1.00  0.00           H  
ATOM    240  N   ALA A  28     -28.886 -39.658 -18.499  1.00  0.00           N  
ATOM    241  HN  ALA A  28     -28.728 -40.597 -18.865  1.00  0.00           H  
ATOM    242  CA  ALA A  28     -28.320 -38.530 -19.208  1.00  0.00           C  
ATOM    243  C   ALA A  28     -29.335 -37.459 -19.537  1.00  0.00           C  
ATOM    244  O   ALA A  28     -29.026 -36.287 -19.449  1.00  0.00           O  
ATOM    245  CB  ALA A  28     -27.630 -39.002 -20.471  1.00  0.00           C  
ATOM    246  N   GLU A  29     -30.554 -37.817 -19.899  1.00  0.00           N  
ATOM    247  HN  GLU A  29     -30.839 -38.795 -19.950  1.00  0.00           H  
ATOM    248  CA  GLU A  29     -31.460 -36.733 -20.219  1.00  0.00           C  
ATOM    249  C   GLU A  29     -32.012 -35.997 -19.019  1.00  0.00           C  
ATOM    250  O   GLU A  29     -32.820 -35.075 -19.171  1.00  0.00           O  
ATOM    251  CB  GLU A  29     -32.617 -37.172 -21.097  1.00  0.00           C  
ATOM    252  CG  GLU A  29     -32.701 -38.609 -21.486  1.00  0.00           C  
ATOM    253  CD  GLU A  29     -34.086 -38.889 -22.002  1.00  0.00           C  
ATOM    254  OE1 GLU A  29     -34.358 -40.013 -22.465  1.00  0.00           O  
ATOM    255  OE2 GLU A  29     -34.914 -37.948 -21.930  1.00  0.00           O  
ATOM    256  N   GLN A  30     -31.600 -36.411 -17.823  1.00  0.00           N  
ATOM    257  HN  GLN A  30     -30.982 -37.219 -17.756  1.00  0.00           H  
ATOM    258  CA  GLN A  30     -32.023 -35.721 -16.601  1.00  0.00           C  
ATOM    259  C   GLN A  30     -30.927 -34.680 -16.419  1.00  0.00           C  
ATOM    260  O   GLN A  30     -31.180 -33.463 -16.371  1.00  0.00           O  
ATOM    261  CB  GLN A  30     -32.052 -36.684 -15.413  1.00  0.00           C  
ATOM    262  CG  GLN A  30     -31.063 -33.278 -18.160  1.00  0.00           C  
ATOM    263  CD  GLN A  30     -31.654 -31.891 -18.392  1.00  0.00           C  
ATOM    264  OE1 GLN A  30     -31.643 -31.023 -17.520  1.00  0.00           O  
ATOM    265  NE2 GLN A  30     -32.195 -31.618 -19.566  1.00  0.00           N  
ATOM    266 1HE2 GLN A  30     -32.574 -30.738 -19.733  1.00  0.00           H  
ATOM    267 2HE2 GLN A  30     -32.205 -32.313 -20.258  1.00  0.00           H  
ATOM    268  N   VAL A  31     -29.701 -35.192 -16.356  1.00  0.00           N  
ATOM    269  HN  VAL A  31     -29.587 -36.204 -16.405  1.00  0.00           H  
ATOM    270  CA  VAL A  31     -28.525 -34.363 -16.220  1.00  0.00           C  
ATOM    271  C   VAL A  31     -28.350 -33.351 -17.348  1.00  0.00           C  
ATOM    272  O   VAL A  31     -27.768 -32.293 -17.153  1.00  0.00           O  
ATOM    273  CB  VAL A  31     -27.279 -35.215 -16.145  1.00  0.00           C  
ATOM    274  CG1 VAL A  31     -26.226 -34.711 -17.131  1.00  0.00           C  
ATOM    275  CG2 VAL A  31     -26.750 -35.174 -14.740  1.00  0.00           C  
ATOM    276  N   LEU A  32     -28.829 -33.671 -18.539  1.00  0.00           N  
ATOM    277  HN  LEU A  32     -29.290 -34.569 -18.685  1.00  0.00           H  
ATOM    278  CA  LEU A  32     -28.692 -32.730 -19.635  1.00  0.00           C  
ATOM    279  C   LEU A  32     -29.763 -31.668 -19.509  1.00  0.00           C  
ATOM    280  O   LEU A  32     -29.493 -30.486 -19.693  1.00  0.00           O  
ATOM    281  CB  LEU A  32     -28.802 -33.440 -20.986  1.00  0.00           C  
ATOM    282  CG  LEU A  32     -27.537 -34.170 -21.443  1.00  0.00           C  
ATOM    283  CD1 LEU A  32     -27.778 -34.866 -22.766  1.00  0.00           C  
ATOM    284  CD2 LEU A  32     -26.411 -33.170 -21.580  1.00  0.00           C  
ATOM    285  N   PHE A  33     -30.976 -32.095 -19.178  1.00  0.00           N  
ATOM    286  HN  PHE A  33     -31.131 -33.092 -19.027  1.00  0.00           H  
ATOM    287  CA  PHE A  33     -32.089 -31.170 -19.027  1.00  0.00           C  
ATOM    288  C   PHE A  33     -31.736 -30.110 -17.999  1.00  0.00           C  
ATOM    289  O   PHE A  33     -32.040 -28.922 -18.170  1.00  0.00           O  
ATOM    290  CB  PHE A  33     -33.342 -31.905 -18.564  1.00  0.00           C  
ATOM    291  CG  PHE A  33     -34.470 -30.990 -18.199  1.00  0.00           C  
ATOM    292  CD1 PHE A  33     -35.416 -30.614 -19.144  1.00  0.00           C  
ATOM    293  CD2 PHE A  33     -34.581 -30.500 -16.907  1.00  0.00           C  
ATOM    294  CE1 PHE A  33     -36.466 -29.758 -18.801  1.00  0.00           C  
ATOM    295  CE2 PHE A  33     -35.617 -29.648 -16.551  1.00  0.00           C  
ATOM    296  CZ  PHE A  33     -36.565 -29.275 -17.497  1.00  0.00           C  
ATOM    297  N   GLN A  34     -31.095 -30.552 -16.921  1.00  0.00           N  
ATOM    298  HN  GLN A  34     -30.869 -31.543 -16.839  1.00  0.00           H  
ATOM    299  CA  GLN A  34     -30.713 -29.636 -15.856  1.00  0.00           C  
ATOM    300  C   GLN A  34     -29.745 -28.569 -16.351  1.00  0.00           C  
ATOM    301  O   GLN A  34     -30.067 -27.376 -16.336  1.00  0.00           O  
ATOM    302  CB  GLN A  34     -30.098 -30.399 -14.675  1.00  0.00           C  
ATOM    303  CG  GLN A  34     -28.842 -31.189 -14.986  1.00  0.00           C  
ATOM    304  CD  GLN A  34     -27.622 -30.677 -14.230  1.00  0.00           C  
ATOM    305  OE1 GLN A  34     -27.753 -30.047 -13.183  1.00  0.00           O  
ATOM    306  NE2 GLN A  34     -26.430 -30.964 -14.750  1.00  0.00           N  
ATOM    307 1HE2 GLN A  34     -25.613 -30.621 -14.244  1.00  0.00           H  
ATOM    308 2HE2 GLN A  34     -26.321 -31.487 -15.619  1.00  0.00           H  
ATOM    309  N   SER A  35     -28.572 -29.002 -16.807  1.00  0.00           N  
ATOM    310  HN  SER A  35     -28.382 -30.004 -16.818  1.00  0.00           H  
ATOM    311  CA  SER A  35     -27.553 -28.081 -17.290  1.00  0.00           C  
ATOM    312  C   SER A  35     -28.121 -27.124 -18.329  1.00  0.00           C  
ATOM    313  O   SER A  35     -27.735 -25.962 -18.396  1.00  0.00           O  
ATOM    314  CB  SER A  35     -26.385 -28.858 -17.901  1.00  0.00           C  
ATOM    315  OG  SER A  35     -26.494 -28.899 -19.311  1.00  0.00           O  
ATOM    316  HG  SER A  35     -25.769 -29.381 -19.690  1.00  0.00           H  
ATOM    317  N   VAL A  36     -29.050 -27.621 -19.132  1.00  0.00           N  
ATOM    318  HN  VAL A  36     -29.349 -28.588 -19.008  1.00  0.00           H  
ATOM    319  CA  VAL A  36     -29.654 -26.822 -20.186  1.00  0.00           C  
ATOM    320  C   VAL A  36     -30.638 -25.779 -19.666  1.00  0.00           C  
ATOM    321  O   VAL A  36     -30.602 -24.618 -20.077  1.00  0.00           O  
ATOM    322  CB  VAL A  36     -30.369 -27.737 -21.214  1.00  0.00           C  
ATOM    323  CG1 VAL A  36     -31.196 -26.899 -22.194  1.00  0.00           C  
ATOM    324  CG2 VAL A  36     -29.333 -28.580 -21.961  1.00  0.00           C  
ATOM    325  N   ALA A  37     -31.520 -26.194 -18.766  1.00  0.00           N  
ATOM    326  HN  ALA A  37     -31.502 -27.165 -18.453  1.00  0.00           H  
ATOM    327  CA  ALA A  37     -32.514 -25.279 -18.219  1.00  0.00           C  
ATOM    328  C   ALA A  37     -31.822 -24.204 -17.397  1.00  0.00           C  
ATOM    329  O   ALA A  37     -32.295 -23.067 -17.299  1.00  0.00           O  
ATOM    330  CB  ALA A  37     -33.511 -26.048 -17.363  1.00  0.00           C  
ATOM    331  N   ALA A  38     -30.692 -24.578 -16.812  1.00  0.00           N  
ATOM    332  HN  ALA A  38     -30.358 -25.534 -16.936  1.00  0.00           H  
ATOM    333  CA  ALA A  38     -29.921 -23.656 -16.000  1.00  0.00           C  
ATOM    334  C   ALA A  38     -29.443 -22.529 -16.899  1.00  0.00           C  
ATOM    335  O   ALA A  38     -29.635 -21.345 -16.597  1.00  0.00           O  
ATOM    336  CB  ALA A  38     -28.730 -24.379 -15.369  1.00  0.00           C  
ATOM    337  N   SER A  39     -28.833 -22.909 -18.019  1.00  0.00           N  
ATOM    338  HN  SER A  39     -28.719 -23.904 -18.213  1.00  0.00           H  
ATOM    339  CA  SER A  39     -28.327 -21.939 -18.968  1.00  0.00           C  
ATOM    340  C   SER A  39     -29.484 -21.088 -19.446  1.00  0.00           C  
ATOM    341  O   SER A  39     -29.400 -19.868 -19.446  1.00  0.00           O  
ATOM    342  CB  SER A  39     -27.673 -22.654 -20.140  1.00  0.00           C  
ATOM    343  OG  SER A  39     -26.643 -23.510 -19.683  1.00  0.00           O  
ATOM    344  HG  SER A  39     -26.234 -23.957 -20.415  1.00  0.00           H  
ATOM    345  N   TRP A  40     -30.582 -21.734 -19.816  1.00  0.00           N  
ATOM    346  HN  TRP A  40     -30.621 -22.751 -19.756  1.00  0.00           H  
ATOM    347  CA  TRP A  40     -31.729 -20.990 -20.307  1.00  0.00           C  
ATOM    348  C   TRP A  40     -32.126 -19.868 -19.369  1.00  0.00           C  
ATOM    349  O   TRP A  40     -32.714 -18.878 -19.808  1.00  0.00           O  
ATOM    350  CB  TRP A  40     -32.933 -21.910 -20.561  1.00  0.00           C  
ATOM    351  CG  TRP A  40     -34.167 -21.154 -20.998  1.00  0.00           C  
ATOM    352  CD1 TRP A  40     -35.173 -20.703 -20.199  1.00  0.00           C  
ATOM    353  CD2 TRP A  40     -34.480 -20.705 -22.323  1.00  0.00           C  
ATOM    354  NE1 TRP A  40     -36.093 -19.995 -20.936  1.00  0.00           N  
ATOM    355  HE1 TRP A  40     -36.937 -19.556 -20.568  1.00  0.00           H  
ATOM    356  CE2 TRP A  40     -35.691 -19.976 -22.244  1.00  0.00           C  
ATOM    357  CE3 TRP A  40     -33.849 -20.834 -23.567  1.00  0.00           C  
ATOM    358  CZ2 TRP A  40     -36.296 -19.388 -23.366  1.00  0.00           C  
ATOM    359  CZ3 TRP A  40     -34.449 -20.247 -24.682  1.00  0.00           C  
ATOM    360  CH2 TRP A  40     -35.660 -19.529 -24.569  1.00  0.00           C  
ATOM    361  N   ALA A  41     -31.802 -20.011 -18.084  1.00  0.00           N  
ATOM    362  HN  ALA A  41     -31.310 -20.851 -17.779  1.00  0.00           H  
ATOM    363  CA  ALA A  41     -32.143 -18.977 -17.105  1.00  0.00           C  
ATOM    364  C   ALA A  41     -31.086 -17.879 -17.096  1.00  0.00           C  
ATOM    365  O   ALA A  41     -31.397 -16.706 -16.849  1.00  0.00           O  
ATOM    366  CB  ALA A  41     -32.280 -19.582 -15.720  1.00  0.00           C  
ATOM    367  N   HIS A  42     -29.842 -18.266 -17.376  1.00  0.00           N  
ATOM    368  HN  HIS A  42     -29.661 -19.250 -17.573  1.00  0.00           H  
ATOM    369  CA  HIS A  42     -28.733 -17.320 -17.408  1.00  0.00           C  
ATOM    370  C   HIS A  42     -28.782 -16.467 -18.669  1.00  0.00           C  
ATOM    371  O   HIS A  42     -28.495 -15.276 -18.626  1.00  0.00           O  
ATOM    372  CB  HIS A  42     -27.386 -18.057 -17.349  1.00  0.00           C  
ATOM    373  CG  HIS A  42     -26.193 -17.144 -17.263  1.00  0.00           C  
ATOM    374  ND1 HIS A  42     -24.899 -17.599 -17.397  1.00  0.00           N  
ATOM    375  HD1 HIS A  42     -24.630 -18.568 -17.565  1.00  0.00           H  
ATOM    376  CD2 HIS A  42     -26.100 -15.808 -17.052  1.00  0.00           C  
ATOM    377  CE1 HIS A  42     -24.060 -16.585 -17.274  1.00  0.00           C  
ATOM    378  NE2 HIS A  42     -24.764 -15.487 -17.065  1.00  0.00           N  
ATOM    379  HE2 HIS A  42     -24.378 -14.552 -16.934  1.00  0.00           H  
ATOM    380  N   ASP A  43     -29.137 -17.076 -19.794  1.00  0.00           N  
ATOM    381  HN  ASP A  43     -29.367 -18.070 -19.780  1.00  0.00           H  
ATOM    382  CA  ASP A  43     -29.201 -16.339 -21.048  1.00  0.00           C  
ATOM    383  C   ASP A  43     -30.457 -15.477 -21.109  1.00  0.00           C  
ATOM    384  O   ASP A  43     -30.432 -14.364 -21.634  1.00  0.00           O  
ATOM    385  CB  ASP A  43     -29.152 -17.301 -22.233  1.00  0.00           C  
ATOM    386  CG  ASP A  43     -27.800 -18.002 -22.368  1.00  0.00           C  
ATOM    387  OD1 ASP A  43     -27.569 -18.684 -23.391  1.00  0.00           O  
ATOM    388  OD2 ASP A  43     -26.961 -17.877 -21.454  1.00  0.00           O  
ATOM    389  N   THR A  44     -31.558 -15.996 -20.569  1.00  0.00           N  
ATOM    390  HN  THR A  44     -31.523 -16.932 -20.165  1.00  0.00           H  
ATOM    391  CA  THR A  44     -32.820 -15.249 -20.544  1.00  0.00           C  
ATOM    392  C   THR A  44     -32.694 -14.207 -19.469  1.00  0.00           C  
ATOM    393  O   THR A  44     -33.406 -13.196 -19.437  1.00  0.00           O  
ATOM    394  CB  THR A  44     -34.013 -16.136 -20.212  1.00  0.00           C  
ATOM    395  OG1 THR A  44     -33.796 -16.771 -18.950  1.00  0.00           O  
ATOM    396  HG1 THR A  44     -33.676 -16.112 -18.276  1.00  0.00           H  
ATOM    397  CG2 THR A  44     -34.204 -17.185 -21.285  1.00  0.00           C  
ATOM    398  N   ASN A  45     -31.806 -14.497 -18.533  1.00  0.00           N  
ATOM    399  HN  ASN A  45     -31.315 -15.391 -18.553  1.00  0.00           H  
ATOM    400  CA  ASN A  45     -31.529 -13.529 -17.466  1.00  0.00           C  
ATOM    401  C   ASN A  45     -30.094 -13.651 -17.010  1.00  0.00           C  
ATOM    402  O   ASN A  45     -29.759 -14.569 -16.306  1.00  0.00           O  
ATOM    403  CB  ASN A  45     -32.397 -13.761 -16.244  1.00  0.00           C  
ATOM    404  CG  ASN A  45     -32.528 -12.506 -15.392  1.00  0.00           C  
ATOM    405  OD1 ASN A  45     -31.803 -11.539 -15.611  1.00  0.00           O  
ATOM    406  ND2 ASN A  45     -33.456 -12.511 -14.433  1.00  0.00           N  
ATOM    407 1HD2 ASN A  45     -33.544 -11.670 -13.862  1.00  0.00           H  
ATOM    408 2HD2 ASN A  45     -34.058 -13.314 -14.251  1.00  0.00           H  
ATOM    409  N   ILE A  46     -29.276 -12.653 -17.347  1.00  0.00           N  
ATOM    410  HN  ILE A  46     -29.655 -11.846 -17.843  1.00  0.00           H  
ATOM    411  CA  ILE A  46     -27.883 -12.684 -17.032  1.00  0.00           C  
ATOM    412  C   ILE A  46     -27.761 -11.972 -15.668  1.00  0.00           C  
ATOM    413  O   ILE A  46     -27.841 -10.772 -15.535  1.00  0.00           O  
ATOM    414  CB  ILE A  46     -27.088 -11.936 -18.151  1.00  0.00           C  
ATOM    415  CG1 ILE A  46     -25.622 -12.367 -18.143  1.00  0.00           C  
ATOM    416  CG2 ILE A  46     -27.286 -10.473 -18.045  1.00  0.00           C  
ATOM    417  CD1 ILE A  46     -25.039 -12.372 -19.515  1.00  0.00           C  
ATOM    418  N   THR A  47     -27.712 -12.799 -14.642  1.00  0.00           N  
ATOM    419  HN  THR A  47     -27.805 -13.803 -14.793  1.00  0.00           H  
ATOM    420  CA  THR A  47     -27.522 -12.271 -13.267  1.00  0.00           C  
ATOM    421  C   THR A  47     -26.444 -13.052 -12.501  1.00  0.00           C  
ATOM    422  O   THR A  47     -26.145 -14.170 -12.866  1.00  0.00           O  
ATOM    423  CB  THR A  47     -28.796 -12.308 -12.357  1.00  0.00           C  
ATOM    424  OG1 THR A  47     -29.060 -13.640 -11.919  1.00  0.00           O  
ATOM    425  HG1 THR A  47     -29.833 -13.662 -11.367  1.00  0.00           H  
ATOM    426  CG2 THR A  47     -30.027 -11.723 -13.023  1.00  0.00           C  
ATOM    427  N   ALA A  48     -25.854 -12.490 -11.445  1.00  0.00           N  
ATOM    428  HN  ALA A  48     -26.125 -11.556 -11.137  1.00  0.00           H  
ATOM    429  CA  ALA A  48     -24.798 -13.243 -10.724  1.00  0.00           C  
ATOM    430  C   ALA A  48     -25.310 -14.574 -10.152  1.00  0.00           C  
ATOM    431  O   ALA A  48     -24.603 -15.594 -10.143  1.00  0.00           O  
ATOM    432  CB  ALA A  48     -24.193 -12.408  -9.598  1.00  0.00           C  
ATOM    433  N   GLU A  49     -26.554 -14.547  -9.682  1.00  0.00           N  
ATOM    434  HN  GLU A  49     -27.077 -13.672  -9.725  1.00  0.00           H  
ATOM    435  CA  GLU A  49     -27.197 -15.723  -9.108  1.00  0.00           C  
ATOM    436  C   GLU A  49     -27.329 -16.831 -10.138  1.00  0.00           C  
ATOM    437  O   GLU A  49     -26.903 -17.961  -9.886  1.00  0.00           O  
ATOM    438  CB  GLU A  49     -28.569 -15.358  -8.568  1.00  0.00           C  
ATOM    439  CG  GLU A  49     -26.010 -16.715  -7.269  1.00  0.00           C  
ATOM    440  CD  GLU A  49     -25.925 -17.994  -6.419  1.00  0.00           C  
ATOM    441  OE1 GLU A  49     -26.805 -18.797  -6.492  1.00  0.00           O  
ATOM    442  OE2 GLU A  49     -24.905 -18.051  -5.688  1.00  0.00           O  
ATOM    443  N   ASN A  50     -27.914 -16.497 -11.294  1.00  0.00           N  
ATOM    444  HN  ASN A  50     -28.232 -15.536 -11.424  1.00  0.00           H  
ATOM    445  CA  ASN A  50     -28.116 -17.460 -12.382  1.00  0.00           C  
ATOM    446  C   ASN A  50     -26.789 -18.031 -12.897  1.00  0.00           C  
ATOM    447  O   ASN A  50     -26.699 -19.218 -13.214  1.00  0.00           O  
ATOM    448  CB  ASN A  50     -28.890 -16.807 -13.537  1.00  0.00           C  
ATOM    449  CG  ASN A  50     -30.290 -16.343 -13.130  1.00  0.00           C  
ATOM    450  OD1 ASN A  50     -31.054 -17.101 -12.543  1.00  0.00           O  
ATOM    451  ND2 ASN A  50     -30.631 -15.100 -13.458  1.00  0.00           N  
ATOM    452 1HD2 ASN A  50     -29.995 -14.469 -13.946  1.00  0.00           H  
ATOM    453 2HD2 ASN A  50     -31.564 -14.791 -13.187  1.00  0.00           H  
ATOM    454  N   ALA A  51     -25.766 -17.179 -12.962  1.00  0.00           N  
ATOM    455  HN  ALA A  51     -25.916 -16.212 -12.674  1.00  0.00           H  
ATOM    456  CA  ALA A  51     -24.442 -17.572 -13.428  1.00  0.00           C  
ATOM    457  C   ALA A  51     -23.813 -18.590 -12.500  1.00  0.00           C  
ATOM    458  O   ALA A  51     -23.311 -19.629 -12.928  1.00  0.00           O  
ATOM    459  CB  ALA A  51     -23.558 -16.346 -13.534  1.00  0.00           C  
ATOM    460  N   ARG A  52     -23.837 -18.269 -11.214  1.00  0.00           N  
ATOM    461  HN  ARG A  52     -24.248 -17.378 -10.936  1.00  0.00           H  
ATOM    462  CA  ARG A  52     -23.295 -19.148 -10.183  1.00  0.00           C  
ATOM    463  C   ARG A  52     -24.049 -20.482 -10.329  1.00  0.00           C  
ATOM    464  O   ARG A  52     -23.446 -21.560 -10.286  1.00  0.00           O  
ATOM    465  CB  ARG A  52     -23.537 -18.484  -8.830  1.00  0.00           C  
ATOM    466  CG  ARG A  52     -23.320 -19.322  -7.589  1.00  0.00           C  
ATOM    467  CD  ARG A  52     -24.233 -18.787  -6.470  1.00  0.00           C  
ATOM    468  NE  ARG A  52     -25.210 -19.795  -6.050  1.00  0.00           N  
ATOM    469  HE  ARG A  52     -24.849 -20.716  -5.802  1.00  0.00           H  
ATOM    470  CZ  ARG A  52     -26.532 -19.616  -5.963  1.00  0.00           C  
ATOM    471  NH1 ARG A  52     -27.098 -18.450  -6.265  1.00  0.00           N  
ATOM    472 1HH1 ARG A  52     -26.510 -17.672  -6.564  1.00  0.00           H  
ATOM    473 2HH1 ARG A  52     -28.107 -18.313  -6.199  1.00  0.00           H  
ATOM    474  NH2 ARG A  52     -27.297 -20.628  -5.574  1.00  0.00           N  
ATOM    475 1HH2 ARG A  52     -26.863 -21.522  -5.343  1.00  0.00           H  
ATOM    476 2HH2 ARG A  52     -28.306 -20.491  -5.508  1.00  0.00           H  
ATOM    477  N   ARG A  53     -25.359 -20.390 -10.563  1.00  0.00           N  
ATOM    478  HN  ARG A  53     -25.791 -19.468 -10.629  1.00  0.00           H  
ATOM    479  CA  ARG A  53     -26.184 -21.577 -10.726  1.00  0.00           C  
ATOM    480  C   ARG A  53     -25.615 -22.334 -11.899  1.00  0.00           C  
ATOM    481  O   ARG A  53     -25.008 -23.384 -11.726  1.00  0.00           O  
ATOM    482  CB  ARG A  53     -27.653 -21.203 -10.998  1.00  0.00           C  
ATOM    483  CG  ARG A  53     -28.269 -20.316  -9.958  1.00  0.00           C  
ATOM    484  CD  ARG A  53     -29.779 -20.441  -9.953  1.00  0.00           C  
ATOM    485  NE  ARG A  53     -30.295 -20.214  -8.604  1.00  0.00           N  
ATOM    486  HE  ARG A  53     -30.047 -19.338  -8.144  1.00  0.00           H  
ATOM    487  CZ  ARG A  53     -31.066 -21.068  -7.931  1.00  0.00           C  
ATOM    488  NH1 ARG A  53     -31.427 -22.221  -8.480  1.00  0.00           N  
ATOM    489 1HH1 ARG A  53     -31.123 -22.447  -9.427  1.00  0.00           H  
ATOM    490 2HH1 ARG A  53     -32.017 -22.875  -7.965  1.00  0.00           H  
ATOM    491  NH2 ARG A  53     -31.462 -20.774  -6.696  1.00  0.00           N  
ATOM    492 1HH2 ARG A  53     -31.185 -19.888  -6.274  1.00  0.00           H  
ATOM    493 2HH2 ARG A  53     -32.052 -21.428  -6.181  1.00  0.00           H  
ATOM    494  N   GLN A  54     -25.789 -21.774 -13.089  1.00  0.00           N  
ATOM    495  HN  GLN A  54     -26.299 -20.893 -13.154  1.00  0.00           H  
ATOM    496  CA  GLN A  54     -25.271 -22.385 -14.305  1.00  0.00           C  
ATOM    497  C   GLN A  54     -23.932 -23.075 -14.081  1.00  0.00           C  
ATOM    498  O   GLN A  54     -23.742 -24.223 -14.487  1.00  0.00           O  
ATOM    499  CB  GLN A  54     -25.109 -21.316 -15.404  1.00  0.00           C  
ATOM    500  CG  GLN A  54     -23.883 -21.453 -16.327  1.00  0.00           C  
ATOM    501  CD  GLN A  54     -24.152 -22.237 -17.590  1.00  0.00           C  
ATOM    502  OE1 GLN A  54     -23.229 -22.801 -18.172  1.00  0.00           O  
ATOM    503  NE2 GLN A  54     -25.411 -22.268 -18.032  1.00  0.00           N  
ATOM    504 1HE2 GLN A  54     -26.177 -21.800 -17.549  1.00  0.00           H  
ATOM    505 2HE2 GLN A  54     -25.593 -22.797 -18.885  1.00  0.00           H  
ATOM    506  N   GLU A  55     -23.013 -22.379 -13.420  1.00  0.00           N  
ATOM    507  HN  GLU A  55     -23.241 -21.449 -13.069  1.00  0.00           H  
ATOM    508  CA  GLU A  55     -21.681 -22.930 -13.191  1.00  0.00           C  
ATOM    509  C   GLU A  55     -21.745 -24.178 -12.345  1.00  0.00           C  
ATOM    510  O   GLU A  55     -20.857 -25.033 -12.397  1.00  0.00           O  
ATOM    511  CB  GLU A  55     -20.781 -21.887 -12.525  1.00  0.00           C  
ATOM    512  CG  GLU A  55     -20.588 -20.625 -13.348  1.00  0.00           C  
ATOM    513  CD  GLU A  55     -19.430 -19.778 -12.863  1.00  0.00           C  
ATOM    514  OE1 GLU A  55     -18.326 -20.340 -12.685  1.00  0.00           O  
ATOM    515  OE2 GLU A  55     -19.622 -18.555 -12.669  1.00  0.00           O  
ATOM    516  N   GLU A  56     -22.807 -24.273 -11.559  1.00  0.00           N  
ATOM    517  HN  GLU A  56     -23.499 -23.524 -11.563  1.00  0.00           H  
ATOM    518  CA  GLU A  56     -23.008 -25.421 -10.691  1.00  0.00           C  
ATOM    519  C   GLU A  56     -23.507 -26.583 -11.536  1.00  0.00           C  
ATOM    520  O   GLU A  56     -22.898 -27.658 -11.564  1.00  0.00           O  
ATOM    521  CB  GLU A  56     -24.026 -25.075  -9.591  1.00  0.00           C  
ATOM    522  CG  GLU A  56     -20.911 -26.144  -9.847  1.00  0.00           C  
ATOM    523  CD  GLU A  56     -20.230 -27.334  -9.149  1.00  0.00           C  
ATOM    524  OE1 GLU A  56     -20.908 -28.217  -8.720  1.00  0.00           O  
ATOM    525  OE2 GLU A  56     -18.980 -27.236  -9.082  1.00  0.00           O  
ATOM    526  N   ALA A  57     -24.614 -26.345 -12.235  1.00  0.00           N  
ATOM    527  HN  ALA A  57     -25.049 -25.425 -12.169  1.00  0.00           H  
ATOM    528  CA  ALA A  57     -25.228 -27.353 -13.093  1.00  0.00           C  
ATOM    529  C   ALA A  57     -24.185 -27.995 -14.007  1.00  0.00           C  
ATOM    530  O   ALA A  57     -24.231 -29.202 -14.282  1.00  0.00           O  
ATOM    531  CB  ALA A  57     -26.353 -26.716 -13.922  1.00  0.00           C  
ATOM    532  N   ALA A  58     -23.240 -27.178 -14.458  1.00  0.00           N  
ATOM    533  HN  ALA A  58     -23.261 -26.196 -14.182  1.00  0.00           H  
ATOM    534  CA  ALA A  58     -22.176 -27.642 -15.333  1.00  0.00           C  
ATOM    535  C   ALA A  58     -21.322 -28.666 -14.617  1.00  0.00           C  
ATOM    536  O   ALA A  58     -20.925 -29.682 -15.191  1.00  0.00           O  
ATOM    537  CB  ALA A  58     -21.317 -26.476 -15.760  1.00  0.00           C  
ATOM    538  N   LEU A  59     -21.043 -28.380 -13.351  1.00  0.00           N  
ATOM    539  HN  LEU A  59     -21.416 -27.521 -12.946  1.00  0.00           H  
ATOM    540  CA  LEU A  59     -20.221 -29.252 -12.519  1.00  0.00           C  
ATOM    541  C   LEU A  59     -20.823 -30.640 -12.375  1.00  0.00           C  
ATOM    542  O   LEU A  59     -20.095 -31.636 -12.316  1.00  0.00           O  
ATOM    543  CB  LEU A  59     -20.018 -28.615 -11.146  1.00  0.00           C  
ATOM    544  CG  LEU A  59     -18.577 -28.188 -10.886  1.00  0.00           C  
ATOM    545  CD1 LEU A  59     -18.499 -27.369  -9.622  1.00  0.00           C  
ATOM    546  CD2 LEU A  59     -17.708 -29.427 -10.794  1.00  0.00           C  
ATOM    547  N   LEU A  60     -22.153 -30.699 -12.323  1.00  0.00           N  
ATOM    548  HN  LEU A  60     -22.695 -29.836 -12.361  1.00  0.00           H  
ATOM    549  CA  LEU A  60     -22.846 -31.974 -12.213  1.00  0.00           C  
ATOM    550  C   LEU A  60     -22.610 -32.732 -13.511  1.00  0.00           C  
ATOM    551  O   LEU A  60     -22.079 -33.851 -13.513  1.00  0.00           O  
ATOM    552  CB  LEU A  60     -24.337 -31.744 -11.999  1.00  0.00           C  
ATOM    553  CG  LEU A  60     -21.738 -33.453 -10.589  1.00  0.00           C  
ATOM    554  CD1 LEU A  60     -22.110 -34.892 -10.145  1.00  0.00           C  
ATOM    555  CD2 LEU A  60     -20.260 -33.311 -10.892  1.00  0.00           C  
ATOM    556  N   SER A  61     -23.001 -32.097 -14.613  1.00  0.00           N  
ATOM    557  HN  SER A  61     -23.431 -31.176 -14.530  1.00  0.00           H  
ATOM    558  CA  SER A  61     -22.831 -32.683 -15.929  1.00  0.00           C  
ATOM    559  C   SER A  61     -21.405 -33.135 -16.086  1.00  0.00           C  
ATOM    560  O   SER A  61     -21.143 -34.276 -16.465  1.00  0.00           O  
ATOM    561  CB  SER A  61     -23.139 -31.664 -17.016  1.00  0.00           C  
ATOM    562  OG  SER A  61     -24.505 -31.304 -17.002  1.00  0.00           O  
ATOM    563  HG  SER A  61     -24.697 -30.668 -17.681  1.00  0.00           H  
ATOM    564  N   GLN A  62     -20.476 -32.236 -15.791  1.00  0.00           N  
ATOM    565  HN  GLN A  62     -20.740 -31.306 -15.466  1.00  0.00           H  
ATOM    566  CA  GLN A  62     -19.086 -32.595 -15.937  1.00  0.00           C  
ATOM    567  C   GLN A  62     -18.816 -33.864 -15.228  1.00  0.00           C  
ATOM    568  O   GLN A  62     -18.004 -34.666 -15.676  1.00  0.00           O  
ATOM    569  CB  GLN A  62     -18.164 -31.508 -15.431  1.00  0.00           C  
ATOM    570  CG  GLN A  62     -18.103 -30.401 -16.406  1.00  0.00           C  
ATOM    571  CD  GLN A  62     -17.628 -29.147 -15.777  1.00  0.00           C  
ATOM    572  OE1 GLN A  62     -18.200 -28.686 -14.793  1.00  0.00           O  
ATOM    573  NE2 GLN A  62     -16.575 -28.571 -16.333  1.00  0.00           N  
ATOM    574 1HE2 GLN A  62     -16.248 -27.707 -15.900  1.00  0.00           H  
ATOM    575 2HE2 GLN A  62     -16.100 -28.954 -17.150  1.00  0.00           H  
ATOM    576  N   GLU A  63     -19.454 -34.136 -14.120  1.00  0.00           N  
ATOM    577  HN  GLU A  63     -20.143 -33.557 -13.640  1.00  0.00           H  
ATOM    578  CA  GLU A  63     -18.983 -35.400 -13.737  1.00  0.00           C  
ATOM    579  C   GLU A  63     -19.918 -36.558 -13.941  1.00  0.00           C  
ATOM    580  O   GLU A  63     -19.522 -37.718 -13.795  1.00  0.00           O  
ATOM    581  CB  GLU A  63     -18.320 -35.285 -12.408  1.00  0.00           C  
ATOM    582  CG  GLU A  63     -17.736 -36.496 -11.913  1.00  0.00           C  
ATOM    583  CD  GLU A  63     -17.797 -36.317 -10.464  1.00  0.00           C  
ATOM    584  OE1 GLU A  63     -18.945 -36.251  -9.970  1.00  0.00           O  
ATOM    585  OE2 GLU A  63     -16.739 -36.161  -9.825  1.00  0.00           O  
ATOM    586  N   PHE A  64     -21.132 -36.237 -14.391  1.00  0.00           N  
ATOM    587  HN  PHE A  64     -21.404 -35.257 -14.472  1.00  0.00           H  
ATOM    588  CA  PHE A  64     -22.066 -37.284 -14.765  1.00  0.00           C  
ATOM    589  C   PHE A  64     -21.231 -37.833 -15.920  1.00  0.00           C  
ATOM    590  O   PHE A  64     -20.934 -39.020 -15.975  1.00  0.00           O  
ATOM    591  CB  PHE A  64     -23.378 -36.700 -15.297  1.00  0.00           C  
ATOM    592  CG  PHE A  64     -24.279 -37.714 -15.962  1.00  0.00           C  
ATOM    593  CD1 PHE A  64     -25.646 -37.535 -15.956  1.00  0.00           C  
ATOM    594  CD2 PHE A  64     -23.777 -38.844 -16.590  1.00  0.00           C  
ATOM    595  CE1 PHE A  64     -26.513 -38.449 -16.552  1.00  0.00           C  
ATOM    596  CE2 PHE A  64     -24.644 -39.772 -17.196  1.00  0.00           C  
ATOM    597  CZ  PHE A  64     -26.009 -39.573 -17.173  1.00  0.00           C  
ATOM    598  N   ALA A  65     -20.807 -36.927 -16.801  1.00  0.00           N  
ATOM    599  HN  ALA A  65     -21.064 -35.952 -16.649  1.00  0.00           H  
ATOM    600  CA  ALA A  65     -19.996 -37.250 -17.972  1.00  0.00           C  
ATOM    601  C   ALA A  65     -18.740 -38.026 -17.650  1.00  0.00           C  
ATOM    602  O   ALA A  65     -18.293 -38.849 -18.445  1.00  0.00           O  
ATOM    603  CB  ALA A  65     -19.617 -35.981 -18.703  1.00  0.00           C  
ATOM    604  N   GLU A  66     -18.139 -37.758 -16.506  1.00  0.00           N  
ATOM    605  HN  GLU A  66     -18.504 -37.054 -15.864  1.00  0.00           H  
ATOM    606  CA  GLU A  66     -16.945 -38.504 -16.206  1.00  0.00           C  
ATOM    607  C   GLU A  66     -17.264 -39.916 -15.787  1.00  0.00           C  
ATOM    608  O   GLU A  66     -16.567 -40.860 -16.157  1.00  0.00           O  
ATOM    609  CB  GLU A  66     -16.160 -37.901 -15.076  1.00  0.00           C  
ATOM    610  CG  GLU A  66     -15.360 -39.014 -14.483  1.00  0.00           C  
ATOM    611  CD  GLU A  66     -14.365 -38.562 -13.513  1.00  0.00           C  
ATOM    612  OE1 GLU A  66     -14.782 -37.923 -12.525  1.00  0.00           O  
ATOM    613  OE2 GLU A  66     -13.173 -38.854 -13.745  1.00  0.00           O  
ATOM    614  N   ALA A  67     -18.292 -40.044 -14.959  1.00  0.00           N  
ATOM    615  HN  ALA A  67     -18.815 -39.217 -14.673  1.00  0.00           H  
ATOM    616  CA  ALA A  67     -18.680 -41.349 -14.456  1.00  0.00           C  
ATOM    617  C   ALA A  67     -18.875 -42.344 -15.578  1.00  0.00           C  
ATOM    618  O   ALA A  67     -18.142 -43.325 -15.687  1.00  0.00           O  
ATOM    619  CB  ALA A  67     -19.939 -41.234 -13.644  1.00  0.00           C  
ATOM    620  N   TRP A  68     -19.867 -42.100 -16.419  1.00  0.00           N  
ATOM    621  HN  TRP A  68     -20.458 -41.278 -16.295  1.00  0.00           H  
ATOM    622  CA  TRP A  68     -20.104 -43.011 -17.515  1.00  0.00           C  
ATOM    623  C   TRP A  68     -18.954 -42.950 -18.495  1.00  0.00           C  
ATOM    624  O   TRP A  68     -18.682 -43.919 -19.198  1.00  0.00           O  
ATOM    625  CB  TRP A  68     -21.390 -42.658 -18.217  1.00  0.00           C  
ATOM    626  CG  TRP A  68     -22.543 -42.674 -17.310  1.00  0.00           C  
ATOM    627  CD1 TRP A  68     -22.876 -41.724 -16.408  1.00  0.00           C  
ATOM    628  CD2 TRP A  68     -23.574 -43.660 -17.263  1.00  0.00           C  
ATOM    629  NE1 TRP A  68     -24.073 -42.037 -15.807  1.00  0.00           N  
ATOM    630  HE1 TRP A  68     -24.547 -41.476 -15.099  1.00  0.00           H  
ATOM    631  CE2 TRP A  68     -24.524 -43.226 -16.316  1.00  0.00           C  
ATOM    632  CE3 TRP A  68     -23.792 -44.866 -17.935  1.00  0.00           C  
ATOM    633  CZ2 TRP A  68     -25.680 -43.959 -16.022  1.00  0.00           C  
ATOM    634  CZ3 TRP A  68     -24.937 -45.593 -17.645  1.00  0.00           C  
ATOM    635  CH2 TRP A  68     -25.869 -45.134 -16.696  1.00  0.00           C  
ATOM    636  N   GLY A  69     -18.287 -41.801 -18.540  1.00  0.00           N  
ATOM    637  HN  GLY A  69     -18.572 -41.028 -17.939  1.00  0.00           H  
ATOM    638  CA  GLY A  69     -17.160 -41.637 -19.434  1.00  0.00           C  
ATOM    639  C   GLY A  69     -16.132 -42.713 -19.154  1.00  0.00           C  
ATOM    640  O   GLY A  69     -15.973 -43.636 -19.944  1.00  0.00           O  
ATOM    641  N   GLN A  70     -15.460 -42.607 -18.009  1.00  0.00           N  
ATOM    642  HN  GLN A  70     -15.677 -41.830 -17.385  1.00  0.00           H  
ATOM    643  CA  GLN A  70     -14.423 -43.559 -17.608  1.00  0.00           C  
ATOM    644  C   GLN A  70     -14.933 -44.987 -17.445  1.00  0.00           C  
ATOM    645  O   GLN A  70     -14.148 -45.938 -17.452  1.00  0.00           O  
ATOM    646  CB  GLN A  70     -13.766 -43.089 -16.318  1.00  0.00           C  
ATOM    647  CG  GLN A  70     -14.296 -45.428 -19.552  1.00  0.00           C  
ATOM    648  CD  GLN A  70     -13.263 -46.362 -20.172  1.00  0.00           C  
ATOM    649  OE1 GLN A  70     -12.946 -47.427 -19.643  1.00  0.00           O  
ATOM    650  NE2 GLN A  70     -12.692 -46.014 -21.311  1.00  0.00           N  
ATOM    651 1HE2 GLN A  70     -12.033 -46.599 -21.723  1.00  0.00           H  
ATOM    652 2HE2 GLN A  70     -12.944 -45.164 -21.729  1.00  0.00           H  
ATOM    653  N   LYS A  71     -16.243 -45.140 -17.288  1.00  0.00           N  
ATOM    654  HN  LYS A  71     -16.848 -44.319 -17.267  1.00  0.00           H  
ATOM    655  CA  LYS A  71     -16.824 -46.469 -17.145  1.00  0.00           C  
ATOM    656  C   LYS A  71     -16.915 -47.095 -18.528  1.00  0.00           C  
ATOM    657  O   LYS A  71     -16.375 -48.176 -18.764  1.00  0.00           O  
ATOM    658  CB  LYS A  71     -18.211 -46.382 -16.511  1.00  0.00           C  
ATOM    659  CG  LYS A  71     -13.970 -46.736 -17.026  1.00  0.00           C  
ATOM    660  CD  LYS A  71     -13.046 -47.919 -16.801  1.00  0.00           C  
ATOM    661  CE  LYS A  71     -11.787 -47.443 -16.033  1.00  0.00           C  
ATOM    662  NZ  LYS A  71     -10.999 -46.531 -16.887  1.00  0.00           N  
ATOM    663  HZ1 LYS A  71     -10.725 -47.026 -17.758  1.00  0.00           H  
ATOM    664  HZ2 LYS A  71     -11.584 -45.706 -17.127  1.00  0.00           H  
ATOM    665  HZ3 LYS A  71     -10.148 -46.213 -16.381  1.00  0.00           H  
ATOM    666  N   ALA A  72     -17.591 -46.395 -19.438  1.00  0.00           N  
ATOM    667  HN  ALA A  72     -18.006 -45.506 -19.160  1.00  0.00           H  
ATOM    668  CA  ALA A  72     -17.762 -46.845 -20.812  1.00  0.00           C  
ATOM    669  C   ALA A  72     -16.451 -47.353 -21.379  1.00  0.00           C  
ATOM    670  O   ALA A  72     -16.419 -48.255 -22.207  1.00  0.00           O  
ATOM    671  CB  ALA A  72     -18.270 -45.705 -21.657  1.00  0.00           C  
ATOM    672  N   LYS A  73     -15.363 -46.779 -20.900  1.00  0.00           N  
ATOM    673  HN  LYS A  73     -15.457 -46.065 -20.178  1.00  0.00           H  
ATOM    674  CA  LYS A  73     -14.039 -47.133 -21.370  1.00  0.00           C  
ATOM    675  C   LYS A  73     -13.371 -48.099 -20.438  1.00  0.00           C  
ATOM    676  O   LYS A  73     -12.380 -48.741 -20.785  1.00  0.00           O  
ATOM    677  CB  LYS A  73     -13.208 -45.877 -21.446  1.00  0.00           C  
ATOM    678  CG  LYS A  73     -14.025 -44.636 -21.152  1.00  0.00           C  
ATOM    679  CD  LYS A  73     -13.205 -43.377 -21.265  1.00  0.00           C  
ATOM    680  CE  LYS A  73     -11.749 -43.709 -21.506  1.00  0.00           C  
ATOM    681  NZ  LYS A  73     -11.110 -42.656 -22.299  1.00  0.00           N  
ATOM    682  HZ1 LYS A  73     -10.128 -42.880 -22.462  1.00  0.00           H  
ATOM    683  HZ2 LYS A  73     -11.224 -41.737 -21.872  1.00  0.00           H  
ATOM    684  HZ3 LYS A  73     -11.609 -42.481 -23.171  1.00  0.00           H  
ATOM    685  N   GLU A  74     -13.901 -48.164 -19.230  1.00  0.00           N  
ATOM    686  HN  GLU A  74     -14.697 -47.570 -18.999  1.00  0.00           H  
ATOM    687  CA  GLU A  74     -13.373 -49.061 -18.233  1.00  0.00           C  
ATOM    688  C   GLU A  74     -13.251 -50.462 -18.822  1.00  0.00           C  
ATOM    689  O   GLU A  74     -12.250 -51.154 -18.618  1.00  0.00           O  
ATOM    690  CB  GLU A  74     -14.312 -49.093 -17.027  1.00  0.00           C  
ATOM    691  CG  GLU A  74     -11.337 -48.758 -17.000  1.00  0.00           C  
ATOM    692  CD  GLU A  74     -10.296 -49.474 -16.122  1.00  0.00           C  
ATOM    693  OE1 GLU A  74     -10.571 -50.533 -15.648  1.00  0.00           O  
ATOM    694  OE2 GLU A  74      -9.229 -48.829 -15.972  1.00  0.00           O  
ATOM    695  N   LEU A  75     -14.264 -50.838 -19.599  1.00  0.00           N  
ATOM    696  HN  LEU A  75     -14.995 -50.160 -19.814  1.00  0.00           H  
ATOM    697  CA  LEU A  75     -14.369 -52.179 -20.153  1.00  0.00           C  
ATOM    698  C   LEU A  75     -14.874 -52.294 -21.597  1.00  0.00           C  
ATOM    699  O   LEU A  75     -14.919 -53.389 -22.153  1.00  0.00           O  
ATOM    700  CB  LEU A  75     -15.317 -52.958 -19.249  1.00  0.00           C  
ATOM    701  CG  LEU A  75     -16.732 -52.352 -19.245  1.00  0.00           C  
ATOM    702  CD1 LEU A  75     -17.669 -53.340 -18.624  1.00  0.00           C  
ATOM    703  CD2 LEU A  75     -16.791 -51.031 -18.498  1.00  0.00           C  
ATOM    704  N   TYR A  76     -15.261 -51.175 -22.195  1.00  0.00           N  
ATOM    705  HN  TYR A  76     -15.179 -50.290 -21.695  1.00  0.00           H  
ATOM    706  CA  TYR A  76     -15.802 -51.178 -23.552  1.00  0.00           C  
ATOM    707  C   TYR A  76     -14.908 -50.540 -24.593  1.00  0.00           C  
ATOM    708  O   TYR A  76     -15.364 -50.213 -25.694  1.00  0.00           O  
ATOM    709  CB  TYR A  76     -17.118 -50.426 -23.563  1.00  0.00           C  
ATOM    710  CG  TYR A  76     -18.223 -51.154 -22.903  1.00  0.00           C  
ATOM    711  CD1 TYR A  76     -19.399 -50.499 -22.594  1.00  0.00           C  
ATOM    712  CD2 TYR A  76     -18.121 -52.513 -22.633  1.00  0.00           C  
ATOM    713  CE1 TYR A  76     -20.440 -51.166 -22.039  1.00  0.00           C  
ATOM    714  CE2 TYR A  76     -19.163 -53.193 -22.080  1.00  0.00           C  
ATOM    715  CZ  TYR A  76     -20.324 -52.509 -21.783  1.00  0.00           C  
ATOM    716  OH  TYR A  76     -21.387 -53.150 -21.225  1.00  0.00           O  
ATOM    717  HH  TYR A  76     -22.186 -52.679 -21.021  1.00  0.00           H  
ATOM    718  N   GLU A  77     -13.637 -50.381 -24.255  1.00  0.00           N  
ATOM    719  HN  GLU A  77     -13.310 -50.741 -23.358  1.00  0.00           H  
ATOM    720  CA  GLU A  77     -12.701 -49.706 -25.133  1.00  0.00           C  
ATOM    721  C   GLU A  77     -11.853 -50.541 -26.082  1.00  0.00           C  
ATOM    722  O   GLU A  77     -11.808 -50.277 -27.291  1.00  0.00           O  
ATOM    723  CB  GLU A  77     -11.785 -48.845 -24.275  1.00  0.00           C  
ATOM    724  CG  GLU A  77     -11.796 -47.388 -24.647  1.00  0.00           C  
ATOM    725  CD  GLU A  77     -10.448 -46.935 -25.140  1.00  0.00           C  
ATOM    726  OE1 GLU A  77     -10.287 -45.718 -25.393  1.00  0.00           O  
ATOM    727  OE2 GLU A  77      -9.553 -47.804 -25.273  1.00  0.00           O  
ATOM    728  N   PRO A  78     -11.166 -51.558 -25.549  1.00  0.00           N  
ATOM    729  CA  PRO A  78     -10.293 -52.449 -26.312  1.00  0.00           C  
ATOM    730  C   PRO A  78     -11.005 -53.416 -27.244  1.00  0.00           C  
ATOM    731  O   PRO A  78     -10.365 -54.213 -27.923  1.00  0.00           O  
ATOM    732  CB  PRO A  78      -9.534 -53.175 -25.221  1.00  0.00           C  
ATOM    733  CG  PRO A  78     -10.613 -53.406 -24.226  1.00  0.00           C  
ATOM    734  CD  PRO A  78     -11.344 -52.068 -24.178  1.00  0.00           C  
ATOM    735  N   ILE A  79     -12.331 -53.352 -27.268  1.00  0.00           N  
ATOM    736  HN  ILE A  79     -12.809 -52.673 -26.676  1.00  0.00           H  
ATOM    737  CA  ILE A  79     -13.119 -54.232 -28.123  1.00  0.00           C  
ATOM    738  C   ILE A  79     -14.105 -53.442 -28.994  1.00  0.00           C  
ATOM    739  O   ILE A  79     -14.596 -53.948 -30.004  1.00  0.00           O  
ATOM    740  CB  ILE A  79     -13.870 -55.258 -27.268  1.00  0.00           C  
ATOM    741  CG1 ILE A  79     -12.531 -55.831 -29.665  1.00  0.00           C  
ATOM    742  CG2 ILE A  79     -14.547 -54.354 -30.421  1.00  0.00           C  
ATOM    743  CD1 ILE A  79     -12.905 -57.122 -30.430  1.00  0.00           C  
ATOM    744  N   TRP A  80     -14.388 -52.203 -28.610  1.00  0.00           N  
ATOM    745  HN  TRP A  80     -13.944 -51.823 -27.774  1.00  0.00           H  
ATOM    746  CA  TRP A  80     -15.323 -51.378 -29.363  1.00  0.00           C  
ATOM    747  C   TRP A  80     -14.645 -51.214 -30.700  1.00  0.00           C  
ATOM    748  O   TRP A  80     -13.451 -51.442 -30.760  1.00  0.00           O  
ATOM    749  CB  TRP A  80     -15.500 -50.014 -28.646  1.00  0.00           C  
ATOM    750  CG  TRP A  80     -12.045 -51.613 -28.380  1.00  0.00           C  
ATOM    751  CD1 TRP A  80     -11.934 -52.093 -27.057  1.00  0.00           C  
ATOM    752  CD2 TRP A  80     -11.031 -50.659 -28.487  1.00  0.00           C  
ATOM    753  NE1 TRP A  80     -10.928 -51.491 -26.381  1.00  0.00           N  
ATOM    754  CE2 TRP A  80     -10.378 -50.594 -27.232  1.00  0.00           C  
ATOM    755  CE3 TRP A  80     -10.669 -49.844 -29.535  1.00  0.00           C  
ATOM    756  CZ2 TRP A  80      -9.324 -49.742 -27.032  1.00  0.00           C  
ATOM    757  CZ3 TRP A  80      -9.616 -48.983 -29.319  1.00  0.00           C  
ATOM    758  CH2 TRP A  80      -8.947 -48.934 -28.095  1.00  0.00           C  
ATOM    759  HE1 TRP A  80     -10.606 -51.726 -25.488  1.00  0.00           H  
ATOM    760  N   GLN A  81     -15.395 -50.855 -31.744  1.00  0.00           N  
ATOM    761  HN  GLN A  81     -16.398 -50.726 -31.610  1.00  0.00           H  
ATOM    762  CA  GLN A  81     -14.823 -50.640 -33.077  1.00  0.00           C  
ATOM    763  C   GLN A  81     -14.979 -51.950 -33.812  1.00  0.00           C  
ATOM    764  O   GLN A  81     -14.652 -52.061 -34.981  1.00  0.00           O  
ATOM    765  CB  GLN A  81     -13.296 -50.166 -33.005  1.00  0.00           C  
ATOM    766  CG  GLN A  81     -16.818 -51.532 -35.098  1.00  0.00           C  
ATOM    767  CD  GLN A  81     -17.081 -51.306 -36.584  1.00  0.00           C  
ATOM    768  OE1 GLN A  81     -16.441 -51.893 -37.455  1.00  0.00           O  
ATOM    769  NE2 GLN A  81     -18.023 -50.452 -36.940  1.00  0.00           N  
ATOM    770 1HE2 GLN A  81     -18.206 -50.297 -37.884  1.00  0.00           H  
ATOM    771 2HE2 GLN A  81     -18.528 -49.983 -36.244  1.00  0.00           H  
ATOM    772  N   ASN A  82     -15.542 -52.932 -33.126  1.00  0.00           N  
ATOM    773  HN  ASN A  82     -15.805 -52.777 -32.153  1.00  0.00           H  
ATOM    774  CA  ASN A  82     -15.791 -54.222 -33.734  1.00  0.00           C  
ATOM    775  C   ASN A  82     -17.233 -54.592 -33.406  1.00  0.00           C  
ATOM    776  O   ASN A  82     -17.639 -55.757 -33.482  1.00  0.00           O  
ATOM    777  CB  ASN A  82     -14.844 -55.283 -33.184  1.00  0.00           C  
ATOM    778  CG  ASN A  82     -13.639 -55.513 -34.091  1.00  0.00           C  
ATOM    779  OD1 ASN A  82     -13.548 -56.532 -34.772  1.00  0.00           O  
ATOM    780  ND2 ASN A  82     -12.701 -54.564 -34.091  1.00  0.00           N  
ATOM    781 1HD2 ASN A  82     -12.777 -53.718 -33.526  1.00  0.00           H  
ATOM    782 2HD2 ASN A  82     -11.895 -54.718 -34.697  1.00  0.00           H  
ATOM    783  N   PHE A  83     -18.006 -53.579 -33.036  1.00  0.00           N  
ATOM    784  HN  PHE A  83     -17.604 -52.641 -33.023  1.00  0.00           H  
ATOM    785  CA  PHE A  83     -19.404 -53.742 -32.647  1.00  0.00           C  
ATOM    786  C   PHE A  83     -20.344 -53.812 -33.829  1.00  0.00           C  
ATOM    787  O   PHE A  83     -20.580 -52.808 -34.493  1.00  0.00           O  
ATOM    788  CB  PHE A  83     -19.819 -52.577 -31.750  1.00  0.00           C  
ATOM    789  CG  PHE A  83     -19.401 -52.726 -30.308  1.00  0.00           C  
ATOM    790  CD1 PHE A  83     -18.198 -53.351 -29.964  1.00  0.00           C  
ATOM    791  CD2 PHE A  83     -20.193 -52.186 -29.295  1.00  0.00           C  
ATOM    792  CE1 PHE A  83     -17.794 -53.429 -28.635  1.00  0.00           C  
ATOM    793  CE2 PHE A  83     -19.796 -52.260 -27.976  1.00  0.00           C  
ATOM    794  CZ  PHE A  83     -18.595 -52.880 -27.643  1.00  0.00           C  
ATOM    795  N   THR A  84     -20.905 -54.991 -34.072  1.00  0.00           N  
ATOM    796  HN  THR A  84     -20.695 -55.783 -33.464  1.00  0.00           H  
ATOM    797  CA  THR A  84     -21.815 -55.169 -35.194  1.00  0.00           C  
ATOM    798  C   THR A  84     -22.720 -53.975 -35.411  1.00  0.00           C  
ATOM    799  O   THR A  84     -22.707 -53.400 -36.480  1.00  0.00           O  
ATOM    800  CB  THR A  84     -22.714 -56.394 -35.034  1.00  0.00           C  
ATOM    801  OG1 THR A  84     -21.907 -57.546 -34.756  1.00  0.00           O  
ATOM    802  HG1 THR A  84     -21.418 -57.402 -33.954  1.00  0.00           H  
ATOM    803  CG2 THR A  84     -23.499 -56.625 -36.321  1.00  0.00           C  
ATOM    804  N   ASP A  85     -23.508 -53.604 -34.411  1.00  0.00           N  
ATOM    805  HN  ASP A  85     -23.479 -54.123 -33.533  1.00  0.00           H  
ATOM    806  CA  ASP A  85     -24.417 -52.467 -34.540  1.00  0.00           C  
ATOM    807  C   ASP A  85     -23.666 -51.148 -34.349  1.00  0.00           C  
ATOM    808  O   ASP A  85     -23.929 -50.435 -33.384  1.00  0.00           O  
ATOM    809  CB  ASP A  85     -25.493 -52.567 -33.473  1.00  0.00           C  
ATOM    810  CG  ASP A  85     -26.445 -51.416 -33.529  1.00  0.00           C  
ATOM    811  OD1 ASP A  85     -27.279 -51.273 -32.612  1.00  0.00           O  
ATOM    812  OD2 ASP A  85     -26.359 -50.645 -34.506  1.00  0.00           O  
ATOM    813  N   PRO A  86     -22.789 -50.754 -35.300  1.00  0.00           N  
ATOM    814  CA  PRO A  86     -22.122 -49.498 -34.975  1.00  0.00           C  
ATOM    815  C   PRO A  86     -23.043 -48.307 -34.808  1.00  0.00           C  
ATOM    816  O   PRO A  86     -22.612 -47.279 -34.289  1.00  0.00           O  
ATOM    817  CB  PRO A  86     -21.104 -49.320 -36.112  1.00  0.00           C  
ATOM    818  CG  PRO A  86     -21.436 -50.390 -37.113  1.00  0.00           C  
ATOM    819  CD  PRO A  86     -22.803 -50.896 -36.760  1.00  0.00           C  
ATOM    820  N   GLN A  87     -24.304 -48.403 -35.220  1.00  0.00           N  
ATOM    821  HN  GLN A  87     -24.656 -49.238 -35.688  1.00  0.00           H  
ATOM    822  CA  GLN A  87     -25.149 -47.252 -34.965  1.00  0.00           C  
ATOM    823  C   GLN A  87     -25.106 -47.117 -33.454  1.00  0.00           C  
ATOM    824  O   GLN A  87     -25.762 -46.265 -32.861  1.00  0.00           O  
ATOM    825  CB  GLN A  87     -26.587 -47.482 -35.379  1.00  0.00           C  
ATOM    826  CG  GLN A  87     -27.508 -46.488 -34.719  1.00  0.00           C  
ATOM    827  CD  GLN A  87     -28.927 -46.597 -35.182  1.00  0.00           C  
ATOM    828  OE1 GLN A  87     -29.774 -45.788 -34.799  1.00  0.00           O  
ATOM    829  NE2 GLN A  87     -29.209 -47.598 -36.011  1.00  0.00           N  
ATOM    830 1HE2 GLN A  87     -28.508 -48.268 -36.328  1.00  0.00           H  
ATOM    831 2HE2 GLN A  87     -30.176 -47.672 -36.327  1.00  0.00           H  
ATOM    832  N   LEU A  88     -24.300 -47.980 -32.844  1.00  0.00           N  
ATOM    833  HN  LEU A  88     -23.769 -48.632 -33.422  1.00  0.00           H  
ATOM    834  CA  LEU A  88     -24.130 -48.050 -31.404  1.00  0.00           C  
ATOM    835  C   LEU A  88     -22.657 -47.894 -31.071  1.00  0.00           C  
ATOM    836  O   LEU A  88     -22.345 -47.267 -30.068  1.00  0.00           O  
ATOM    837  CB  LEU A  88     -24.657 -49.378 -30.882  1.00  0.00           C  
ATOM    838  CG  LEU A  88     -24.879 -46.496 -29.707  1.00  0.00           C  
ATOM    839  CD1 LEU A  88     -24.819 -46.489 -28.157  1.00  0.00           C  
ATOM    840  CD2 LEU A  88     -24.504 -45.153 -30.302  1.00  0.00           C  
ATOM    841  N   ARG A  89     -21.758 -48.457 -31.889  1.00  0.00           N  
ATOM    842  HN  ARG A  89     -22.075 -48.979 -32.706  1.00  0.00           H  
ATOM    843  CA  ARG A  89     -20.325 -48.330 -31.621  1.00  0.00           C  
ATOM    844  C   ARG A  89     -20.004 -46.834 -31.558  1.00  0.00           C  
ATOM    845  O   ARG A  89     -18.966 -46.410 -31.024  1.00  0.00           O  
ATOM    846  CB  ARG A  89     -19.505 -48.990 -32.727  1.00  0.00           C  
ATOM    847  CG  ARG A  89     -18.588 -46.931 -30.299  1.00  0.00           C  
ATOM    848  CD  ARG A  89     -19.177 -46.899 -28.925  1.00  0.00           C  
ATOM    849  NE  ARG A  89     -18.600 -48.045 -28.163  1.00  0.00           N  
ATOM    850  CZ  ARG A  89     -18.922 -48.221 -26.870  1.00  0.00           C  
ATOM    851  NH1 ARG A  89     -19.799 -47.425 -26.237  1.00  0.00           N  
ATOM    852  NH2 ARG A  89     -18.333 -49.244 -26.236  1.00  0.00           N  
ATOM    853 2HH2 ARG A  89     -17.667 -49.849 -26.717  1.00  0.00           H  
ATOM    854 1HH2 ARG A  89     -18.577 -49.378 -25.255  1.00  0.00           H  
ATOM    855 2HH1 ARG A  89     -20.248 -46.646 -26.719  1.00  0.00           H  
ATOM    856 1HH1 ARG A  89     -20.044 -47.559 -25.256  1.00  0.00           H  
ATOM    857  HE  ARG A  89     -17.960 -48.693 -28.622  1.00  0.00           H  
ATOM    858  N   ARG A  90     -20.915 -46.038 -32.113  1.00  0.00           N  
ATOM    859  HN  ARG A  90     -21.746 -46.455 -32.532  1.00  0.00           H  
ATOM    860  CA  ARG A  90     -20.762 -44.596 -32.141  1.00  0.00           C  
ATOM    861  C   ARG A  90     -21.607 -43.840 -31.126  1.00  0.00           C  
ATOM    862  O   ARG A  90     -21.812 -42.638 -31.257  1.00  0.00           O  
ATOM    863  CB  ARG A  90     -21.022 -44.054 -33.565  1.00  0.00           C  
ATOM    864  CG  ARG A  90     -21.284 -42.077 -31.219  1.00  0.00           C  
ATOM    865  CD  ARG A  90     -20.114 -41.956 -30.296  1.00  0.00           C  
ATOM    866  NE  ARG A  90     -19.019 -41.272 -31.045  1.00  0.00           N  
ATOM    867  CZ  ARG A  90     -17.860 -40.987 -30.428  1.00  0.00           C  
ATOM    868  NH1 ARG A  90     -17.621 -41.343 -29.155  1.00  0.00           N  
ATOM    869  NH2 ARG A  90     -16.939 -40.333 -31.149  1.00  0.00           N  
ATOM    870 2HH2 ARG A  90     -17.121 -40.062 -32.115  1.00  0.00           H  
ATOM    871 1HH2 ARG A  90     -16.059 -40.116 -30.680  1.00  0.00           H  
ATOM    872 2HH1 ARG A  90     -18.322 -41.841 -28.607  1.00  0.00           H  
ATOM    873 1HH1 ARG A  90     -16.741 -41.126 -28.687  1.00  0.00           H  
ATOM    874  HE  ARG A  90     -19.151 -41.021 -32.025  1.00  0.00           H  
ATOM    875  N   ILE A  91     -22.162 -44.551 -30.155  1.00  0.00           N  
ATOM    876  HN  ILE A  91     -22.097 -45.569 -30.157  1.00  0.00           H  
ATOM    877  CA  ILE A  91     -22.866 -43.858 -29.084  1.00  0.00           C  
ATOM    878  C   ILE A  91     -21.818 -44.075 -28.022  1.00  0.00           C  
ATOM    879  O   ILE A  91     -21.423 -43.147 -27.321  1.00  0.00           O  
ATOM    880  CB  ILE A  91     -24.140 -44.538 -28.520  1.00  0.00           C  
ATOM    881  CG1 ILE A  91     -25.269 -44.610 -29.546  1.00  0.00           C  
ATOM    882  CG2 ILE A  91     -24.641 -43.716 -27.355  1.00  0.00           C  
ATOM    883  CD1 ILE A  91     -26.658 -44.243 -28.966  1.00  0.00           C  
ATOM    884  N   ILE A  92     -21.380 -45.329 -27.911  1.00  0.00           N  
ATOM    885  HN  ILE A  92     -21.774 -46.058 -28.506  1.00  0.00           H  
ATOM    886  CA  ILE A  92     -20.347 -45.665 -26.949  1.00  0.00           C  
ATOM    887  C   ILE A  92     -19.143 -44.787 -27.254  1.00  0.00           C  
ATOM    888  O   ILE A  92     -18.467 -44.322 -26.339  1.00  0.00           O  
ATOM    889  CB  ILE A  92     -19.919 -47.159 -27.015  1.00  0.00           C  
ATOM    890  CG1 ILE A  92     -20.986 -48.026 -26.350  1.00  0.00           C  
ATOM    891  CG2 ILE A  92     -18.568 -47.364 -26.310  1.00  0.00           C  
ATOM    892  CD1 ILE A  92     -20.579 -49.481 -26.147  1.00  0.00           C  
ATOM    893  N   GLY A  93     -18.891 -44.539 -28.536  1.00  0.00           N  
ATOM    894  HN  GLY A  93     -19.487 -44.941 -29.260  1.00  0.00           H  
ATOM    895  CA  GLY A  93     -17.767 -43.696 -28.905  1.00  0.00           C  
ATOM    896  C   GLY A  93     -17.975 -42.241 -28.508  1.00  0.00           C  
ATOM    897  O   GLY A  93     -17.018 -41.490 -28.338  1.00  0.00           O  
ATOM    898  N   ALA A  94     -19.234 -41.844 -28.364  1.00  0.00           N  
ATOM    899  HN  ALA A  94     -19.986 -42.514 -28.525  1.00  0.00           H  
ATOM    900  CA  ALA A  94     -19.571 -40.479 -27.983  1.00  0.00           C  
ATOM    901  C   ALA A  94     -19.457 -40.320 -26.476  1.00  0.00           C  
ATOM    902  O   ALA A  94     -19.190 -39.230 -25.970  1.00  0.00           O  
ATOM    903  CB  ALA A  94     -20.984 -40.146 -28.428  1.00  0.00           C  
ATOM    904  N   VAL A  95     -19.667 -41.419 -25.762  1.00  0.00           N  
ATOM    905  HN  VAL A  95     -19.883 -42.290 -26.247  1.00  0.00           H  
ATOM    906  CA  VAL A  95     -19.598 -41.419 -24.311  1.00  0.00           C  
ATOM    907  C   VAL A  95     -18.160 -41.503 -23.809  1.00  0.00           C  
ATOM    908  O   VAL A  95     -17.815 -40.914 -22.792  1.00  0.00           O  
ATOM    909  CB  VAL A  95     -20.426 -42.587 -23.751  1.00  0.00           C  
ATOM    910  CG1 VAL A  95     -20.291 -42.665 -22.245  1.00  0.00           C  
ATOM    911  CG2 VAL A  95     -21.882 -42.392 -24.135  1.00  0.00           C  
ATOM    912  N   ARG A  96     -17.319 -42.217 -24.536  1.00  0.00           N  
ATOM    913  HN  ARG A  96     -17.653 -42.665 -25.389  1.00  0.00           H  
ATOM    914  CA  ARG A  96     -15.928 -42.379 -24.147  1.00  0.00           C  
ATOM    915  C   ARG A  96     -15.135 -41.076 -24.243  1.00  0.00           C  
ATOM    916  O   ARG A  96     -13.944 -41.009 -23.916  1.00  0.00           O  
ATOM    917  CB  ARG A  96     -15.305 -43.464 -25.023  1.00  0.00           C  
ATOM    918  CG  ARG A  96     -13.825 -43.384 -25.150  1.00  0.00           C  
ATOM    919  CD  ARG A  96     -13.410 -43.608 -26.576  1.00  0.00           C  
ATOM    920  NE  ARG A  96     -12.019 -43.209 -26.744  1.00  0.00           N  
ATOM    921  HE  ARG A  96     -11.337 -43.933 -26.971  1.00  0.00           H  
ATOM    922  CZ  ARG A  96     -11.584 -41.955 -26.619  1.00  0.00           C  
ATOM    923  NH1 ARG A  96     -10.295 -41.676 -26.780  1.00  0.00           N  
ATOM    924 1HH1 ARG A  96      -9.962 -40.717 -26.684  1.00  0.00           H  
ATOM    925 2HH1 ARG A  96      -9.640 -42.430 -26.988  1.00  0.00           H  
ATOM    926  NH2 ARG A  96     -12.439 -40.971 -26.347  1.00  0.00           N  
ATOM    927 1HH2 ARG A  96     -12.106 -40.012 -26.251  1.00  0.00           H  
ATOM    928 2HH2 ARG A  96     -13.429 -41.185 -26.223  1.00  0.00           H  
ATOM    929  N   THR A  97     -15.804 -40.027 -24.685  1.00  0.00           N  
ATOM    930  HN  THR A  97     -16.790 -40.114 -24.930  1.00  0.00           H  
ATOM    931  CA  THR A  97     -15.131 -38.753 -24.820  1.00  0.00           C  
ATOM    932  C   THR A  97     -15.858 -37.704 -23.976  1.00  0.00           C  
ATOM    933  O   THR A  97     -16.989 -37.291 -24.268  1.00  0.00           O  
ATOM    934  CB  THR A  97     -14.988 -38.424 -26.341  1.00  0.00           C  
ATOM    935  OG1 THR A  97     -13.679 -38.828 -26.774  1.00  0.00           O  
ATOM    936  HG1 THR A  97     -13.592 -38.628 -27.699  1.00  0.00           H  
ATOM    937  CG2 THR A  97     -15.208 -36.951 -26.648  1.00  0.00           C  
ATOM    938  N   LEU A  98     -15.172 -37.330 -22.891  1.00  0.00           N  
ATOM    939  HN  LEU A  98     -14.241 -37.729 -22.769  1.00  0.00           H  
ATOM    940  CA  LEU A  98     -15.641 -36.395 -21.859  1.00  0.00           C  
ATOM    941  C   LEU A  98     -15.288 -34.949 -22.125  1.00  0.00           C  
ATOM    942  O   LEU A  98     -16.142 -34.063 -22.029  1.00  0.00           O  
ATOM    943  CB  LEU A  98     -15.074 -36.812 -20.512  1.00  0.00           C  
ATOM    944  CG  LEU A  98     -18.044 -36.091 -21.477  1.00  0.00           C  
ATOM    945  CD1 LEU A  98     -18.838 -35.283 -20.418  1.00  0.00           C  
ATOM    946  CD2 LEU A  98     -18.561 -35.857 -22.883  1.00  0.00           C  
ATOM    947  N   GLY A  99     -14.006 -34.721 -22.406  1.00  0.00           N  
ATOM    948  HN  GLY A  99     -13.349 -35.501 -22.384  1.00  0.00           H  
ATOM    949  CA  GLY A  99     -13.516 -33.395 -22.743  1.00  0.00           C  
ATOM    950  C   GLY A  99     -12.886 -32.607 -21.616  1.00  0.00           C  
ATOM    951  O   GLY A  99     -11.678 -32.703 -21.380  1.00  0.00           O  
ATOM    952  N   SER A 100     -13.705 -31.824 -20.923  1.00  0.00           N  
ATOM    953  HN  SER A 100     -14.690 -31.776 -21.182  1.00  0.00           H  
ATOM    954  CA  SER A 100     -13.222 -31.033 -19.801  1.00  0.00           C  
ATOM    955  C   SER A 100     -13.301 -31.920 -18.562  1.00  0.00           C  
ATOM    956  O   SER A 100     -12.415 -31.911 -17.707  1.00  0.00           O  
ATOM    957  CB  SER A 100     -14.094 -29.789 -19.644  1.00  0.00           C  
ATOM    958  OG  SER A 100     -15.433 -30.125 -19.925  1.00  0.00           O  
ATOM    959  HG  SER A 100     -15.975 -29.351 -19.827  1.00  0.00           H  
ATOM    960  N   ALA A 101     -14.359 -32.720 -18.497  1.00  0.00           N  
ATOM    961  HN  ALA A 101     -15.043 -32.716 -19.254  1.00  0.00           H  
ATOM    962  CA  ALA A 101     -14.551 -33.595 -17.366  1.00  0.00           C  
ATOM    963  C   ALA A 101     -13.329 -34.465 -17.113  1.00  0.00           C  
ATOM    964  O   ALA A 101     -13.340 -35.258 -16.181  1.00  0.00           O  
ATOM    965  CB  ALA A 101     -15.789 -34.433 -17.551  1.00  0.00           C  
ATOM    966  N   ASN A 102     -12.290 -34.336 -17.943  1.00  0.00           N  
ATOM    967  HN  ASN A 102     -12.371 -33.720 -18.752  1.00  0.00           H  
ATOM    968  CA  ASN A 102     -11.030 -35.065 -17.714  1.00  0.00           C  
ATOM    969  C   ASN A 102     -10.145 -34.020 -17.062  1.00  0.00           C  
ATOM    970  O   ASN A 102      -8.914 -34.081 -17.142  1.00  0.00           O  
ATOM    971  CB  ASN A 102     -10.319 -35.486 -19.004  1.00  0.00           C  
ATOM    972  CG  ASN A 102     -11.248 -36.063 -20.018  1.00  0.00           C  
ATOM    973  OD1 ASN A 102     -12.095 -35.360 -20.567  1.00  0.00           O  
ATOM    974  ND2 ASN A 102     -11.104 -37.354 -20.280  1.00  0.00           N  
ATOM    975 1HD2 ASN A 102     -10.402 -37.937 -19.825  1.00  0.00           H  
ATOM    976 2HD2 ASN A 102     -11.739 -37.749 -20.974  1.00  0.00           H  
ATOM    977  N   LEU A 103     -10.790 -33.043 -16.440  1.00  0.00           N  
ATOM    978  HN  LEU A 103     -11.810 -33.061 -16.415  1.00  0.00           H  
ATOM    979  CA  LEU A 103     -10.090 -31.947 -15.793  1.00  0.00           C  
ATOM    980  C   LEU A 103     -10.270 -31.926 -14.296  1.00  0.00           C  
ATOM    981  O   LEU A 103     -11.382 -31.945 -13.797  1.00  0.00           O  
ATOM    982  CB  LEU A 103     -10.586 -30.605 -16.319  1.00  0.00           C  
ATOM    983  CG  LEU A 103     -10.158 -30.013 -17.660  1.00  0.00           C  
ATOM    984  CD1 LEU A 103     -10.842 -28.658 -17.822  1.00  0.00           C  
ATOM    985  CD2 LEU A 103      -8.648 -29.844 -17.715  1.00  0.00           C  
ATOM    986  N   PRO A 104      -9.172 -31.850 -13.552  1.00  0.00           N  
ATOM    987  CA  PRO A 104      -9.384 -31.821 -12.105  1.00  0.00           C  
ATOM    988  C   PRO A 104     -10.430 -30.766 -11.704  1.00  0.00           C  
ATOM    989  O   PRO A 104     -10.632 -29.779 -12.416  1.00  0.00           O  
ATOM    990  CB  PRO A 104      -7.985 -31.543 -11.560  1.00  0.00           C  
ATOM    991  CG  PRO A 104      -7.236 -30.952 -12.732  1.00  0.00           C  
ATOM    992  CD  PRO A 104      -7.750 -31.719 -13.899  1.00  0.00           C  
ATOM    993  N   LEU A 105     -11.110 -31.006 -10.583  1.00  0.00           N  
ATOM    994  HN  LEU A 105     -10.884 -31.848 -10.054  1.00  0.00           H  
ATOM    995  CA  LEU A 105     -12.169 -30.124 -10.066  1.00  0.00           C  
ATOM    996  C   LEU A 105     -11.878 -28.623 -10.141  1.00  0.00           C  
ATOM    997  O   LEU A 105     -12.705 -27.843 -10.626  1.00  0.00           O  
ATOM    998  CB  LEU A 105     -12.503 -30.509  -8.623  1.00  0.00           C  
ATOM    999  CG  LEU A 105     -14.505 -30.169 -11.077  1.00  0.00           C  
ATOM   1000  CD1 LEU A 105     -15.815 -29.441 -10.679  1.00  0.00           C  
ATOM   1001  CD2 LEU A 105     -14.183 -30.007 -12.549  1.00  0.00           C  
ATOM   1002  N   ALA A 106     -10.713 -28.214  -9.647  1.00  0.00           N  
ATOM   1003  HN  ALA A 106     -10.066 -28.897  -9.252  1.00  0.00           H  
ATOM   1004  CA  ALA A 106     -10.349 -26.804  -9.663  1.00  0.00           C  
ATOM   1005  C   ALA A 106     -10.444 -26.250 -11.073  1.00  0.00           C  
ATOM   1006  O   ALA A 106     -11.165 -25.285 -11.319  1.00  0.00           O  
ATOM   1007  CB  ALA A 106      -8.932 -26.627  -9.121  1.00  0.00           C  
ATOM   1008  N   LYS A 107      -9.720 -26.888 -11.995  1.00  0.00           N  
ATOM   1009  HN  LYS A 107      -9.167 -27.695 -11.706  1.00  0.00           H  
ATOM   1010  CA  LYS A 107      -9.682 -26.484 -13.400  1.00  0.00           C  
ATOM   1011  C   LYS A 107     -11.050 -26.453 -14.055  1.00  0.00           C  
ATOM   1012  O   LYS A 107     -11.313 -25.594 -14.898  1.00  0.00           O  
ATOM   1013  CB  LYS A 107      -8.745 -27.400 -14.177  1.00  0.00           C  
ATOM   1014  CG  LYS A 107      -7.283 -27.013 -14.024  1.00  0.00           C  
ATOM   1015  CD  LYS A 107      -6.337 -28.079 -14.542  1.00  0.00           C  
ATOM   1016  CE  LYS A 107      -4.936 -27.535 -14.610  1.00  0.00           C  
ATOM   1017  NZ  LYS A 107      -3.990 -28.583 -14.996  1.00  0.00           N  
ATOM   1018  HZ1 LYS A 107      -3.040 -28.214 -15.042  1.00  0.00           H  
ATOM   1019  HZ2 LYS A 107      -4.262 -29.035 -15.869  1.00  0.00           H  
ATOM   1020  HZ3 LYS A 107      -4.051 -29.393 -14.379  1.00  0.00           H  
ATOM   1021  N   ARG A 108     -11.926 -27.376 -13.675  1.00  0.00           N  
ATOM   1022  HN  ARG A 108     -11.660 -28.073 -12.979  1.00  0.00           H  
ATOM   1023  CA  ARG A 108     -13.267 -27.398 -14.248  1.00  0.00           C  
ATOM   1024  C   ARG A 108     -14.027 -26.141 -13.860  1.00  0.00           C  
ATOM   1025  O   ARG A 108     -14.767 -25.585 -14.668  1.00  0.00           O  
ATOM   1026  CB  ARG A 108     -14.043 -28.634 -13.777  1.00  0.00           C  
ATOM   1027  CG  ARG A 108     -13.568 -29.935 -14.399  1.00  0.00           C  
ATOM   1028  CD  ARG A 108     -14.636 -31.023 -14.321  1.00  0.00           C  
ATOM   1029  NE  ARG A 108     -14.040 -32.339 -14.095  1.00  0.00           N  
ATOM   1030  HE  ARG A 108     -13.093 -32.494 -14.442  1.00  0.00           H  
ATOM   1031  CZ  ARG A 108     -14.641 -33.350 -13.470  1.00  0.00           C  
ATOM   1032  NH1 ARG A 108     -15.873 -33.193 -13.007  1.00  0.00           N  
ATOM   1033 1HH1 ARG A 108     -16.356 -32.305 -13.144  1.00  0.00           H  
ATOM   1034 2HH1 ARG A 108     -16.333 -33.967 -12.528  1.00  0.00           H  
ATOM   1035  NH2 ARG A 108     -14.010 -34.509 -13.291  1.00  0.00           N  
ATOM   1036 1HH2 ARG A 108     -13.062 -34.630 -13.647  1.00  0.00           H  
ATOM   1037 2HH2 ARG A 108     -14.470 -35.283 -12.812  1.00  0.00           H  
ATOM   1038  N   GLN A 109     -13.832 -25.700 -12.619  1.00  0.00           N  
ATOM   1039  HN  GLN A 109     -13.198 -26.212 -12.006  1.00  0.00           H  
ATOM   1040  CA  GLN A 109     -14.499 -24.504 -12.107  1.00  0.00           C  
ATOM   1041  C   GLN A 109     -13.935 -23.282 -12.820  1.00  0.00           C  
ATOM   1042  O   GLN A 109     -14.662 -22.340 -13.148  1.00  0.00           O  
ATOM   1043  CB  GLN A 109     -14.297 -24.400 -10.588  1.00  0.00           C  
ATOM   1044  CG  GLN A 109     -14.943 -25.547  -9.807  1.00  0.00           C  
ATOM   1045  CD  GLN A 109     -14.521 -25.603  -8.342  1.00  0.00           C  
ATOM   1046  OE1 GLN A 109     -13.338 -25.773  -8.023  1.00  0.00           O  
ATOM   1047  NE2 GLN A 109     -15.494 -25.473  -7.444  1.00  0.00           N  
ATOM   1048 1HE2 GLN A 109     -16.469 -25.333  -7.707  1.00  0.00           H  
ATOM   1049 2HE2 GLN A 109     -15.212 -25.510  -6.465  1.00  0.00           H  
ATOM   1050  N   GLN A 110     -12.629 -23.305 -13.053  1.00  0.00           N  
ATOM   1051  HN  GLN A 110     -12.074 -24.093 -12.720  1.00  0.00           H  
ATOM   1052  CA  GLN A 110     -11.979 -22.228 -13.773  1.00  0.00           C  
ATOM   1053  C   GLN A 110     -12.643 -22.235 -15.142  1.00  0.00           C  
ATOM   1054  O   GLN A 110     -13.168 -21.225 -15.613  1.00  0.00           O  
ATOM   1055  CB  GLN A 110     -10.484 -22.522 -13.909  1.00  0.00           C  
ATOM   1056  CG  GLN A 110      -9.695 -22.395 -12.616  1.00  0.00           C  
ATOM   1057  CD  GLN A 110      -8.283 -22.951 -12.740  1.00  0.00           C  
ATOM   1058  OE1 GLN A 110      -7.675 -22.885 -13.807  1.00  0.00           O  
ATOM   1059  NE2 GLN A 110      -7.748 -23.491 -11.641  1.00  0.00           N  
ATOM   1060 1HE2 GLN A 110      -6.802 -23.863 -11.724  1.00  0.00           H  
ATOM   1061 2HE2 GLN A 110      -8.252 -23.546 -10.756  1.00  0.00           H  
ATOM   1062  N   TYR A 111     -12.629 -23.403 -15.767  1.00  0.00           N  
ATOM   1063  HN  TYR A 111     -12.183 -24.204 -15.320  1.00  0.00           H  
ATOM   1064  CA  TYR A 111     -13.234 -23.563 -17.070  1.00  0.00           C  
ATOM   1065  C   TYR A 111     -14.601 -22.892 -17.082  1.00  0.00           C  
ATOM   1066  O   TYR A 111     -14.766 -21.814 -17.653  1.00  0.00           O  
ATOM   1067  CB  TYR A 111     -13.377 -25.049 -17.407  1.00  0.00           C  
ATOM   1068  CG  TYR A 111     -13.704 -25.324 -18.860  1.00  0.00           C  
ATOM   1069  CD1 TYR A 111     -12.779 -25.059 -19.875  1.00  0.00           C  
ATOM   1070  CD2 TYR A 111     -14.943 -25.838 -19.226  1.00  0.00           C  
ATOM   1071  CE1 TYR A 111     -13.090 -25.303 -21.223  1.00  0.00           C  
ATOM   1072  CE2 TYR A 111     -15.262 -26.081 -20.562  1.00  0.00           C  
ATOM   1073  CZ  TYR A 111     -14.336 -25.814 -21.552  1.00  0.00           C  
ATOM   1074  OH  TYR A 111     -14.670 -26.065 -22.862  1.00  0.00           O  
ATOM   1075  HH  TYR A 111     -14.033 -25.881 -23.543  1.00  0.00           H  
ATOM   1076  N   ASN A 112     -15.569 -23.512 -16.419  1.00  0.00           N  
ATOM   1077  HN  ASN A 112     -15.356 -24.376 -15.920  1.00  0.00           H  
ATOM   1078  CA  ASN A 112     -16.931 -22.988 -16.387  1.00  0.00           C  
ATOM   1079  C   ASN A 112     -17.026 -21.491 -16.077  1.00  0.00           C  
ATOM   1080  O   ASN A 112     -17.922 -20.800 -16.568  1.00  0.00           O  
ATOM   1081  CB  ASN A 112     -17.768 -23.789 -15.387  1.00  0.00           C  
ATOM   1082  CG  ASN A 112     -17.569 -25.300 -15.531  1.00  0.00           C  
ATOM   1083  OD1 ASN A 112     -17.816 -25.880 -16.589  1.00  0.00           O  
ATOM   1084  ND2 ASN A 112     -17.121 -25.939 -14.456  1.00  0.00           N  
ATOM   1085 1HD2 ASN A 112     -16.916 -25.459 -13.580  1.00  0.00           H  
ATOM   1086 2HD2 ASN A 112     -16.988 -26.946 -14.552  1.00  0.00           H  
ATOM   1087  N   ALA A 113     -16.104 -20.984 -15.267  1.00  0.00           N  
ATOM   1088  HN  ALA A 113     -15.380 -21.591 -14.883  1.00  0.00           H  
ATOM   1089  CA  ALA A 113     -16.118 -19.565 -14.921  1.00  0.00           C  
ATOM   1090  C   ALA A 113     -15.829 -18.736 -16.179  1.00  0.00           C  
ATOM   1091  O   ALA A 113     -16.578 -17.806 -16.531  1.00  0.00           O  
ATOM   1092  CB  ALA A 113     -15.075 -19.285 -13.847  1.00  0.00           C  
ATOM   1093  N   LEU A 114     -14.737 -19.087 -16.854  1.00  0.00           N  
ATOM   1094  HN  LEU A 114     -14.162 -19.855 -16.509  1.00  0.00           H  
ATOM   1095  CA  LEU A 114     -14.348 -18.400 -18.070  1.00  0.00           C  
ATOM   1096  C   LEU A 114     -15.554 -18.285 -19.002  1.00  0.00           C  
ATOM   1097  O   LEU A 114     -15.969 -17.181 -19.388  1.00  0.00           O  
ATOM   1098  CB  LEU A 114     -13.217 -19.168 -18.736  1.00  0.00           C  
ATOM   1099  CG  LEU A 114     -11.930 -19.105 -17.912  1.00  0.00           C  
ATOM   1100  CD1 LEU A 114     -10.903 -20.102 -18.412  1.00  0.00           C  
ATOM   1101  CD2 LEU A 114     -11.371 -17.699 -17.988  1.00  0.00           C  
ATOM   1102  N   LEU A 115     -16.134 -19.433 -19.331  1.00  0.00           N  
ATOM   1103  HN  LEU A 115     -15.763 -20.309 -18.964  1.00  0.00           H  
ATOM   1104  CA  LEU A 115     -17.285 -19.455 -20.203  1.00  0.00           C  
ATOM   1105  C   LEU A 115     -18.320 -18.429 -19.757  1.00  0.00           C  
ATOM   1106  O   LEU A 115     -18.567 -17.451 -20.452  1.00  0.00           O  
ATOM   1107  CB  LEU A 115     -17.849 -20.878 -20.262  1.00  0.00           C  
ATOM   1108  CG  LEU A 115     -16.704 -21.847 -20.608  1.00  0.00           C  
ATOM   1109  CD1 LEU A 115     -17.211 -23.221 -20.999  1.00  0.00           C  
ATOM   1110  CD2 LEU A 115     -15.915 -21.273 -21.747  1.00  0.00           C  
ATOM   1111  N   SER A 116     -18.879 -18.632 -18.577  1.00  0.00           N  
ATOM   1112  HN  SER A 116     -18.584 -19.446 -18.037  1.00  0.00           H  
ATOM   1113  CA  SER A 116     -19.897 -17.754 -18.003  1.00  0.00           C  
ATOM   1114  C   SER A 116     -19.568 -16.290 -18.244  1.00  0.00           C  
ATOM   1115  O   SER A 116     -20.396 -15.471 -18.677  1.00  0.00           O  
ATOM   1116  CB  SER A 116     -19.959 -18.005 -16.494  1.00  0.00           C  
ATOM   1117  OG  SER A 116     -21.265 -17.823 -15.997  1.00  0.00           O  
ATOM   1118  HG  SER A 116     -21.303 -17.979 -15.061  1.00  0.00           H  
ATOM   1119  N   ASN A 117     -18.322 -15.978 -17.955  1.00  0.00           N  
ATOM   1120  HN  ASN A 117     -17.682 -16.706 -17.639  1.00  0.00           H  
ATOM   1121  CA  ASN A 117     -17.851 -14.626 -18.079  1.00  0.00           C  
ATOM   1122  C   ASN A 117     -17.733 -14.036 -19.432  1.00  0.00           C  
ATOM   1123  O   ASN A 117     -18.279 -12.962 -19.691  1.00  0.00           O  
ATOM   1124  CB  ASN A 117     -16.524 -14.526 -17.455  1.00  0.00           C  
ATOM   1125  CG  ASN A 117     -16.596 -14.671 -16.016  1.00  0.00           C  
ATOM   1126  OD1 ASN A 117     -17.665 -14.703 -15.386  1.00  0.00           O  
ATOM   1127  ND2 ASN A 117     -15.451 -14.762 -15.458  1.00  0.00           N  
ATOM   1128  HD2 ASN A 117     -15.300 -14.567 -14.468  1.00  0.00           H  
ATOM   1129  HD2 ASN A 117     -14.700 -15.046 -16.087  1.00  0.00           H  
ATOM   1130  N   MET A 118     -16.955 -14.713 -20.272  1.00  0.00           N  
ATOM   1131  HN  MET A 118     -16.491 -15.562 -19.950  1.00  0.00           H  
ATOM   1132  CA  MET A 118     -16.755 -14.268 -21.632  1.00  0.00           C  
ATOM   1133  C   MET A 118     -18.109 -13.937 -22.220  1.00  0.00           C  
ATOM   1134  O   MET A 118     -18.318 -12.835 -22.716  1.00  0.00           O  
ATOM   1135  CB  MET A 118     -16.067 -15.351 -22.447  1.00  0.00           C  
ATOM   1136  CG  MET A 118     -14.666 -15.642 -21.967  1.00  0.00           C  
ATOM   1137  SD  MET A 118     -13.606 -16.551 -23.141  1.00  0.00           S  
ATOM   1138  CE  MET A 118     -14.322 -18.132 -23.108  1.00  0.00           C  
ATOM   1139  N   SER A 119     -19.047 -14.870 -22.138  1.00  0.00           N  
ATOM   1140  HN  SER A 119     -18.841 -15.765 -21.694  1.00  0.00           H  
ATOM   1141  CA  SER A 119     -20.373 -14.613 -22.685  1.00  0.00           C  
ATOM   1142  C   SER A 119     -21.026 -13.396 -22.042  1.00  0.00           C  
ATOM   1143  O   SER A 119     -21.892 -12.754 -22.645  1.00  0.00           O  
ATOM   1144  CB  SER A 119     -21.286 -15.826 -22.486  1.00  0.00           C  
ATOM   1145  OG  SER A 119     -21.690 -15.949 -21.134  1.00  0.00           O  
ATOM   1146  HG  SER A 119     -22.256 -16.702 -21.011  1.00  0.00           H  
ATOM   1147  N   ARG A 120     -20.612 -13.099 -20.812  1.00  0.00           N  
ATOM   1148  HN  ARG A 120     -19.888 -13.675 -20.382  1.00  0.00           H  
ATOM   1149  CA  ARG A 120     -21.159 -11.979 -20.062  1.00  0.00           C  
ATOM   1150  C   ARG A 120     -20.468 -10.714 -20.512  1.00  0.00           C  
ATOM   1151  O   ARG A 120     -21.108  -9.692 -20.738  1.00  0.00           O  
ATOM   1152  CB  ARG A 120     -20.956 -12.192 -18.553  1.00  0.00           C  
ATOM   1153  CG  ARG A 120     -21.756 -11.228 -17.644  1.00  0.00           C  
ATOM   1154  CD  ARG A 120     -20.836 -10.261 -16.917  1.00  0.00           C  
ATOM   1155  NE  ARG A 120     -19.795 -10.993 -16.210  1.00  0.00           N  
ATOM   1156  HE  ARG A 120     -20.006 -11.942 -15.900  1.00  0.00           H  
ATOM   1157  CZ  ARG A 120     -18.591 -10.508 -15.942  1.00  0.00           C  
ATOM   1158  NH1 ARG A 120     -18.263  -9.279 -16.315  1.00  0.00           N  
ATOM   1159 1HH1 ARG A 120     -17.336  -8.906 -16.109  1.00  0.00           H  
ATOM   1160 2HH1 ARG A 120     -18.949  -8.692 -16.790  1.00  0.00           H  
ATOM   1161  NH2 ARG A 120     -17.701 -11.270 -15.326  1.00  0.00           N  
ATOM   1162 1HH2 ARG A 120     -16.774 -10.897 -15.120  1.00  0.00           H  
ATOM   1163 2HH2 ARG A 120     -17.953 -12.216 -15.039  1.00  0.00           H  
ATOM   1164  N   ILE A 121     -19.153 -10.785 -20.650  1.00  0.00           N  
ATOM   1165  HN  ILE A 121     -18.664 -11.656 -20.443  1.00  0.00           H  
ATOM   1166  CA  ILE A 121     -18.409  -9.625 -21.095  1.00  0.00           C  
ATOM   1167  C   ILE A 121     -18.858  -9.270 -22.494  1.00  0.00           C  
ATOM   1168  O   ILE A 121     -19.043  -8.092 -22.813  1.00  0.00           O  
ATOM   1169  CB  ILE A 121     -16.915  -9.897 -21.126  1.00  0.00           C  
ATOM   1170  CG1 ILE A 121     -16.399 -10.067 -19.695  1.00  0.00           C  
ATOM   1171  CG2 ILE A 121     -16.203  -8.767 -21.846  1.00  0.00           C  
ATOM   1172  CD1 ILE A 121     -14.921 -10.382 -19.589  1.00  0.00           C  
ATOM   1173  N   TYR A 122     -19.033 -10.300 -23.324  1.00  0.00           N  
ATOM   1174  HN  TYR A 122     -18.860 -11.247 -22.987  1.00  0.00           H  
ATOM   1175  CA  TYR A 122     -19.465 -10.103 -24.700  1.00  0.00           C  
ATOM   1176  C   TYR A 122     -20.882  -9.577 -24.807  1.00  0.00           C  
ATOM   1177  O   TYR A 122     -21.195  -8.778 -25.687  1.00  0.00           O  
ATOM   1178  CB  TYR A 122     -19.403 -11.404 -25.516  1.00  0.00           C  
ATOM   1179  CG  TYR A 122     -19.956 -11.197 -26.922  1.00  0.00           C  
ATOM   1180  CD1 TYR A 122     -19.108 -11.087 -28.019  1.00  0.00           C  
ATOM   1181  CD2 TYR A 122     -21.319 -10.968 -27.129  1.00  0.00           C  
ATOM   1182  CE1 TYR A 122     -19.599 -10.746 -29.274  1.00  0.00           C  
ATOM   1183  CE2 TYR A 122     -21.811 -10.623 -28.373  1.00  0.00           C  
ATOM   1184  CZ  TYR A 122     -20.949 -10.515 -29.441  1.00  0.00           C  
ATOM   1185  OH  TYR A 122     -21.450 -10.198 -30.678  1.00  0.00           O  
ATOM   1186  HH  TYR A 122     -20.855 -10.123 -31.415  1.00  0.00           H  
ATOM   1187  N   SER A 123     -21.748 -10.053 -23.931  1.00  0.00           N  
ATOM   1188  HN  SER A 123     -21.432 -10.692 -23.201  1.00  0.00           H  
ATOM   1189  CA  SER A 123     -23.144  -9.673 -24.001  1.00  0.00           C  
ATOM   1190  C   SER A 123     -23.536  -8.521 -23.123  1.00  0.00           C  
ATOM   1191  O   SER A 123     -24.703  -8.150 -23.051  1.00  0.00           O  
ATOM   1192  CB  SER A 123     -24.012 -10.881 -23.669  1.00  0.00           C  
ATOM   1193  OG  SER A 123     -24.032 -11.768 -24.774  1.00  0.00           O  
ATOM   1194  HG  SER A 123     -24.573 -12.521 -24.567  1.00  0.00           H  
ATOM   1195  N   THR A 124     -22.553  -7.918 -22.491  1.00  0.00           N  
ATOM   1196  HN  THR A 124     -21.587  -8.200 -22.658  1.00  0.00           H  
ATOM   1197  CA  THR A 124     -22.846  -6.865 -21.568  1.00  0.00           C  
ATOM   1198  C   THR A 124     -22.265  -5.570 -22.039  1.00  0.00           C  
ATOM   1199  O   THR A 124     -22.699  -4.512 -21.616  1.00  0.00           O  
ATOM   1200  CB  THR A 124     -22.266  -7.244 -20.209  1.00  0.00           C  
ATOM   1201  OG1 THR A 124     -22.913  -8.432 -19.755  1.00  0.00           O  
ATOM   1202  HG1 THR A 124     -22.780  -9.118 -20.399  1.00  0.00           H  
ATOM   1203  CG2 THR A 124     -22.474  -6.168 -19.199  1.00  0.00           C  
ATOM   1204  N   ALA A 125     -21.296  -5.659 -22.941  1.00  0.00           N  
ATOM   1205  HN  ALA A 125     -21.029  -6.580 -23.289  1.00  0.00           H  
ATOM   1206  CA  ALA A 125     -20.595  -4.476 -23.454  1.00  0.00           C  
ATOM   1207  C   ALA A 125     -21.388  -3.387 -24.149  1.00  0.00           C  
ATOM   1208  O   ALA A 125     -22.460  -3.605 -24.721  1.00  0.00           O  
ATOM   1209  CB  ALA A 125     -19.477  -4.896 -24.348  1.00  0.00           C  
ATOM   1210  N   LYS A 126     -20.813  -2.197 -24.130  1.00  0.00           N  
ATOM   1211  HN  LYS A 126     -19.890  -2.080 -23.712  1.00  0.00           H  
ATOM   1212  CA  LYS A 126     -21.496  -1.069 -24.701  1.00  0.00           C  
ATOM   1213  C   LYS A 126     -20.571   0.023 -25.197  1.00  0.00           C  
ATOM   1214  O   LYS A 126     -19.386   0.079 -24.839  1.00  0.00           O  
ATOM   1215  CB  LYS A 126     -22.480  -0.539 -23.659  1.00  0.00           C  
ATOM   1216  CG  LYS A 126     -23.418  -1.636 -23.189  1.00  0.00           C  
ATOM   1217  CD  LYS A 126     -24.046  -1.359 -21.855  1.00  0.00           C  
ATOM   1218  CE  LYS A 126     -24.108  -2.635 -21.046  1.00  0.00           C  
ATOM   1219  NZ  LYS A 126     -24.658  -2.451 -19.686  1.00  0.00           N  
ATOM   1220  HZ1 LYS A 126     -24.700  -3.312 -19.140  1.00  0.00           H  
ATOM   1221  HZ2 LYS A 126     -25.575  -2.005 -19.726  1.00  0.00           H  
ATOM   1222  HZ3 LYS A 126     -24.140  -1.731 -19.183  1.00  0.00           H  
ATOM   1223  N   VAL A 127     -21.128   0.880 -26.044  1.00  0.00           N  
ATOM   1224  HN  VAL A 127     -22.109   0.767 -26.298  1.00  0.00           H  
ATOM   1225  CA  VAL A 127     -20.369   1.970 -26.613  1.00  0.00           C  
ATOM   1226  C   VAL A 127     -20.957   3.296 -26.148  1.00  0.00           C  
ATOM   1227  O   VAL A 127     -22.148   3.576 -26.332  1.00  0.00           O  
ATOM   1228  CB  VAL A 127     -20.356   1.882 -28.158  1.00  0.00           C  
ATOM   1229  CG1 VAL A 127     -19.645   3.077 -28.739  1.00  0.00           C  
ATOM   1230  CG2 VAL A 127     -19.648   0.617 -28.597  1.00  0.00           C  
ATOM   1231  N   CYS A 128     -20.111   4.120 -25.538  1.00  0.00           N  
ATOM   1232  HN  CYS A 128     -19.131   3.852 -25.452  1.00  0.00           H  
ATOM   1233  CA  CYS A 128     -20.549   5.398 -24.989  1.00  0.00           C  
ATOM   1234  C   CYS A 128     -19.944   6.566 -25.761  1.00  0.00           C  
ATOM   1235  O   CYS A 128     -18.824   6.477 -26.264  1.00  0.00           O  
ATOM   1236  CB  CYS A 128     -20.179   5.499 -23.508  1.00  0.00           C  
ATOM   1237  SG  CYS A 128     -20.448   3.980 -22.566  1.00  0.00           S  
ATOM   1238  N   LEU A 129     -20.693   7.660 -25.851  1.00  0.00           N  
ATOM   1239  HN  LEU A 129     -21.593   7.686 -25.373  1.00  0.00           H  
ATOM   1240  CA  LEU A 129     -20.261   8.824 -26.616  1.00  0.00           C  
ATOM   1241  C   LEU A 129     -19.380   9.741 -25.774  1.00  0.00           C  
ATOM   1242  O   LEU A 129     -19.437   9.715 -24.544  1.00  0.00           O  
ATOM   1243  CB  LEU A 129     -21.470   9.597 -27.145  1.00  0.00           C  
ATOM   1244  CG  LEU A 129     -22.453   8.808 -28.013  1.00  0.00           C  
ATOM   1245  CD1 LEU A 129     -23.114   7.701 -27.205  1.00  0.00           C  
ATOM   1246  CD2 LEU A 129     -23.498   9.732 -28.619  1.00  0.00           C  
ATOM   1247  N   PRO A 130     -18.567  10.551 -26.443  1.00  0.00           N  
ATOM   1248  CA  PRO A 130     -17.364  11.118 -25.826  1.00  0.00           C  
ATOM   1249  C   PRO A 130     -17.708  12.082 -24.695  1.00  0.00           C  
ATOM   1250  O   PRO A 130     -17.489  11.765 -23.526  1.00  0.00           O  
ATOM   1251  CB  PRO A 130     -16.707  11.875 -26.981  1.00  0.00           C  
ATOM   1252  CG  PRO A 130     -17.151  11.148 -28.200  1.00  0.00           C  
ATOM   1253  CD  PRO A 130     -18.547  10.675 -27.911  1.00  0.00           C  
ATOM   1254  N   ASN A 131     -18.243  13.246 -25.047  1.00  0.00           N  
ATOM   1255  HN  ASN A 131     -18.497  13.401 -26.023  1.00  0.00           H  
ATOM   1256  CA  ASN A 131     -18.476  14.307 -24.075  1.00  0.00           C  
ATOM   1257  C   ASN A 131     -19.714  14.046 -23.222  1.00  0.00           C  
ATOM   1258  O   ASN A 131     -19.619  13.893 -22.004  1.00  0.00           O  
ATOM   1259  CB  ASN A 131     -18.598  15.661 -24.777  1.00  0.00           C  
ATOM   1260  CG  ASN A 131     -16.593  13.826 -22.555  1.00  0.00           C  
ATOM   1261  OD1 ASN A 131     -16.223  12.807 -23.137  1.00  0.00           O  
ATOM   1262  ND2 ASN A 131     -15.881  14.598 -21.737  1.00  0.00           N  
ATOM   1263 2HD2 ASN A 131     -16.188  15.443 -21.255  1.00  0.00           H  
ATOM   1264 1HD2 ASN A 131     -14.918  14.295 -21.591  1.00  0.00           H  
ATOM   1265  N   LYS A 132     -20.873  13.997 -23.870  1.00  0.00           N  
ATOM   1266  HN  LYS A 132     -20.929  14.372 -24.817  1.00  0.00           H  
ATOM   1267  CA  LYS A 132     -22.066  13.421 -23.263  1.00  0.00           C  
ATOM   1268  C   LYS A 132     -21.836  11.966 -22.868  1.00  0.00           C  
ATOM   1269  O   LYS A 132     -21.811  11.078 -23.720  1.00  0.00           O  
ATOM   1270  CB  LYS A 132     -23.257  13.524 -24.218  1.00  0.00           C  
ATOM   1271  CG  LYS A 132     -19.329  12.232 -25.331  1.00  0.00           C  
ATOM   1272  CD  LYS A 132     -18.065  11.430 -25.080  1.00  0.00           C  
ATOM   1273  CE  LYS A 132     -16.981  11.855 -26.102  1.00  0.00           C  
ATOM   1274  NZ  LYS A 132     -17.394  11.453 -27.462  1.00  0.00           N  
ATOM   1275  HZ1 LYS A 132     -17.533  10.424 -27.489  1.00  0.00           H  
ATOM   1276  HZ2 LYS A 132     -18.289  11.929 -27.696  1.00  0.00           H  
ATOM   1277  HZ3 LYS A 132     -16.669  11.728 -28.153  1.00  0.00           H  
ATOM   1278  N   THR A 133     -21.669  11.729 -21.571  1.00  0.00           N  
ATOM   1279  HN  THR A 133     -21.258  12.454 -20.983  1.00  0.00           H  
ATOM   1280  CA  THR A 133     -22.058  10.461 -20.967  1.00  0.00           C  
ATOM   1281  C   THR A 133     -23.574  10.412 -21.128  1.00  0.00           C  
ATOM   1282  O   THR A 133     -24.316  10.544 -20.154  1.00  0.00           O  
ATOM   1283  CB  THR A 133     -21.670  10.431 -19.477  1.00  0.00           C  
ATOM   1284  OG1 THR A 133     -22.511  10.675 -18.204  1.00  0.00           O  
ATOM   1285  CG2 THR A 133     -23.464   8.689 -19.300  1.00  0.00           C  
ATOM   1286  HG1 THR A 133     -23.158  10.522 -17.525  1.00  0.00           H  
ATOM   1287  N   ALA A 134     -24.027  10.222 -22.363  1.00  0.00           N  
ATOM   1288  HN  ALA A 134     -23.361  10.163 -23.133  1.00  0.00           H  
ATOM   1289  CA  ALA A 134     -25.452  10.096 -22.645  1.00  0.00           C  
ATOM   1290  C   ALA A 134     -25.640   8.688 -23.200  1.00  0.00           C  
ATOM   1291  O   ALA A 134     -24.668   7.996 -23.506  1.00  0.00           O  
ATOM   1292  CB  ALA A 134     -25.992  11.129 -23.621  1.00  0.00           C  
ATOM   1293  N   THR A 135     -26.895   8.270 -23.328  1.00  0.00           N  
ATOM   1294  HN  THR A 135     -27.641   8.959 -23.425  1.00  0.00           H  
ATOM   1295  CA  THR A 135     -27.233   6.852 -23.334  1.00  0.00           C  
ATOM   1296  C   THR A 135     -26.252   6.054 -24.187  1.00  0.00           C  
ATOM   1297  O   THR A 135     -26.029   6.373 -25.355  1.00  0.00           O  
ATOM   1298  CB  THR A 135     -28.671   6.643 -23.845  1.00  0.00           C  
ATOM   1299  OG1 THR A 135     -28.056   7.901 -26.156  1.00  0.00           O  
ATOM   1300  CG2 THR A 135     -27.612   5.481 -26.210  1.00  0.00           C  
ATOM   1301  HG1 THR A 135     -27.800   7.895 -27.072  1.00  0.00           H  
ATOM   1302  N   CYS A 136     -25.669   5.017 -23.596  1.00  0.00           N  
ATOM   1303  HN  CYS A 136     -25.934   4.776 -22.641  1.00  0.00           H  
ATOM   1304  CA  CYS A 136     -24.660   4.214 -24.277  1.00  0.00           C  
ATOM   1305  C   CYS A 136     -25.305   3.153 -25.162  1.00  0.00           C  
ATOM   1306  O   CYS A 136     -26.213   2.440 -24.732  1.00  0.00           O  
ATOM   1307  CB  CYS A 136     -23.725   3.555 -23.261  1.00  0.00           C  
ATOM   1308  SG  CYS A 136     -22.883   4.714 -22.159  1.00  0.00           S  
ATOM   1309  N   TRP A 137     -24.831   3.053 -26.399  1.00  0.00           N  
ATOM   1310  HN  TRP A 137     -24.056   3.652 -26.684  1.00  0.00           H  
ATOM   1311  CA  TRP A 137     -25.389   2.110 -27.359  1.00  0.00           C  
ATOM   1312  C   TRP A 137     -25.037   0.650 -27.061  1.00  0.00           C  
ATOM   1313  O   TRP A 137     -24.012   0.370 -26.459  1.00  0.00           O  
ATOM   1314  CB  TRP A 137     -24.902   2.428 -28.775  1.00  0.00           C  
ATOM   1315  CG  TRP A 137     -25.358   3.739 -29.280  1.00  0.00           C  
ATOM   1316  CD1 TRP A 137     -26.539   4.341 -28.988  1.00  0.00           C  
ATOM   1317  CD2 TRP A 137     -24.698   4.586 -30.237  1.00  0.00           C  
ATOM   1318  NE1 TRP A 137     -26.670   5.505 -29.701  1.00  0.00           N  
ATOM   1319  HE1 TRP A 137     -27.469   6.137 -29.660  1.00  0.00           H  
ATOM   1320  CE2 TRP A 137     -25.556   5.682 -30.476  1.00  0.00           C  
ATOM   1321  CE3 TRP A 137     -23.473   4.525 -30.916  1.00  0.00           C  
ATOM   1322  CZ2 TRP A 137     -25.233   6.712 -31.366  1.00  0.00           C  
ATOM   1323  CZ3 TRP A 137     -23.151   5.555 -31.806  1.00  0.00           C  
ATOM   1324  CH2 TRP A 137     -24.032   6.634 -32.020  1.00  0.00           C  
ATOM   1325  N   SER A 138     -25.873  -0.282 -27.507  1.00  0.00           N  
ATOM   1326  HN  SER A 138     -26.720   0.003 -27.999  1.00  0.00           H  
ATOM   1327  CA  SER A 138     -25.608  -1.710 -27.309  1.00  0.00           C  
ATOM   1328  C   SER A 138     -25.582  -2.415 -28.678  1.00  0.00           C  
ATOM   1329  O   SER A 138     -26.254  -1.994 -29.621  1.00  0.00           O  
ATOM   1330  CB  SER A 138     -26.685  -2.332 -26.430  1.00  0.00           C  
ATOM   1331  OG  SER A 138     -27.922  -2.414 -27.127  1.00  0.00           O  
ATOM   1332  HG  SER A 138     -28.594  -2.802 -26.579  1.00  0.00           H  
ATOM   1333  N   LEU A 139     -24.798  -3.485 -28.784  1.00  0.00           N  
ATOM   1334  HN  LEU A 139     -24.263  -3.791 -27.971  1.00  0.00           H  
ATOM   1335  CA  LEU A 139     -24.682  -4.235 -30.037  1.00  0.00           C  
ATOM   1336  C   LEU A 139     -26.060  -4.453 -30.692  1.00  0.00           C  
ATOM   1337  O   LEU A 139     -26.223  -4.225 -31.883  1.00  0.00           O  
ATOM   1338  CB  LEU A 139     -23.999  -5.571 -29.796  1.00  0.00           C  
ATOM   1339  CG  LEU A 139     -23.558  -6.291 -31.074  1.00  0.00           C  
ATOM   1340  CD1 LEU A 139     -22.773  -5.345 -31.981  1.00  0.00           C  
ATOM   1341  CD2 LEU A 139     -22.722  -7.489 -30.696  1.00  0.00           C  
ATOM   1342  N   ASP A 140     -27.052  -4.894 -29.930  1.00  0.00           N  
ATOM   1343  HN  ASP A 140     -26.878  -5.104 -28.947  1.00  0.00           H  
ATOM   1344  CA  ASP A 140     -28.414  -5.086 -30.493  1.00  0.00           C  
ATOM   1345  C   ASP A 140     -29.263  -4.325 -29.546  1.00  0.00           C  
ATOM   1346  O   ASP A 140     -29.265  -4.627 -28.361  1.00  0.00           O  
ATOM   1347  CB  ASP A 140     -28.857  -6.529 -30.556  1.00  0.00           C  
ATOM   1348  CG  ASP A 140     -30.339  -6.657 -31.021  1.00  0.00           C  
ATOM   1349  OD1 ASP A 140     -30.873  -7.764 -31.209  1.00  0.00           O  
ATOM   1350  OD2 ASP A 140     -30.995  -5.514 -31.208  1.00  0.00           O  
ATOM   1351  N   PRO A 141     -29.991  -3.335 -30.052  1.00  0.00           N  
ATOM   1352  CA  PRO A 141     -30.127  -3.140 -31.499  1.00  0.00           C  
ATOM   1353  C   PRO A 141     -29.232  -2.012 -32.004  1.00  0.00           C  
ATOM   1354  O   PRO A 141     -28.777  -2.052 -33.147  1.00  0.00           O  
ATOM   1355  CB  PRO A 141     -31.598  -2.755 -31.659  1.00  0.00           C  
ATOM   1356  CG  PRO A 141     -31.956  -2.115 -30.365  1.00  0.00           C  
ATOM   1357  CD  PRO A 141     -31.168  -2.844 -29.313  1.00  0.00           C  
ATOM   1358  N   ASP A 142     -28.987  -1.020 -31.155  1.00  0.00           N  
ATOM   1359  HN  ASP A 142     -29.216  -1.142 -30.168  1.00  0.00           H  
ATOM   1360  CA  ASP A 142     -28.400   0.239 -31.597  1.00  0.00           C  
ATOM   1361  C   ASP A 142     -27.293   0.002 -32.619  1.00  0.00           C  
ATOM   1362  O   ASP A 142     -27.440   0.335 -33.795  1.00  0.00           O  
ATOM   1363  CB  ASP A 142     -27.853   1.024 -30.402  1.00  0.00           C  
ATOM   1364  CG  ASP A 142     -28.785   0.990 -29.207  1.00  0.00           C  
ATOM   1365  OD1 ASP A 142     -29.955   1.402 -29.353  1.00  0.00           O  
ATOM   1366  OD2 ASP A 142     -28.437   0.569 -28.084  1.00  0.00           O  
ATOM   1367  N   LEU A 143     -26.186  -0.574 -32.163  1.00  0.00           N  
ATOM   1368  HN  LEU A 143     -26.165  -0.922 -31.204  1.00  0.00           H  
ATOM   1369  CA  LEU A 143     -25.000  -0.722 -32.998  1.00  0.00           C  
ATOM   1370  C   LEU A 143     -25.341  -1.378 -34.331  1.00  0.00           C  
ATOM   1371  O   LEU A 143     -24.967  -0.880 -35.393  1.00  0.00           O  
ATOM   1372  CB  LEU A 143     -23.930  -1.537 -32.269  1.00  0.00           C  
ATOM   1373  CG  LEU A 143     -23.223  -0.841 -31.103  1.00  0.00           C  
ATOM   1374  CD1 LEU A 143     -22.004  -1.636 -30.662  1.00  0.00           C  
ATOM   1375  CD2 LEU A 143     -22.835   0.580 -31.482  1.00  0.00           C  
ATOM   1376  N   THR A 144     -26.054  -2.498 -34.268  1.00  0.00           N  
ATOM   1377  HN  THR A 144     -26.328  -2.862 -33.355  1.00  0.00           H  
ATOM   1378  CA  THR A 144     -26.451  -3.215 -35.461  1.00  0.00           C  
ATOM   1379  C   THR A 144     -27.132  -2.279 -36.447  1.00  0.00           C  
ATOM   1380  O   THR A 144     -26.660  -2.136 -37.563  1.00  0.00           O  
ATOM   1381  CB  THR A 144     -27.359  -4.388 -35.108  1.00  0.00           C  
ATOM   1382  OG1 THR A 144     -26.546  -5.522 -34.795  1.00  0.00           O  
ATOM   1383  HG1 THR A 144     -25.965  -5.309 -34.074  1.00  0.00           H  
ATOM   1384  CG2 THR A 144     -28.276  -4.724 -36.246  1.00  0.00           C  
ATOM   1385  N   ASN A 145     -28.208  -1.613 -36.045  1.00  0.00           N  
ATOM   1386  HN  ASN A 145     -28.550  -1.726 -35.091  1.00  0.00           H  
ATOM   1387  CA  ASN A 145     -28.900  -0.721 -36.966  1.00  0.00           C  
ATOM   1388  C   ASN A 145     -27.996   0.344 -37.577  1.00  0.00           C  
ATOM   1389  O   ASN A 145     -28.091   0.633 -38.779  1.00  0.00           O  
ATOM   1390  CB  ASN A 145     -30.095  -0.053 -36.282  1.00  0.00           C  
ATOM   1391  CG  ASN A 145     -31.117  -1.063 -35.781  1.00  0.00           C  
ATOM   1392  OD1 ASN A 145     -31.227  -2.179 -36.309  1.00  0.00           O  
ATOM   1393  ND2 ASN A 145     -31.880  -0.674 -34.764  1.00  0.00           N  
ATOM   1394 1HD2 ASN A 145     -31.789   0.244 -34.329  1.00  0.00           H  
ATOM   1395 2HD2 ASN A 145     -32.565  -1.351 -34.428  1.00  0.00           H  
ATOM   1396  N   ILE A 146     -27.113   0.920 -36.767  1.00  0.00           N  
ATOM   1397  HN  ILE A 146     -27.062   0.632 -35.790  1.00  0.00           H  
ATOM   1398  CA  ILE A 146     -26.212   1.964 -37.261  1.00  0.00           C  
ATOM   1399  C   ILE A 146     -25.349   1.441 -38.403  1.00  0.00           C  
ATOM   1400  O   ILE A 146     -25.007   2.160 -39.348  1.00  0.00           O  
ATOM   1401  CB  ILE A 146     -25.294   2.489 -36.141  1.00  0.00           C  
ATOM   1402  CG1 ILE A 146     -26.132   2.930 -34.948  1.00  0.00           C  
ATOM   1403  CG2 ILE A 146     -24.507   3.678 -36.635  1.00  0.00           C  
ATOM   1404  CD1 ILE A 146     -25.320   3.489 -33.824  1.00  0.00           C  
ATOM   1405  N   LEU A 147     -24.999   0.174 -38.319  1.00  0.00           N  
ATOM   1406  HN  LEU A 147     -25.298  -0.396 -37.528  1.00  0.00           H  
ATOM   1407  CA  LEU A 147     -24.191  -0.390 -39.358  1.00  0.00           C  
ATOM   1408  C   LEU A 147     -25.080  -0.723 -40.527  1.00  0.00           C  
ATOM   1409  O   LEU A 147     -24.769  -0.402 -41.663  1.00  0.00           O  
ATOM   1410  CB  LEU A 147     -23.492  -1.634 -38.850  1.00  0.00           C  
ATOM   1411  CG  LEU A 147     -21.973  -1.483 -38.901  1.00  0.00           C  
ATOM   1412  CD1 LEU A 147     -21.465  -0.369 -38.012  1.00  0.00           C  
ATOM   1413  CD2 LEU A 147     -21.390  -2.739 -38.452  1.00  0.00           C  
ATOM   1414  N   ALA A 148     -26.209  -1.344 -40.231  1.00  0.00           N  
ATOM   1415  HN  ALA A 148     -26.423  -1.545 -39.254  1.00  0.00           H  
ATOM   1416  CA  ALA A 148     -27.150  -1.746 -41.254  1.00  0.00           C  
ATOM   1417  C   ALA A 148     -27.660  -0.608 -42.121  1.00  0.00           C  
ATOM   1418  O   ALA A 148     -27.910  -0.829 -43.295  1.00  0.00           O  
ATOM   1419  CB  ALA A 148     -28.330  -2.470 -40.616  1.00  0.00           C  
ATOM   1420  N   SER A 149     -27.803   0.603 -41.589  1.00  0.00           N  
ATOM   1421  HN  SER A 149     -27.541   0.786 -40.620  1.00  0.00           H  
ATOM   1422  CA  SER A 149     -28.346   1.661 -42.432  1.00  0.00           C  
ATOM   1423  C   SER A 149     -27.794   3.084 -42.329  1.00  0.00           C  
ATOM   1424  O   SER A 149     -28.340   4.020 -42.914  1.00  0.00           O  
ATOM   1425  CB  SER A 149     -29.856   1.685 -42.252  1.00  0.00           C  
ATOM   1426  OG  SER A 149     -30.167   1.718 -40.873  1.00  0.00           O  
ATOM   1427  HG  SER A 149     -31.110   1.733 -40.761  1.00  0.00           H  
ATOM   1428  N   SER A 150     -26.715   3.268 -41.597  1.00  0.00           N  
ATOM   1429  HN  SER A 150     -26.284   2.488 -41.101  1.00  0.00           H  
ATOM   1430  CA  SER A 150     -26.151   4.600 -41.510  1.00  0.00           C  
ATOM   1431  C   SER A 150     -25.110   4.757 -42.599  1.00  0.00           C  
ATOM   1432  O   SER A 150     -24.300   3.859 -42.796  1.00  0.00           O  
ATOM   1433  CB  SER A 150     -25.481   4.804 -40.157  1.00  0.00           C  
ATOM   1434  OG  SER A 150     -24.584   5.899 -40.208  1.00  0.00           O  
ATOM   1435  HG  SER A 150     -24.166   6.026 -39.364  1.00  0.00           H  
ATOM   1436  N   ARG A 151     -25.123   5.881 -43.313  1.00  0.00           N  
ATOM   1437  HN  ARG A 151     -25.837   6.588 -43.138  1.00  0.00           H  
ATOM   1438  CA  ARG A 151     -24.111   6.103 -44.350  1.00  0.00           C  
ATOM   1439  C   ARG A 151     -23.140   7.216 -44.013  1.00  0.00           C  
ATOM   1440  O   ARG A 151     -22.646   7.914 -44.897  1.00  0.00           O  
ATOM   1441  CB  ARG A 151     -24.732   6.396 -45.720  1.00  0.00           C  
ATOM   1442  CG  ARG A 151     -25.161   5.163 -46.468  1.00  0.00           C  
ATOM   1443  CD  ARG A 151     -26.440   4.664 -45.876  1.00  0.00           C  
ATOM   1444  NE  ARG A 151     -26.904   3.405 -46.447  1.00  0.00           N  
ATOM   1445  HE  ARG A 151     -27.668   3.443 -47.122  1.00  0.00           H  
ATOM   1446  CZ  ARG A 151     -26.401   2.213 -46.150  1.00  0.00           C  
ATOM   1447  NH1 ARG A 151     -26.904   1.127 -46.722  1.00  0.00           N  
ATOM   1448 1HH1 ARG A 151     -26.517   0.211 -46.494  1.00  0.00           H  
ATOM   1449 2HH1 ARG A 151     -27.678   1.210 -47.381  1.00  0.00           H  
ATOM   1450  NH2 ARG A 151     -25.395   2.105 -45.294  1.00  0.00           N  
ATOM   1451 1HH2 ARG A 151     -25.008   1.189 -45.066  1.00  0.00           H  
ATOM   1452 2HH2 ARG A 151     -25.008   2.940 -44.854  1.00  0.00           H  
ATOM   1453  N   SER A 152     -22.873   7.389 -42.728  1.00  0.00           N  
ATOM   1454  HN  SER A 152     -23.338   6.803 -42.034  1.00  0.00           H  
ATOM   1455  CA  SER A 152     -21.926   8.402 -42.292  1.00  0.00           C  
ATOM   1456  C   SER A 152     -20.652   7.676 -41.958  1.00  0.00           C  
ATOM   1457  O   SER A 152     -20.609   6.922 -40.988  1.00  0.00           O  
ATOM   1458  CB  SER A 152     -22.419   9.103 -41.046  1.00  0.00           C  
ATOM   1459  OG  SER A 152     -21.307   9.521 -40.285  1.00  0.00           O  
ATOM   1460  HG  SER A 152     -21.617   9.961 -39.502  1.00  0.00           H  
ATOM   1461  N   TYR A 153     -19.609   7.905 -42.741  1.00  0.00           N  
ATOM   1462  HN  TYR A 153     -19.683   8.575 -43.506  1.00  0.00           H  
ATOM   1463  CA  TYR A 153     -18.359   7.200 -42.509  1.00  0.00           C  
ATOM   1464  C   TYR A 153     -17.933   7.305 -41.065  1.00  0.00           C  
ATOM   1465  O   TYR A 153     -17.754   6.291 -40.403  1.00  0.00           O  
ATOM   1466  CB  TYR A 153     -17.257   7.741 -43.415  1.00  0.00           C  
ATOM   1467  CG  TYR A 153     -15.953   6.975 -43.345  1.00  0.00           C  
ATOM   1468  CD1 TYR A 153     -15.723   5.855 -44.148  1.00  0.00           C  
ATOM   1469  CD2 TYR A 153     -14.934   7.388 -42.486  1.00  0.00           C  
ATOM   1470  CE1 TYR A 153     -14.512   5.185 -44.097  1.00  0.00           C  
ATOM   1471  CE2 TYR A 153     -13.726   6.715 -42.429  1.00  0.00           C  
ATOM   1472  CZ  TYR A 153     -13.522   5.627 -43.236  1.00  0.00           C  
ATOM   1473  OH  TYR A 153     -12.305   5.007 -43.197  1.00  0.00           O  
ATOM   1474  HH  TYR A 153     -11.626   5.310 -42.606  1.00  0.00           H  
ATOM   1475  N   ALA A 154     -17.784   8.530 -40.577  1.00  0.00           N  
ATOM   1476  HN  ALA A 154     -17.965   9.332 -41.180  1.00  0.00           H  
ATOM   1477  CA  ALA A 154     -17.368   8.755 -39.201  1.00  0.00           C  
ATOM   1478  C   ALA A 154     -18.255   7.992 -38.216  1.00  0.00           C  
ATOM   1479  O   ALA A 154     -17.758   7.302 -37.320  1.00  0.00           O  
ATOM   1480  CB  ALA A 154     -17.395  10.245 -38.888  1.00  0.00           C  
ATOM   1481  N   MET A 155     -19.569   8.101 -38.385  1.00  0.00           N  
ATOM   1482  HN  MET A 155     -19.941   8.661 -39.153  1.00  0.00           H  
ATOM   1483  CA  MET A 155     -20.478   7.420 -37.472  1.00  0.00           C  
ATOM   1484  C   MET A 155     -20.260   5.918 -37.455  1.00  0.00           C  
ATOM   1485  O   MET A 155     -20.186   5.302 -36.393  1.00  0.00           O  
ATOM   1486  CB  MET A 155     -21.929   7.723 -37.820  1.00  0.00           C  
ATOM   1487  CG  MET A 155     -22.888   7.327 -36.716  1.00  0.00           C  
ATOM   1488  SD  MET A 155     -24.364   8.333 -36.815  1.00  0.00           S  
ATOM   1489  CE  MET A 155     -25.628   7.123 -37.023  1.00  0.00           C  
ATOM   1490  N   LEU A 156     -20.175   5.314 -38.627  1.00  0.00           N  
ATOM   1491  HN  LEU A 156     -20.280   5.850 -39.488  1.00  0.00           H  
ATOM   1492  CA  LEU A 156     -19.931   3.878 -38.684  1.00  0.00           C  
ATOM   1493  C   LEU A 156     -18.592   3.569 -37.987  1.00  0.00           C  
ATOM   1494  O   LEU A 156     -18.465   2.594 -37.251  1.00  0.00           O  
ATOM   1495  CB  LEU A 156     -19.875   3.417 -40.142  1.00  0.00           C  
ATOM   1496  CG  LEU A 156     -21.153   3.692 -40.933  1.00  0.00           C  
ATOM   1497  CD1 LEU A 156     -20.855   3.589 -42.414  1.00  0.00           C  
ATOM   1498  CD2 LEU A 156     -22.259   2.715 -40.505  1.00  0.00           C  
ATOM   1499  N   LEU A 157     -17.599   4.419 -38.226  1.00  0.00           N  
ATOM   1500  HN  LEU A 157     -17.766   5.217 -38.839  1.00  0.00           H  
ATOM   1501  CA  LEU A 157     -16.282   4.244 -37.639  1.00  0.00           C  
ATOM   1502  C   LEU A 157     -16.340   4.267 -36.116  1.00  0.00           C  
ATOM   1503  O   LEU A 157     -15.659   3.498 -35.442  1.00  0.00           O  
ATOM   1504  CB  LEU A 157     -15.346   5.344 -38.133  1.00  0.00           C  
ATOM   1505  CG  LEU A 157     -13.956   5.289 -37.517  1.00  0.00           C  
ATOM   1506  CD1 LEU A 157     -13.368   3.909 -37.783  1.00  0.00           C  
ATOM   1507  CD2 LEU A 157     -13.081   6.393 -38.067  1.00  0.00           C  
ATOM   1508  N   PHE A 158     -17.149   5.158 -35.563  1.00  0.00           N  
ATOM   1509  HN  PHE A 158     -17.695   5.788 -36.151  1.00  0.00           H  
ATOM   1510  CA  PHE A 158     -17.257   5.236 -34.119  1.00  0.00           C  
ATOM   1511  C   PHE A 158     -17.857   3.947 -33.566  1.00  0.00           C  
ATOM   1512  O   PHE A 158     -17.418   3.452 -32.532  1.00  0.00           O  
ATOM   1513  CB  PHE A 158     -18.130   6.423 -33.703  1.00  0.00           C  
ATOM   1514  CG  PHE A 158     -18.105   6.701 -32.231  1.00  0.00           C  
ATOM   1515  CD1 PHE A 158     -16.955   7.204 -31.634  1.00  0.00           C  
ATOM   1516  CD2 PHE A 158     -19.217   6.443 -31.438  1.00  0.00           C  
ATOM   1517  CE1 PHE A 158     -16.910   7.445 -30.278  1.00  0.00           C  
ATOM   1518  CE2 PHE A 158     -19.183   6.681 -30.071  1.00  0.00           C  
ATOM   1519  CZ  PHE A 158     -18.027   7.183 -29.491  1.00  0.00           C  
ATOM   1520  N   ALA A 159     -18.855   3.393 -34.245  1.00  0.00           N  
ATOM   1521  HN  ALA A 159     -19.187   3.819 -35.110  1.00  0.00           H  
ATOM   1522  CA  ALA A 159     -19.471   2.174 -33.746  1.00  0.00           C  
ATOM   1523  C   ALA A 159     -18.598   0.949 -34.000  1.00  0.00           C  
ATOM   1524  O   ALA A 159     -18.579   0.017 -33.207  1.00  0.00           O  
ATOM   1525  CB  ALA A 159     -20.845   1.983 -34.379  1.00  0.00           C  
ATOM   1526  N   TRP A 160     -17.870   0.951 -35.108  1.00  0.00           N  
ATOM   1527  HN  TRP A 160     -17.906   1.757 -35.732  1.00  0.00           H  
ATOM   1528  CA  TRP A 160     -17.020  -0.182 -35.447  1.00  0.00           C  
ATOM   1529  C   TRP A 160     -15.857  -0.278 -34.467  1.00  0.00           C  
ATOM   1530  O   TRP A 160     -15.485  -1.365 -34.017  1.00  0.00           O  
ATOM   1531  CB  TRP A 160     -16.471  -0.042 -36.881  1.00  0.00           C  
ATOM   1532  CG  TRP A 160     -15.778  -1.287 -37.351  1.00  0.00           C  
ATOM   1533  CD1 TRP A 160     -16.355  -2.349 -37.969  1.00  0.00           C  
ATOM   1534  CD2 TRP A 160     -14.416  -1.659 -37.099  1.00  0.00           C  
ATOM   1535  NE1 TRP A 160     -15.447  -3.367 -38.111  1.00  0.00           N  
ATOM   1536  HE1 TRP A 160     -15.635  -4.273 -38.540  1.00  0.00           H  
ATOM   1537  CE2 TRP A 160     -14.248  -2.971 -37.584  1.00  0.00           C  
ATOM   1538  CE3 TRP A 160     -13.328  -1.014 -36.500  1.00  0.00           C  
ATOM   1539  CZ2 TRP A 160     -13.035  -3.655 -37.494  1.00  0.00           C  
ATOM   1540  CZ3 TRP A 160     -12.124  -1.689 -36.407  1.00  0.00           C  
ATOM   1541  CH2 TRP A 160     -11.987  -3.003 -36.903  1.00  0.00           C  
ATOM   1542  N   GLU A 161     -15.269   0.874 -34.169  1.00  0.00           N  
ATOM   1543  HN  GLU A 161     -15.608   1.728 -34.613  1.00  0.00           H  
ATOM   1544  CA  GLU A 161     -14.155   0.964 -33.229  1.00  0.00           C  
ATOM   1545  C   GLU A 161     -14.701   0.766 -31.814  1.00  0.00           C  
ATOM   1546  O   GLU A 161     -14.150  -0.008 -31.038  1.00  0.00           O  
ATOM   1547  CB  GLU A 161     -13.510   2.335 -33.341  1.00  0.00           C  
ATOM   1548  CG  GLU A 161     -12.243   2.518 -32.564  1.00  0.00           C  
ATOM   1549  CD  GLU A 161     -11.721   3.940 -32.685  1.00  0.00           C  
ATOM   1550  OE1 GLU A 161     -10.545   4.160 -32.322  1.00  0.00           O  
ATOM   1551  OE2 GLU A 161     -12.486   4.837 -33.135  1.00  0.00           O  
ATOM   1552  N   GLY A 162     -15.797   1.458 -31.502  1.00  0.00           N  
ATOM   1553  HN  GLY A 162     -16.211   2.081 -32.195  1.00  0.00           H  
ATOM   1554  CA  GLY A 162     -16.409   1.339 -30.196  1.00  0.00           C  
ATOM   1555  C   GLY A 162     -16.640  -0.104 -29.812  1.00  0.00           C  
ATOM   1556  O   GLY A 162     -16.161  -0.572 -28.771  1.00  0.00           O  
ATOM   1557  N   TRP A 163     -17.362  -0.818 -30.664  1.00  0.00           N  
ATOM   1558  HN  TRP A 163     -17.708  -0.384 -31.520  1.00  0.00           H  
ATOM   1559  CA  TRP A 163     -17.665  -2.207 -30.393  1.00  0.00           C  
ATOM   1560  C   TRP A 163     -16.454  -3.122 -30.326  1.00  0.00           C  
ATOM   1561  O   TRP A 163     -16.402  -4.029 -29.499  1.00  0.00           O  
ATOM   1562  CB  TRP A 163     -18.644  -2.760 -31.424  1.00  0.00           C  
ATOM   1563  CG  TRP A 163     -18.858  -4.204 -31.237  1.00  0.00           C  
ATOM   1564  CD1 TRP A 163     -18.385  -5.203 -32.017  1.00  0.00           C  
ATOM   1565  CD2 TRP A 163     -19.517  -4.830 -30.135  1.00  0.00           C  
ATOM   1566  NE1 TRP A 163     -18.700  -6.427 -31.476  1.00  0.00           N  
ATOM   1567  HE1 TRP A 163     -18.455  -7.334 -31.873  1.00  0.00           H  
ATOM   1568  CE2 TRP A 163     -19.397  -6.226 -30.316  1.00  0.00           C  
ATOM   1569  CE3 TRP A 163     -20.194  -4.348 -29.005  1.00  0.00           C  
ATOM   1570  CZ2 TRP A 163     -19.932  -7.147 -29.415  1.00  0.00           C  
ATOM   1571  CZ3 TRP A 163     -20.724  -5.257 -28.118  1.00  0.00           C  
ATOM   1572  CH2 TRP A 163     -20.591  -6.645 -28.325  1.00  0.00           C  
ATOM   1573  N   HIS A 164     -15.475  -2.887 -31.182  1.00  0.00           N  
ATOM   1574  HN  HIS A 164     -15.544  -2.103 -31.831  1.00  0.00           H  
ATOM   1575  CA  HIS A 164     -14.299  -3.744 -31.200  1.00  0.00           C  
ATOM   1576  C   HIS A 164     -13.357  -3.572 -30.019  1.00  0.00           C  
ATOM   1577  O   HIS A 164     -12.655  -4.515 -29.623  1.00  0.00           O  
ATOM   1578  CB  HIS A 164     -13.545  -3.571 -32.525  1.00  0.00           C  
ATOM   1579  CG  HIS A 164     -14.168  -4.316 -33.661  1.00  0.00           C  
ATOM   1580  ND1 HIS A 164     -15.343  -3.914 -34.259  1.00  0.00           N  
ATOM   1581  HD1 HIS A 164     -15.853  -3.058 -34.042  1.00  0.00           H  
ATOM   1582  CD2 HIS A 164     -13.831  -5.491 -34.243  1.00  0.00           C  
ATOM   1583  CE1 HIS A 164     -15.705  -4.812 -35.157  1.00  0.00           C  
ATOM   1584  NE2 HIS A 164     -14.804  -5.780 -35.167  1.00  0.00           N  
ATOM   1585  HE2 HIS A 164     -14.828  -6.607 -35.764  1.00  0.00           H  
ATOM   1586  N   ASN A 165     -13.315  -2.371 -29.464  1.00  0.00           N  
ATOM   1587  HN  ASN A 165     -13.869  -1.603 -29.844  1.00  0.00           H  
ATOM   1588  CA  ASN A 165     -12.467  -2.167 -28.306  1.00  0.00           C  
ATOM   1589  C   ASN A 165     -13.240  -2.678 -27.099  1.00  0.00           C  
ATOM   1590  O   ASN A 165     -12.745  -3.507 -26.331  1.00  0.00           O  
ATOM   1591  CB  ASN A 165     -12.135  -0.691 -28.107  1.00  0.00           C  
ATOM   1592  CG  ASN A 165     -11.174  -0.162 -29.146  1.00  0.00           C  
ATOM   1593  OD1 ASN A 165     -10.295  -0.885 -29.640  1.00  0.00           O  
ATOM   1594  ND2 ASN A 165     -11.316   1.122 -29.470  1.00  0.00           N  
ATOM   1595 1HD2 ASN A 165     -10.667   1.479 -30.171  1.00  0.00           H  
ATOM   1596 2HD2 ASN A 165     -12.039   1.716 -29.064  1.00  0.00           H  
ATOM   1597  N   ALA A 166     -14.476  -2.193 -26.982  1.00  0.00           N  
ATOM   1598  HN  ALA A 166     -14.811  -1.549 -27.699  1.00  0.00           H  
ATOM   1599  CA  ALA A 166     -15.375  -2.532 -25.887  1.00  0.00           C  
ATOM   1600  C   ALA A 166     -15.554  -4.018 -25.648  1.00  0.00           C  
ATOM   1601  O   ALA A 166     -15.570  -4.464 -24.516  1.00  0.00           O  
ATOM   1602  CB  ALA A 166     -16.731  -1.881 -26.117  1.00  0.00           C  
ATOM   1603  N   ALA A 167     -15.678  -4.796 -26.704  1.00  0.00           N  
ATOM   1604  HN  ALA A 167     -15.629  -4.401 -27.643  1.00  0.00           H  
ATOM   1605  CA  ALA A 167     -15.884  -6.216 -26.519  1.00  0.00           C  
ATOM   1606  C   ALA A 167     -14.606  -7.035 -26.508  1.00  0.00           C  
ATOM   1607  O   ALA A 167     -14.464  -7.986 -25.746  1.00  0.00           O  
ATOM   1608  CB  ALA A 167     -16.821  -6.733 -27.607  1.00  0.00           C  
ATOM   1609  N   GLY A 168     -13.668  -6.668 -27.357  1.00  0.00           N  
ATOM   1610  HN  GLY A 168     -13.797  -5.843 -27.943  1.00  0.00           H  
ATOM   1611  CA  GLY A 168     -12.454  -7.447 -27.450  1.00  0.00           C  
ATOM   1612  C   GLY A 168     -11.412  -7.366 -26.362  1.00  0.00           C  
ATOM   1613  O   GLY A 168     -11.077  -8.385 -25.761  1.00  0.00           O  
ATOM   1614  N   ILE A 169     -10.895  -6.161 -26.130  1.00  0.00           N  
ATOM   1615  HN  ILE A 169     -11.253  -5.364 -26.657  1.00  0.00           H  
ATOM   1616  CA  ILE A 169      -9.842  -5.938 -25.157  1.00  0.00           C  
ATOM   1617  C   ILE A 169      -9.997  -6.686 -23.823  1.00  0.00           C  
ATOM   1618  O   ILE A 169      -9.082  -7.389 -23.381  1.00  0.00           O  
ATOM   1619  CB  ILE A 169      -9.672  -4.433 -24.922  1.00  0.00           C  
ATOM   1620  CG1 ILE A 169      -9.129  -3.778 -26.194  1.00  0.00           C  
ATOM   1621  CG2 ILE A 169      -8.741  -4.196 -23.753  1.00  0.00           C  
ATOM   1622  CD1 ILE A 169      -9.095  -2.260 -26.163  1.00  0.00           C  
ATOM   1623  N   PRO A 170     -11.158  -6.563 -23.171  1.00  0.00           N  
ATOM   1624  CA  PRO A 170     -11.342  -7.261 -21.895  1.00  0.00           C  
ATOM   1625  C   PRO A 170     -11.366  -8.780 -22.026  1.00  0.00           C  
ATOM   1626  O   PRO A 170     -10.962  -9.514 -21.134  1.00  0.00           O  
ATOM   1627  CB  PRO A 170     -12.678  -6.723 -21.405  1.00  0.00           C  
ATOM   1628  CG  PRO A 170     -13.424  -6.493 -22.655  1.00  0.00           C  
ATOM   1629  CD  PRO A 170     -12.390  -5.857 -23.565  1.00  0.00           C  
ATOM   1630  N   LEU A 171     -11.847  -9.231 -23.164  1.00  0.00           N  
ATOM   1631  HN  LEU A 171     -12.130  -8.545 -23.863  1.00  0.00           H  
ATOM   1632  CA  LEU A 171     -12.003 -10.633 -23.495  1.00  0.00           C  
ATOM   1633  C   LEU A 171     -10.722 -11.449 -23.726  1.00  0.00           C  
ATOM   1634  O   LEU A 171     -10.679 -12.649 -23.487  1.00  0.00           O  
ATOM   1635  CB  LEU A 171     -12.857 -10.673 -24.753  1.00  0.00           C  
ATOM   1636  CG  LEU A 171     -13.952 -11.698 -24.917  1.00  0.00           C  
ATOM   1637  CD1 LEU A 171     -14.264 -12.308 -23.558  1.00  0.00           C  
ATOM   1638  CD2 LEU A 171     -15.163 -11.003 -25.536  1.00  0.00           C  
ATOM   1639  N   LYS A 172      -9.683 -10.785 -24.201  1.00  0.00           N  
ATOM   1640  HN  LYS A 172      -9.758  -9.776 -24.334  1.00  0.00           H  
ATOM   1641  CA  LYS A 172      -8.439 -11.451 -24.539  1.00  0.00           C  
ATOM   1642  C   LYS A 172      -7.824 -12.361 -23.505  1.00  0.00           C  
ATOM   1643  O   LYS A 172      -7.650 -13.556 -23.771  1.00  0.00           O  
ATOM   1644  CB  LYS A 172      -7.402 -10.433 -24.980  1.00  0.00           C  
ATOM   1645  CG  LYS A 172      -6.216 -11.045 -25.656  1.00  0.00           C  
ATOM   1646  CD  LYS A 172      -5.398  -9.947 -26.270  1.00  0.00           C  
ATOM   1647  CE  LYS A 172      -4.080 -10.449 -26.811  1.00  0.00           C  
ATOM   1648  NZ  LYS A 172      -3.218  -9.323 -27.298  1.00  0.00           N  
ATOM   1649  HZ1 LYS A 172      -2.328  -9.662 -27.663  1.00  0.00           H  
ATOM   1650  HZ2 LYS A 172      -3.079  -8.620 -26.573  1.00  0.00           H  
ATOM   1651  HZ3 LYS A 172      -3.708  -8.749 -27.984  1.00  0.00           H  
ATOM   1652  N   PRO A 173      -7.469 -11.817 -22.316  1.00  0.00           N  
ATOM   1653  CA  PRO A 173      -6.859 -12.637 -21.256  1.00  0.00           C  
ATOM   1654  C   PRO A 173      -7.673 -13.881 -20.904  1.00  0.00           C  
ATOM   1655  O   PRO A 173      -7.110 -14.962 -20.726  1.00  0.00           O  
ATOM   1656  CB  PRO A 173      -6.740 -11.664 -20.094  1.00  0.00           C  
ATOM   1657  CG  PRO A 173      -7.901 -10.746 -20.306  1.00  0.00           C  
ATOM   1658  CD  PRO A 173      -7.805 -10.477 -21.792  1.00  0.00           C  
ATOM   1659  N   LEU A 174      -8.992 -13.737 -20.808  1.00  0.00           N  
ATOM   1660  HN  LEU A 174      -9.418 -12.820 -20.944  1.00  0.00           H  
ATOM   1661  CA  LEU A 174      -9.827 -14.894 -20.507  1.00  0.00           C  
ATOM   1662  C   LEU A 174      -9.695 -15.924 -21.626  1.00  0.00           C  
ATOM   1663  O   LEU A 174      -9.532 -17.120 -21.351  1.00  0.00           O  
ATOM   1664  CB  LEU A 174     -11.318 -14.543 -20.404  1.00  0.00           C  
ATOM   1665  CG  LEU A 174     -12.003 -13.424 -19.617  1.00  0.00           C  
ATOM   1666  CD1 LEU A 174     -13.107 -14.059 -18.826  1.00  0.00           C  
ATOM   1667  CD2 LEU A 174     -11.062 -12.674 -18.752  1.00  0.00           C  
ATOM   1668  N   TYR A 175      -9.768 -15.464 -22.883  1.00  0.00           N  
ATOM   1669  HN  TYR A 175      -9.878 -14.463 -23.046  1.00  0.00           H  
ATOM   1670  CA  TYR A 175      -9.692 -16.378 -24.026  1.00  0.00           C  
ATOM   1671  C   TYR A 175      -8.431 -17.207 -24.014  1.00  0.00           C  
ATOM   1672  O   TYR A 175      -8.488 -18.411 -24.185  1.00  0.00           O  
ATOM   1673  CB  TYR A 175      -9.791 -15.652 -25.386  1.00  0.00           C  
ATOM   1674  CG  TYR A 175     -10.210 -16.600 -26.514  1.00  0.00           C  
ATOM   1675  CD1 TYR A 175     -11.540 -17.017 -26.631  1.00  0.00           C  
ATOM   1676  CD2 TYR A 175      -9.262 -17.178 -27.372  1.00  0.00           C  
ATOM   1677  CE1 TYR A 175     -11.927 -17.993 -27.562  1.00  0.00           C  
ATOM   1678  CE2 TYR A 175      -9.634 -18.162 -28.307  1.00  0.00           C  
ATOM   1679  CZ  TYR A 175     -10.973 -18.570 -28.393  1.00  0.00           C  
ATOM   1680  OH  TYR A 175     -11.356 -19.581 -29.263  1.00  0.00           O  
ATOM   1681  HH  TYR A 175     -12.263 -19.857 -29.321  1.00  0.00           H  
ATOM   1682  N   GLU A 176      -7.291 -16.569 -23.811  1.00  0.00           N  
ATOM   1683  HN  GLU A 176      -7.294 -15.559 -23.671  1.00  0.00           H  
ATOM   1684  CA  GLU A 176      -6.032 -17.298 -23.786  1.00  0.00           C  
ATOM   1685  C   GLU A 176      -6.051 -18.429 -22.774  1.00  0.00           C  
ATOM   1686  O   GLU A 176      -5.470 -19.494 -23.002  1.00  0.00           O  
ATOM   1687  CB  GLU A 176      -4.897 -16.368 -23.421  1.00  0.00           C  
ATOM   1688  CG  GLU A 176      -4.892 -15.095 -24.178  1.00  0.00           C  
ATOM   1689  CD  GLU A 176      -3.773 -14.219 -23.715  1.00  0.00           C  
ATOM   1690  OE1 GLU A 176      -3.035 -14.669 -22.818  1.00  0.00           O  
ATOM   1691  OE2 GLU A 176      -3.618 -13.094 -24.232  1.00  0.00           O  
ATOM   1692  N   ASP A 177      -6.709 -18.171 -21.646  1.00  0.00           N  
ATOM   1693  HN  ASP A 177      -7.161 -17.263 -21.538  1.00  0.00           H  
ATOM   1694  CA  ASP A 177      -6.807 -19.136 -20.561  1.00  0.00           C  
ATOM   1695  C   ASP A 177      -7.809 -20.239 -20.837  1.00  0.00           C  
ATOM   1696  O   ASP A 177      -7.597 -21.389 -20.471  1.00  0.00           O  
ATOM   1697  CB  ASP A 177      -7.152 -18.416 -19.254  1.00  0.00           C  
ATOM   1698  CG  ASP A 177      -5.921 -17.951 -18.523  1.00  0.00           C  
ATOM   1699  OD1 ASP A 177      -4.832 -18.472 -18.848  1.00  0.00           O  
ATOM   1700  OD2 ASP A 177      -6.037 -17.090 -17.631  1.00  0.00           O  
ATOM   1701  N   PHE A 178      -8.905 -19.879 -21.480  1.00  0.00           N  
ATOM   1702  HN  PHE A 178      -9.037 -18.901 -21.739  1.00  0.00           H  
ATOM   1703  CA  PHE A 178      -9.918 -20.848 -21.821  1.00  0.00           C  
ATOM   1704  C   PHE A 178      -9.343 -21.825 -22.828  1.00  0.00           C  
ATOM   1705  O   PHE A 178      -9.743 -22.972 -22.900  1.00  0.00           O  
ATOM   1706  CB  PHE A 178     -11.115 -20.150 -22.459  1.00  0.00           C  
ATOM   1707  CG  PHE A 178     -11.817 -21.004 -23.465  1.00  0.00           C  
ATOM   1708  CD1 PHE A 178     -12.966 -21.716 -23.128  1.00  0.00           C  
ATOM   1709  CD2 PHE A 178     -11.259 -21.199 -24.727  1.00  0.00           C  
ATOM   1710  CE1 PHE A 178     -13.540 -22.613 -24.028  1.00  0.00           C  
ATOM   1711  CE2 PHE A 178     -11.821 -22.091 -25.627  1.00  0.00           C  
ATOM   1712  CZ  PHE A 178     -12.962 -22.800 -25.275  1.00  0.00           C  
ATOM   1713  N   THR A 179      -8.432 -21.337 -23.648  1.00  0.00           N  
ATOM   1714  HN  THR A 179      -8.138 -20.365 -23.554  1.00  0.00           H  
ATOM   1715  CA  THR A 179      -7.846 -22.162 -24.676  1.00  0.00           C  
ATOM   1716  C   THR A 179      -6.920 -23.164 -24.059  1.00  0.00           C  
ATOM   1717  O   THR A 179      -6.980 -24.339 -24.377  1.00  0.00           O  
ATOM   1718  CB  THR A 179      -7.102 -21.304 -25.713  1.00  0.00           C  
ATOM   1719  OG1 THR A 179      -8.065 -20.599 -26.510  1.00  0.00           O  
ATOM   1720  HG1 THR A 179      -8.602 -20.057 -25.944  1.00  0.00           H  
ATOM   1721  CG2 THR A 179      -6.245 -22.168 -26.615  1.00  0.00           C  
ATOM   1722  N   ALA A 180      -6.073 -22.713 -23.151  1.00  0.00           N  
ATOM   1723  HN  ALA A 180      -6.070 -21.723 -22.904  1.00  0.00           H  
ATOM   1724  CA  ALA A 180      -5.145 -23.625 -22.503  1.00  0.00           C  
ATOM   1725  C   ALA A 180      -5.910 -24.787 -21.876  1.00  0.00           C  
ATOM   1726  O   ALA A 180      -5.538 -25.948 -22.055  1.00  0.00           O  
ATOM   1727  CB  ALA A 180      -4.353 -22.891 -21.447  1.00  0.00           C  
ATOM   1728  N   LEU A 181      -6.989 -24.470 -21.163  1.00  0.00           N  
ATOM   1729  HN  LEU A 181      -7.257 -23.490 -21.073  1.00  0.00           H  
ATOM   1730  CA  LEU A 181      -7.795 -25.493 -20.508  1.00  0.00           C  
ATOM   1731  C   LEU A 181      -8.495 -26.429 -21.487  1.00  0.00           C  
ATOM   1732  O   LEU A 181      -8.311 -27.656 -21.421  1.00  0.00           O  
ATOM   1733  CB  LEU A 181      -8.815 -24.838 -19.569  1.00  0.00           C  
ATOM   1734  CG  LEU A 181      -8.197 -24.346 -18.250  1.00  0.00           C  
ATOM   1735  CD1 LEU A 181      -9.268 -23.669 -17.415  1.00  0.00           C  
ATOM   1736  CD2 LEU A 181      -7.574 -25.520 -17.487  1.00  0.00           C  
ATOM   1737  N   SER A 182      -9.285 -25.850 -22.395  1.00  0.00           N  
ATOM   1738  HN  SER A 182      -9.389 -24.835 -22.382  1.00  0.00           H  
ATOM   1739  CA  SER A 182     -10.005 -26.621 -23.407  1.00  0.00           C  
ATOM   1740  C   SER A 182      -9.040 -27.612 -24.036  1.00  0.00           C  
ATOM   1741  O   SER A 182      -9.376 -28.769 -24.239  1.00  0.00           O  
ATOM   1742  CB  SER A 182     -10.570 -25.702 -24.485  1.00  0.00           C  
ATOM   1743  OG  SER A 182     -11.568 -26.366 -25.239  1.00  0.00           O  
ATOM   1744  HG  SER A 182     -11.920 -25.794 -25.911  1.00  0.00           H  
ATOM   1745  N   ASN A 183      -7.834 -27.158 -24.328  1.00  0.00           N  
ATOM   1746  HN  ASN A 183      -7.601 -26.183 -24.142  1.00  0.00           H  
ATOM   1747  CA  ASN A 183      -6.841 -28.038 -24.911  1.00  0.00           C  
ATOM   1748  C   ASN A 183      -6.567 -29.189 -23.966  1.00  0.00           C  
ATOM   1749  O   ASN A 183      -6.827 -30.354 -24.275  1.00  0.00           O  
ATOM   1750  CB  ASN A 183      -5.540 -27.279 -25.156  1.00  0.00           C  
ATOM   1751  CG  ASN A 183      -5.264 -27.036 -26.632  1.00  0.00           C  
ATOM   1752  OD1 ASN A 183      -6.172 -26.764 -27.423  1.00  0.00           O  
ATOM   1753  ND2 ASN A 183      -3.997 -27.105 -27.002  1.00  0.00           N  
ATOM   1754 1HD2 ASN A 183      -3.812 -26.942 -27.992  1.00  0.00           H  
ATOM   1755 2HD2 ASN A 183      -3.247 -27.330 -26.348  1.00  0.00           H  
ATOM   1756  N   GLU A 184      -6.036 -28.842 -22.803  1.00  0.00           N  
ATOM   1757  HN  GLU A 184      -5.867 -27.854 -22.612  1.00  0.00           H  
ATOM   1758  CA  GLU A 184      -5.688 -29.823 -21.794  1.00  0.00           C  
ATOM   1759  C   GLU A 184      -6.723 -30.912 -21.653  1.00  0.00           C  
ATOM   1760  O   GLU A 184      -6.392 -32.091 -21.518  1.00  0.00           O  
ATOM   1761  CB  GLU A 184      -5.515 -29.148 -20.454  1.00  0.00           C  
ATOM   1762  CG  GLU A 184      -5.127 -30.130 -19.398  1.00  0.00           C  
ATOM   1763  CD  GLU A 184      -5.051 -29.489 -18.053  1.00  0.00           C  
ATOM   1764  OE1 GLU A 184      -6.017 -28.782 -17.696  1.00  0.00           O  
ATOM   1765  OE2 GLU A 184      -4.032 -29.697 -17.360  1.00  0.00           O  
ATOM   1766  N   ALA A 185      -7.981 -30.496 -21.688  1.00  0.00           N  
ATOM   1767  HN  ALA A 185      -8.172 -29.501 -21.807  1.00  0.00           H  
ATOM   1768  CA  ALA A 185      -9.091 -31.415 -21.562  1.00  0.00           C  
ATOM   1769  C   ALA A 185      -9.098 -32.511 -22.646  1.00  0.00           C  
ATOM   1770  O   ALA A 185      -9.043 -33.697 -22.317  1.00  0.00           O  
ATOM   1771  CB  ALA A 185     -10.394 -30.622 -21.558  1.00  0.00           C  
ATOM   1772  N   TYR A 186      -9.124 -32.125 -23.926  1.00  0.00           N  
ATOM   1773  HN  TYR A 186      -9.123 -31.127 -24.137  1.00  0.00           H  
ATOM   1774  CA  TYR A 186      -9.154 -33.086 -25.046  1.00  0.00           C  
ATOM   1775  C   TYR A 186      -7.846 -33.701 -25.453  1.00  0.00           C  
ATOM   1776  O   TYR A 186      -7.810 -34.408 -26.449  1.00  0.00           O  
ATOM   1777  CB  TYR A 186      -9.727 -32.464 -26.312  1.00  0.00           C  
ATOM   1778  CG  TYR A 186     -11.128 -32.013 -26.180  1.00  0.00           C  
ATOM   1779  CD1 TYR A 186     -11.437 -30.673 -26.112  1.00  0.00           C  
ATOM   1780  CD2 TYR A 186     -12.149 -32.919 -26.125  1.00  0.00           C  
ATOM   1781  CE1 TYR A 186     -12.737 -30.252 -25.998  1.00  0.00           C  
ATOM   1782  CE2 TYR A 186     -13.449 -32.516 -26.009  1.00  0.00           C  
ATOM   1783  CZ  TYR A 186     -13.742 -31.189 -25.952  1.00  0.00           C  
ATOM   1784  OH  TYR A 186     -15.061 -30.821 -25.891  1.00  0.00           O  
ATOM   1785  HH  TYR A 186     -15.266 -29.894 -25.851  1.00  0.00           H  
ATOM   1786  N   LYS A 187      -6.777 -33.404 -24.722  1.00  0.00           N  
ATOM   1787  HN  LYS A 187      -6.890 -32.777 -23.925  1.00  0.00           H  
ATOM   1788  CA  LYS A 187      -5.442 -33.938 -25.010  1.00  0.00           C  
ATOM   1789  C   LYS A 187      -5.429 -35.284 -24.341  1.00  0.00           C  
ATOM   1790  O   LYS A 187      -4.456 -36.042 -24.381  1.00  0.00           O  
ATOM   1791  CB  LYS A 187      -4.414 -33.049 -24.336  1.00  0.00           C  
ATOM   1792  CG  LYS A 187      -3.230 -32.718 -25.167  1.00  0.00           C  
ATOM   1793  CD  LYS A 187      -2.004 -33.396 -24.656  1.00  0.00           C  
ATOM   1794  CE  LYS A 187      -0.779 -32.704 -25.216  1.00  0.00           C  
ATOM   1795  NZ  LYS A 187       0.485 -33.197 -24.583  1.00  0.00           N  
ATOM   1796  HZ1 LYS A 187       1.310 -32.731 -24.960  1.00  0.00           H  
ATOM   1797  HZ2 LYS A 187       0.566 -34.211 -24.660  1.00  0.00           H  
ATOM   1798  HZ3 LYS A 187       0.446 -33.115 -23.567  1.00  0.00           H  
ATOM   1799  N   GLN A 188      -6.561 -35.516 -23.691  1.00  0.00           N  
ATOM   1800  HN  GLN A 188      -7.291 -34.810 -23.780  1.00  0.00           H  
ATOM   1801  CA  GLN A 188      -6.871 -36.673 -22.864  1.00  0.00           C  
ATOM   1802  C   GLN A 188      -7.615 -37.715 -23.620  1.00  0.00           C  
ATOM   1803  O   GLN A 188      -7.419 -38.934 -23.464  1.00  0.00           O  
ATOM   1804  CB  GLN A 188      -7.731 -36.203 -21.715  1.00  0.00           C  
ATOM   1805  CG  GLN A 188      -6.022 -38.626 -24.805  1.00  0.00           C  
ATOM   1806  CD  GLN A 188      -5.241 -39.935 -24.741  1.00  0.00           C  
ATOM   1807  OE1 GLN A 188      -5.762 -40.987 -24.375  1.00  0.00           O  
ATOM   1808  NE2 GLN A 188      -3.968 -39.933 -25.090  1.00  0.00           N  
ATOM   1809 1HE2 GLN A 188      -3.455 -40.760 -25.059  1.00  0.00           H  
ATOM   1810 2HE2 GLN A 188      -3.555 -39.092 -25.379  1.00  0.00           H  
ATOM   1811  N   ASP A 189      -8.564 -37.150 -24.343  1.00  0.00           N  
ATOM   1812  HN  ASP A 189      -8.657 -36.137 -24.265  1.00  0.00           H  
ATOM   1813  CA  ASP A 189      -9.467 -37.806 -25.217  1.00  0.00           C  
ATOM   1814  C   ASP A 189      -8.802 -38.111 -26.529  1.00  0.00           C  
ATOM   1815  O   ASP A 189      -9.476 -38.314 -27.520  1.00  0.00           O  
ATOM   1816  CB  ASP A 189     -10.690 -36.921 -25.419  1.00  0.00           C  
ATOM   1817  CG  ASP A 189     -11.534 -36.843 -24.164  1.00  0.00           C  
ATOM   1818  OD1 ASP A 189     -11.509 -37.811 -23.377  1.00  0.00           O  
ATOM   1819  OD2 ASP A 189     -12.232 -35.837 -23.948  1.00  0.00           O  
ATOM   1820  N   GLY A 190      -7.475 -38.141 -26.537  1.00  0.00           N  
ATOM   1821  HN  GLY A 190      -6.954 -37.939 -25.684  1.00  0.00           H  
ATOM   1822  CA  GLY A 190      -6.767 -38.462 -27.761  1.00  0.00           C  
ATOM   1823  C   GLY A 190      -6.358 -37.379 -28.760  1.00  0.00           C  
ATOM   1824  O   GLY A 190      -5.245 -37.449 -29.271  1.00  0.00           O  
ATOM   1825  N   PHE A 191      -7.208 -36.397 -29.053  1.00  0.00           N  
ATOM   1826  HN  PHE A 191      -8.123 -36.377 -28.603  1.00  0.00           H  
ATOM   1827  CA  PHE A 191      -6.857 -35.346 -30.007  1.00  0.00           C  
ATOM   1828  C   PHE A 191      -5.599 -34.588 -29.603  1.00  0.00           C  
ATOM   1829  O   PHE A 191      -5.037 -34.856 -28.552  1.00  0.00           O  
ATOM   1830  CB  PHE A 191      -8.045 -34.413 -30.136  1.00  0.00           C  
ATOM   1831  CG  PHE A 191      -9.341 -35.148 -30.201  1.00  0.00           C  
ATOM   1832  CD1 PHE A 191     -10.371 -34.869 -29.318  1.00  0.00           C  
ATOM   1833  CD2 PHE A 191      -9.512 -36.182 -31.102  1.00  0.00           C  
ATOM   1834  CE1 PHE A 191     -11.547 -35.617 -29.333  1.00  0.00           C  
ATOM   1835  CE2 PHE A 191     -10.690 -36.925 -31.117  1.00  0.00           C  
ATOM   1836  CZ  PHE A 191     -11.708 -36.636 -30.228  1.00  0.00           C  
ATOM   1837  N   THR A 192      -5.141 -33.659 -30.440  1.00  0.00           N  
ATOM   1838  HN  THR A 192      -5.638 -33.489 -31.315  1.00  0.00           H  
ATOM   1839  CA  THR A 192      -3.938 -32.874 -30.134  1.00  0.00           C  
ATOM   1840  C   THR A 192      -4.324 -31.589 -29.444  1.00  0.00           C  
ATOM   1841  O   THR A 192      -3.645 -31.132 -28.524  1.00  0.00           O  
ATOM   1842  CB  THR A 192      -3.180 -32.455 -31.392  1.00  0.00           C  
ATOM   1843  OG1 THR A 192      -2.658 -33.612 -32.046  1.00  0.00           O  
ATOM   1844  HG1 THR A 192      -2.187 -33.351 -32.828  1.00  0.00           H  
ATOM   1845  CG2 THR A 192      -2.029 -31.511 -31.035  1.00  0.00           C  
ATOM   1846  N   ASP A 193      -5.402 -30.998 -29.945  1.00  0.00           N  
ATOM   1847  HN  ASP A 193      -5.874 -31.441 -30.734  1.00  0.00           H  
ATOM   1848  CA  ASP A 193      -5.944 -29.756 -29.430  1.00  0.00           C  
ATOM   1849  C   ASP A 193      -7.425 -29.761 -29.747  1.00  0.00           C  
ATOM   1850  O   ASP A 193      -7.905 -30.641 -30.466  1.00  0.00           O  
ATOM   1851  CB  ASP A 193      -5.265 -28.565 -30.095  1.00  0.00           C  
ATOM   1852  CG  ASP A 193      -5.227 -28.683 -31.608  1.00  0.00           C  
ATOM   1853  OD1 ASP A 193      -6.303 -28.585 -32.244  1.00  0.00           O  
ATOM   1854  OD2 ASP A 193      -4.115 -28.879 -32.159  1.00  0.00           O  
ATOM   1855  N   THR A 194      -8.157 -28.794 -29.207  1.00  0.00           N  
ATOM   1856  HN  THR A 194      -7.714 -28.084 -28.624  1.00  0.00           H  
ATOM   1857  CA  THR A 194      -9.587 -28.747 -29.445  1.00  0.00           C  
ATOM   1858  C   THR A 194      -9.876 -28.614 -30.925  1.00  0.00           C  
ATOM   1859  O   THR A 194     -10.955 -28.977 -31.394  1.00  0.00           O  
ATOM   1860  CB  THR A 194     -10.213 -27.592 -28.706  1.00  0.00           C  
ATOM   1861  OG1 THR A 194      -9.610 -27.506 -27.416  1.00  0.00           O  
ATOM   1862  HG1 THR A 194      -8.676 -27.365 -27.519  1.00  0.00           H  
ATOM   1863  CG2 THR A 194     -11.709 -27.818 -28.541  1.00  0.00           C  
ATOM   1864  N   GLY A 195      -8.902 -28.094 -31.660  1.00  0.00           N  
ATOM   1865  HN  GLY A 195      -8.028 -27.807 -31.219  1.00  0.00           H  
ATOM   1866  CA  GLY A 195      -9.078 -27.933 -33.091  1.00  0.00           C  
ATOM   1867  C   GLY A 195      -9.366 -29.275 -33.731  1.00  0.00           C  
ATOM   1868  O   GLY A 195     -10.407 -29.477 -34.368  1.00  0.00           O  
ATOM   1869  N   ALA A 196      -8.435 -30.205 -33.548  1.00  0.00           N  
ATOM   1870  HN  ALA A 196      -7.601 -29.978 -33.007  1.00  0.00           H  
ATOM   1871  CA  ALA A 196      -8.583 -31.540 -34.104  1.00  0.00           C  
ATOM   1872  C   ALA A 196      -9.901 -32.172 -33.657  1.00  0.00           C  
ATOM   1873  O   ALA A 196     -10.590 -32.790 -34.458  1.00  0.00           O  
ATOM   1874  CB  ALA A 196      -7.392 -32.419 -33.698  1.00  0.00           C  
ATOM   1875  N   TYR A 197     -10.258 -32.003 -32.384  1.00  0.00           N  
ATOM   1876  HN  TYR A 197      -9.656 -31.466 -31.760  1.00  0.00           H  
ATOM   1877  CA  TYR A 197     -11.500 -32.576 -31.870  1.00  0.00           C  
ATOM   1878  C   TYR A 197     -12.690 -32.014 -32.639  1.00  0.00           C  
ATOM   1879  O   TYR A 197     -13.639 -32.730 -32.977  1.00  0.00           O  
ATOM   1880  CB  TYR A 197     -11.681 -32.280 -30.366  1.00  0.00           C  
ATOM   1881  CG  TYR A 197     -13.074 -32.650 -29.853  1.00  0.00           C  
ATOM   1882  CD1 TYR A 197     -13.541 -33.964 -29.920  1.00  0.00           C  
ATOM   1883  CD2 TYR A 197     -13.951 -31.674 -29.387  1.00  0.00           C  
ATOM   1884  CE1 TYR A 197     -14.823 -34.296 -29.550  1.00  0.00           C  
ATOM   1885  CE2 TYR A 197     -15.246 -31.995 -29.019  1.00  0.00           C  
ATOM   1886  CZ  TYR A 197     -15.675 -33.302 -29.104  1.00  0.00           C  
ATOM   1887  OH  TYR A 197     -16.972 -33.603 -28.764  1.00  0.00           O  
ATOM   1888  HH  TYR A 197     -17.557 -32.920 -28.458  1.00  0.00           H  
ATOM   1889  N   TRP A 198     -12.639 -30.717 -32.897  1.00  0.00           N  
ATOM   1890  HN  TRP A 198     -11.838 -30.174 -32.575  1.00  0.00           H  
ATOM   1891  CA  TRP A 198     -13.699 -30.054 -33.628  1.00  0.00           C  
ATOM   1892  C   TRP A 198     -13.814 -30.542 -35.060  1.00  0.00           C  
ATOM   1893  O   TRP A 198     -14.920 -30.654 -35.587  1.00  0.00           O  
ATOM   1894  CB  TRP A 198     -13.458 -28.561 -33.653  1.00  0.00           C  
ATOM   1895  CG  TRP A 198     -13.809 -27.873 -32.404  1.00  0.00           C  
ATOM   1896  CD1 TRP A 198     -14.160 -28.442 -31.217  1.00  0.00           C  
ATOM   1897  CD2 TRP A 198     -13.807 -26.462 -32.195  1.00  0.00           C  
ATOM   1898  NE1 TRP A 198     -14.376 -27.467 -30.273  1.00  0.00           N  
ATOM   1899  HE1 TRP A 198     -14.648 -27.629 -29.303  1.00  0.00           H  
ATOM   1900  CE2 TRP A 198     -14.166 -26.240 -30.848  1.00  0.00           C  
ATOM   1901  CE3 TRP A 198     -13.536 -25.359 -33.018  1.00  0.00           C  
ATOM   1902  CZ2 TRP A 198     -14.258 -24.955 -30.299  1.00  0.00           C  
ATOM   1903  CZ3 TRP A 198     -13.626 -24.082 -32.478  1.00  0.00           C  
ATOM   1904  CH2 TRP A 198     -13.986 -23.891 -31.129  1.00  0.00           C  
ATOM   1905  N   ARG A 199     -12.690 -30.813 -35.715  1.00  0.00           N  
ATOM   1906  HN  ARG A 199     -11.777 -30.699 -35.275  1.00  0.00           H  
ATOM   1907  CA  ARG A 199     -12.818 -31.278 -37.083  1.00  0.00           C  
ATOM   1908  C   ARG A 199     -12.720 -32.804 -37.266  1.00  0.00           C  
ATOM   1909  O   ARG A 199     -12.469 -33.311 -38.365  1.00  0.00           O  
ATOM   1910  CB  ARG A 199     -11.897 -30.467 -38.038  1.00  0.00           C  
ATOM   1911  CG  ARG A 199     -10.426 -30.792 -38.016  1.00  0.00           C  
ATOM   1912  CD  ARG A 199      -9.525 -29.569 -37.936  1.00  0.00           C  
ATOM   1913  NE  ARG A 199      -8.194 -30.056 -37.603  1.00  0.00           N  
ATOM   1914  HE  ARG A 199      -7.980 -31.022 -37.849  1.00  0.00           H  
ATOM   1915  CZ  ARG A 199      -7.232 -29.358 -37.008  1.00  0.00           C  
ATOM   1916  NH1 ARG A 199      -6.064 -29.940 -36.759  1.00  0.00           N  
ATOM   1917 1HH1 ARG A 199      -5.918 -30.914 -37.026  1.00  0.00           H  
ATOM   1918 2HH1 ARG A 199      -5.326 -29.404 -36.302  1.00  0.00           H  
ATOM   1919  NH2 ARG A 199      -7.421 -28.094 -36.662  1.00  0.00           N  
ATOM   1920 1HH2 ARG A 199      -8.318 -27.647 -36.853  1.00  0.00           H  
ATOM   1921 2HH2 ARG A 199      -6.683 -27.558 -36.205  1.00  0.00           H  
ATOM   1922  N   SER A 200     -12.964 -33.531 -36.177  1.00  0.00           N  
ATOM   1923  HN  SER A 200     -13.126 -33.057 -35.288  1.00  0.00           H  
ATOM   1924  CA  SER A 200     -13.005 -34.989 -36.224  1.00  0.00           C  
ATOM   1925  C   SER A 200     -14.491 -35.306 -36.413  1.00  0.00           C  
ATOM   1926  O   SER A 200     -14.875 -36.445 -36.676  1.00  0.00           O  
ATOM   1927  CB  SER A 200     -12.500 -35.613 -34.911  1.00  0.00           C  
ATOM   1928  OG  SER A 200     -13.407 -35.406 -33.836  1.00  0.00           O  
ATOM   1929  HG  SER A 200     -13.095 -35.791 -33.025  1.00  0.00           H  
ATOM   1930  N   TRP A 201     -15.312 -34.264 -36.298  1.00  0.00           N  
ATOM   1931  HN  TRP A 201     -14.907 -33.346 -36.116  1.00  0.00           H  
ATOM   1932  CA  TRP A 201     -16.760 -34.370 -36.419  1.00  0.00           C  
ATOM   1933  C   TRP A 201     -17.301 -34.454 -37.804  1.00  0.00           C  
ATOM   1934  O   TRP A 201     -18.513 -34.413 -37.982  1.00  0.00           O  
ATOM   1935  CB  TRP A 201     -17.440 -33.177 -35.829  1.00  0.00           C  
ATOM   1936  CG  TRP A 201     -17.298 -33.047 -34.428  1.00  0.00           C  
ATOM   1937  CD1 TRP A 201     -16.783 -33.954 -33.557  1.00  0.00           C  
ATOM   1938  CD2 TRP A 201     -17.711 -31.930 -33.667  1.00  0.00           C  
ATOM   1939  NE1 TRP A 201     -16.873 -33.470 -32.277  1.00  0.00           N  
ATOM   1940  HE1 TRP A 201     -16.552 -33.950 -31.436  1.00  0.00           H  
ATOM   1941  CE2 TRP A 201     -17.466 -32.236 -32.315  1.00  0.00           C  
ATOM   1942  CE3 TRP A 201     -18.328 -30.715 -33.993  1.00  0.00           C  
ATOM   1943  CZ2 TRP A 201     -17.745 -31.338 -31.288  1.00  0.00           C  
ATOM   1944  CZ3 TRP A 201     -18.611 -29.822 -32.977  1.00  0.00           C  
ATOM   1945  CH2 TRP A 201     -18.345 -30.150 -31.634  1.00  0.00           C  
ATOM   1946  N   TYR A 202     -16.429 -34.484 -38.795  1.00  0.00           N  
ATOM   1947  HN  TYR A 202     -15.429 -34.430 -38.602  1.00  0.00           H  
ATOM   1948  CA  TYR A 202     -16.907 -34.595 -40.162  1.00  0.00           C  
ATOM   1949  C   TYR A 202     -16.445 -35.914 -40.742  1.00  0.00           C  
ATOM   1950  O   TYR A 202     -16.780 -36.283 -41.869  1.00  0.00           O  
ATOM   1951  CB  TYR A 202     -16.424 -33.415 -40.991  1.00  0.00           C  
ATOM   1952  CG  TYR A 202     -17.052 -32.128 -40.541  1.00  0.00           C  
ATOM   1953  CD1 TYR A 202     -16.516 -31.403 -39.481  1.00  0.00           C  
ATOM   1954  CD2 TYR A 202     -18.209 -31.655 -41.152  1.00  0.00           C  
ATOM   1955  CE1 TYR A 202     -17.120 -30.233 -39.044  1.00  0.00           C  
ATOM   1956  CE2 TYR A 202     -18.820 -30.494 -40.724  1.00  0.00           C  
ATOM   1957  CZ  TYR A 202     -18.273 -29.786 -39.670  1.00  0.00           C  
ATOM   1958  OH  TYR A 202     -18.888 -28.636 -39.246  1.00  0.00           O  
ATOM   1959  HH  TYR A 202     -18.512 -28.150 -38.522  1.00  0.00           H  
ATOM   1960  N   ASN A 203     -15.681 -36.631 -39.934  1.00  0.00           N  
ATOM   1961  HN  ASN A 203     -15.438 -36.260 -39.015  1.00  0.00           H  
ATOM   1962  CA  ASN A 203     -15.185 -37.929 -40.329  1.00  0.00           C  
ATOM   1963  C   ASN A 203     -14.740 -37.910 -41.786  1.00  0.00           C  
ATOM   1964  O   ASN A 203     -15.382 -38.492 -42.647  1.00  0.00           O  
ATOM   1965  CB  ASN A 203     -16.285 -39.005 -40.112  1.00  0.00           C  
ATOM   1966  CG  ASN A 203     -15.644 -40.498 -40.831  1.00  0.00           C  
ATOM   1967  OD1 ASN A 203     -14.877 -40.673 -39.886  1.00  0.00           O  
ATOM   1968  ND2 ASN A 203     -16.469 -41.385 -41.383  1.00  0.00           N  
ATOM   1969 2HD2 ASN A 203     -17.105 -41.240 -42.168  1.00  0.00           H  
ATOM   1970 1HD2 ASN A 203     -16.450 -42.312 -40.957  1.00  0.00           H  
ATOM   1971  N   SER A 204     -13.652 -37.213 -42.056  1.00  0.00           N  
ATOM   1972  HN  SER A 204     -13.185 -36.705 -41.305  1.00  0.00           H  
ATOM   1973  CA  SER A 204     -13.108 -37.154 -43.396  1.00  0.00           C  
ATOM   1974  C   SER A 204     -11.644 -36.908 -43.168  1.00  0.00           C  
ATOM   1975  O   SER A 204     -11.252 -35.828 -42.740  1.00  0.00           O  
ATOM   1976  CB  SER A 204     -13.712 -35.994 -44.186  1.00  0.00           C  
ATOM   1977  OG  SER A 204     -13.142 -35.914 -45.488  1.00  0.00           O  
ATOM   1978  HG  SER A 204     -13.518 -35.193 -45.979  1.00  0.00           H  
ATOM   1979  N   PRO A 205     -10.805 -37.909 -43.431  1.00  0.00           N  
ATOM   1980  CA  PRO A 205      -9.370 -37.678 -43.206  1.00  0.00           C  
ATOM   1981  C   PRO A 205      -8.844 -36.560 -44.096  1.00  0.00           C  
ATOM   1982  O   PRO A 205      -7.714 -36.096 -43.969  1.00  0.00           O  
ATOM   1983  CB  PRO A 205      -8.749 -39.025 -43.592  1.00  0.00           C  
ATOM   1984  CG  PRO A 205      -9.703 -39.528 -44.673  1.00  0.00           C  
ATOM   1985  CD  PRO A 205     -11.054 -39.200 -44.100  1.00  0.00           C  
ATOM   1986  N   THR A 206      -9.735 -36.125 -44.962  1.00  0.00           N  
ATOM   1987  HN  THR A 206     -10.694 -36.461 -44.875  1.00  0.00           H  
ATOM   1988  CA  THR A 206      -9.437 -35.215 -46.009  1.00  0.00           C  
ATOM   1989  C   THR A 206     -10.141 -33.847 -45.896  1.00  0.00           C  
ATOM   1990  O   THR A 206      -9.903 -32.948 -46.686  1.00  0.00           O  
ATOM   1991  CB  THR A 206      -9.711 -36.103 -47.286  1.00  0.00           C  
ATOM   1992  OG1 THR A 206      -8.521 -36.157 -48.075  1.00  0.00           O  
ATOM   1993  HG1 THR A 206      -7.757 -36.431 -47.581  1.00  0.00           H  
ATOM   1994  CG2 THR A 206     -10.870 -35.687 -48.035  1.00  0.00           C  
ATOM   1995  N   PHE A 207     -10.964 -33.706 -44.862  1.00  0.00           N  
ATOM   1996  HN  PHE A 207     -11.061 -34.500 -44.229  1.00  0.00           H  
ATOM   1997  CA  PHE A 207     -11.741 -32.507 -44.559  1.00  0.00           C  
ATOM   1998  C   PHE A 207     -11.138 -31.156 -44.930  1.00  0.00           C  
ATOM   1999  O   PHE A 207     -11.699 -30.427 -45.744  1.00  0.00           O  
ATOM   2000  CB  PHE A 207     -12.089 -32.498 -43.068  1.00  0.00           C  
ATOM   2001  CG  PHE A 207     -13.031 -31.399 -42.668  1.00  0.00           C  
ATOM   2002  CD1 PHE A 207     -14.213 -31.186 -43.365  1.00  0.00           C  
ATOM   2003  CD2 PHE A 207     -12.763 -30.607 -41.567  1.00  0.00           C  
ATOM   2004  CE1 PHE A 207     -15.116 -30.199 -42.964  1.00  0.00           C  
ATOM   2005  CE2 PHE A 207     -13.663 -29.621 -41.163  1.00  0.00           C  
ATOM   2006  CZ  PHE A 207     -14.841 -29.421 -41.867  1.00  0.00           C  
ATOM   2007  N   GLU A 208     -10.020 -30.801 -44.312  1.00  0.00           N  
ATOM   2008  HN  GLU A 208      -9.594 -31.436 -43.637  1.00  0.00           H  
ATOM   2009  CA  GLU A 208      -9.391 -29.511 -44.586  1.00  0.00           C  
ATOM   2010  C   GLU A 208      -9.086 -29.278 -46.061  1.00  0.00           C  
ATOM   2011  O   GLU A 208      -9.363 -28.205 -46.591  1.00  0.00           O  
ATOM   2012  CB  GLU A 208      -8.108 -29.357 -43.770  1.00  0.00           C  
ATOM   2013  CG  GLU A 208      -8.350 -29.029 -42.313  1.00  0.00           C  
ATOM   2014  CD  GLU A 208      -7.063 -28.750 -41.566  1.00  0.00           C  
ATOM   2015  OE1 GLU A 208      -6.424 -27.716 -41.854  1.00  0.00           O  
ATOM   2016  OE2 GLU A 208      -6.685 -29.567 -40.698  1.00  0.00           O  
ATOM   2017  N   ASP A 209      -8.505 -30.269 -46.726  1.00  0.00           N  
ATOM   2018  HN  ASP A 209      -8.274 -31.139 -46.246  1.00  0.00           H  
ATOM   2019  CA  ASP A 209      -8.199 -30.114 -48.136  1.00  0.00           C  
ATOM   2020  C   ASP A 209      -9.475 -29.941 -48.922  1.00  0.00           C  
ATOM   2021  O   ASP A 209      -9.599 -28.998 -49.695  1.00  0.00           O  
ATOM   2022  CB  ASP A 209      -7.415 -31.312 -48.643  1.00  0.00           C  
ATOM   2023  CG  ASP A 209      -6.054 -31.412 -47.992  1.00  0.00           C  
ATOM   2024  OD1 ASP A 209      -5.413 -30.352 -47.829  1.00  0.00           O  
ATOM   2025  OD2 ASP A 209      -5.616 -32.528 -47.644  1.00  0.00           O  
ATOM   2026  N   ASP A 210     -10.428 -30.840 -48.711  1.00  0.00           N  
ATOM   2027  HN  ASP A 210     -10.262 -31.601 -48.052  1.00  0.00           H  
ATOM   2028  CA  ASP A 210     -11.704 -30.760 -49.402  1.00  0.00           C  
ATOM   2029  C   ASP A 210     -12.283 -29.354 -49.302  1.00  0.00           C  
ATOM   2030  O   ASP A 210     -12.971 -28.884 -50.210  1.00  0.00           O  
ATOM   2031  CB  ASP A 210     -12.701 -31.753 -48.815  1.00  0.00           C  
ATOM   2032  CG  ASP A 210     -12.226 -33.183 -48.917  1.00  0.00           C  
ATOM   2033  OD1 ASP A 210     -11.445 -33.510 -49.844  1.00  0.00           O  
ATOM   2034  OD2 ASP A 210     -12.655 -33.991 -48.067  1.00  0.00           O  
ATOM   2035  N   LEU A 211     -11.993 -28.682 -48.197  1.00  0.00           N  
ATOM   2036  HN  LEU A 211     -11.412 -29.123 -47.484  1.00  0.00           H  
ATOM   2037  CA  LEU A 211     -12.484 -27.332 -47.977  1.00  0.00           C  
ATOM   2038  C   LEU A 211     -11.670 -26.284 -48.728  1.00  0.00           C  
ATOM   2039  O   LEU A 211     -12.228 -25.370 -49.338  1.00  0.00           O  
ATOM   2040  CB  LEU A 211     -12.469 -27.014 -46.481  1.00  0.00           C  
ATOM   2041  CG  LEU A 211     -13.453 -27.760 -45.581  1.00  0.00           C  
ATOM   2042  CD1 LEU A 211     -13.269 -27.281 -44.163  1.00  0.00           C  
ATOM   2043  CD2 LEU A 211     -14.876 -27.494 -46.022  1.00  0.00           C  
ATOM   2044  N   GLU A 212     -10.351 -26.418 -48.675  1.00  0.00           N  
ATOM   2045  HN  GLU A 212      -9.948 -27.197 -48.154  1.00  0.00           H  
ATOM   2046  CA  GLU A 212      -9.468 -25.474 -49.346  1.00  0.00           C  
ATOM   2047  C   GLU A 212      -9.779 -25.485 -50.827  1.00  0.00           C  
ATOM   2048  O   GLU A 212      -9.851 -24.436 -51.468  1.00  0.00           O  
ATOM   2049  CB  GLU A 212      -8.012 -25.856 -49.137  1.00  0.00           C  
ATOM   2050  CG  GLU A 212      -7.043 -24.774 -49.550  1.00  0.00           C  
ATOM   2051  CD  GLU A 212      -5.612 -25.179 -49.325  1.00  0.00           C  
ATOM   2052  OE1 GLU A 212      -4.723 -24.312 -49.441  1.00  0.00           O  
ATOM   2053  OE2 GLU A 212      -5.375 -26.372 -49.034  1.00  0.00           O  
ATOM   2054  N   HIS A 213      -9.947 -26.686 -51.368  1.00  0.00           N  
ATOM   2055  HN  HIS A 213      -9.828 -27.516 -50.786  1.00  0.00           H  
ATOM   2056  CA  HIS A 213     -10.297 -26.846 -52.773  1.00  0.00           C  
ATOM   2057  C   HIS A 213     -11.644 -26.174 -53.023  1.00  0.00           C  
ATOM   2058  O   HIS A 213     -11.770 -25.265 -53.831  1.00  0.00           O  
ATOM   2059  CB  HIS A 213     -10.446 -28.325 -53.140  1.00  0.00           C  
ATOM   2060  CG  HIS A 213      -9.168 -29.102 -53.114  1.00  0.00           C  
ATOM   2061  ND1 HIS A 213      -7.997 -28.605 -52.579  1.00  0.00           N  
ATOM   2062  HD1 HIS A 213      -7.877 -27.672 -52.185  1.00  0.00           H  
ATOM   2063  CD2 HIS A 213      -8.892 -30.364 -53.522  1.00  0.00           C  
ATOM   2064  CE1 HIS A 213      -7.054 -29.531 -52.658  1.00  0.00           C  
ATOM   2065  NE2 HIS A 213      -7.571 -30.607 -53.225  1.00  0.00           N  
ATOM   2066  HE2 HIS A 213      -7.072 -31.476 -53.412  1.00  0.00           H  
ATOM   2067  N   LEU A 214     -12.659 -26.641 -52.319  1.00  0.00           N  
ATOM   2068  HN  LEU A 214     -12.501 -27.387 -51.641  1.00  0.00           H  
ATOM   2069  CA  LEU A 214     -13.990 -26.108 -52.497  1.00  0.00           C  
ATOM   2070  C   LEU A 214     -14.025 -24.608 -52.477  1.00  0.00           C  
ATOM   2071  O   LEU A 214     -14.930 -23.996 -53.037  1.00  0.00           O  
ATOM   2072  CB  LEU A 214     -14.919 -26.620 -51.412  1.00  0.00           C  
ATOM   2073  CG  LEU A 214     -16.179 -27.203 -52.031  1.00  0.00           C  
ATOM   2074  CD1 LEU A 214     -16.006 -28.698 -52.061  1.00  0.00           C  
ATOM   2075  CD2 LEU A 214     -17.414 -26.803 -51.260  1.00  0.00           C  
ATOM   2076  N   TYR A 215     -13.053 -23.999 -51.816  1.00  0.00           N  
ATOM   2077  HN  TYR A 215     -12.319 -24.540 -51.358  1.00  0.00           H  
ATOM   2078  CA  TYR A 215     -13.048 -22.547 -51.753  1.00  0.00           C  
ATOM   2079  C   TYR A 215     -12.543 -21.960 -53.064  1.00  0.00           C  
ATOM   2080  O   TYR A 215     -13.155 -21.038 -53.610  1.00  0.00           O  
ATOM   2081  CB  TYR A 215     -12.197 -22.052 -50.583  1.00  0.00           C  
ATOM   2082  CG  TYR A 215     -12.322 -20.566 -50.374  1.00  0.00           C  
ATOM   2083  CD1 TYR A 215     -13.520 -19.996 -49.938  1.00  0.00           C  
ATOM   2084  CD2 TYR A 215     -11.265 -19.726 -50.671  1.00  0.00           C  
ATOM   2085  CE1 TYR A 215     -13.648 -18.629 -49.815  1.00  0.00           C  
ATOM   2086  CE2 TYR A 215     -11.390 -18.363 -50.550  1.00  0.00           C  
ATOM   2087  CZ  TYR A 215     -12.580 -17.825 -50.126  1.00  0.00           C  
ATOM   2088  OH  TYR A 215     -12.700 -16.471 -50.025  1.00  0.00           O  
ATOM   2089  HH  TYR A 215     -11.961 -15.914 -50.240  1.00  0.00           H  
ATOM   2090  N   GLN A 216     -11.429 -22.498 -53.565  1.00  0.00           N  
ATOM   2091  HN  GLN A 216     -10.961 -23.242 -53.047  1.00  0.00           H  
ATOM   2092  CA  GLN A 216     -10.858 -22.049 -54.842  1.00  0.00           C  
ATOM   2093  C   GLN A 216     -11.964 -21.957 -55.876  1.00  0.00           C  
ATOM   2094  O   GLN A 216     -12.072 -20.963 -56.594  1.00  0.00           O  
ATOM   2095  CB  GLN A 216      -9.818 -23.031 -55.367  1.00  0.00           C  
ATOM   2096  CG  GLN A 216      -8.632 -23.222 -54.470  1.00  0.00           C  
ATOM   2097  CD  GLN A 216      -7.604 -24.139 -55.091  1.00  0.00           C  
ATOM   2098  OE1 GLN A 216      -6.995 -23.797 -56.104  1.00  0.00           O  
ATOM   2099  NE2 GLN A 216      -7.409 -25.316 -54.494  1.00  0.00           N  
ATOM   2100 1HE2 GLN A 216      -7.914 -25.600 -53.654  1.00  0.00           H  
ATOM   2101 2HE2 GLN A 216      -6.715 -25.935 -54.913  1.00  0.00           H  
ATOM   2102  N   GLN A 217     -12.776 -23.005 -55.953  1.00  0.00           N  
ATOM   2103  HN  GLN A 217     -12.623 -23.804 -55.337  1.00  0.00           H  
ATOM   2104  CA  GLN A 217     -13.876 -23.034 -56.896  1.00  0.00           C  
ATOM   2105  C   GLN A 217     -14.789 -21.837 -56.750  1.00  0.00           C  
ATOM   2106  O   GLN A 217     -15.331 -21.357 -57.733  1.00  0.00           O  
ATOM   2107  CB  GLN A 217     -14.709 -24.303 -56.712  1.00  0.00           C  
ATOM   2108  CG  GLN A 217     -14.106 -25.542 -57.341  1.00  0.00           C  
ATOM   2109  CD  GLN A 217     -14.952 -26.779 -57.118  1.00  0.00           C  
ATOM   2110  OE1 GLN A 217     -16.177 -26.752 -57.292  1.00  0.00           O  
ATOM   2111  NE2 GLN A 217     -14.298 -27.878 -56.738  1.00  0.00           N  
ATOM   2112 1HE2 GLN A 217     -14.868 -28.711 -56.588  1.00  0.00           H  
ATOM   2113 2HE2 GLN A 217     -13.288 -27.900 -56.595  1.00  0.00           H  
ATOM   2114  N   LEU A 218     -14.959 -21.354 -55.527  1.00  0.00           N  
ATOM   2115  HN  LEU A 218     -14.452 -21.774 -54.748  1.00  0.00           H  
ATOM   2116  CA  LEU A 218     -15.857 -20.233 -55.274  1.00  0.00           C  
ATOM   2117  C   LEU A 218     -15.182 -18.881 -55.156  1.00  0.00           C  
ATOM   2118  O   LEU A 218     -15.835 -17.863 -55.368  1.00  0.00           O  
ATOM   2119  CB  LEU A 218     -16.654 -20.478 -53.994  1.00  0.00           C  
ATOM   2120  CG  LEU A 218     -17.471 -21.762 -53.866  1.00  0.00           C  
ATOM   2121  CD1 LEU A 218     -17.719 -22.091 -52.394  1.00  0.00           C  
ATOM   2122  CD2 LEU A 218     -18.774 -21.586 -54.620  1.00  0.00           C  
ATOM   2123  N   GLU A 219     -13.889 -18.854 -54.823  1.00  0.00           N  
ATOM   2124  HN  GLU A 219     -13.381 -19.727 -54.681  1.00  0.00           H  
ATOM   2125  CA  GLU A 219     -13.199 -17.567 -54.661  1.00  0.00           C  
ATOM   2126  C   GLU A 219     -13.515 -16.543 -55.750  1.00  0.00           C  
ATOM   2127  O   GLU A 219     -13.790 -15.380 -55.450  1.00  0.00           O  
ATOM   2128  CB  GLU A 219     -11.671 -17.723 -54.558  1.00  0.00           C  
ATOM   2129  CG  GLU A 219     -11.019 -16.375 -54.257  1.00  0.00           C  
ATOM   2130  CD  GLU A 219      -9.579 -16.464 -53.775  1.00  0.00           C  
ATOM   2131  OE1 GLU A 219      -9.100 -15.484 -53.144  1.00  0.00           O  
ATOM   2132  OE2 GLU A 219      -8.924 -17.496 -54.034  1.00  0.00           O  
ATOM   2133  N   PRO A 220     -13.473 -16.961 -57.031  1.00  0.00           N  
ATOM   2134  CA  PRO A 220     -13.760 -16.065 -58.148  1.00  0.00           C  
ATOM   2135  C   PRO A 220     -15.104 -15.382 -57.951  1.00  0.00           C  
ATOM   2136  O   PRO A 220     -15.274 -14.192 -58.253  1.00  0.00           O  
ATOM   2137  CB  PRO A 220     -13.758 -17.014 -59.339  1.00  0.00           C  
ATOM   2138  CG  PRO A 220     -12.717 -17.968 -58.965  1.00  0.00           C  
ATOM   2139  CD  PRO A 220     -13.075 -18.283 -57.539  1.00  0.00           C  
ATOM   2140  N   LEU A 221     -16.057 -16.145 -57.427  1.00  0.00           N  
ATOM   2141  HN  LEU A 221     -15.848 -17.114 -57.185  1.00  0.00           H  
ATOM   2142  CA  LEU A 221     -17.389 -15.623 -57.194  1.00  0.00           C  
ATOM   2143  C   LEU A 221     -17.314 -14.431 -56.269  1.00  0.00           C  
ATOM   2144  O   LEU A 221     -17.881 -13.370 -56.561  1.00  0.00           O  
ATOM   2145  CB  LEU A 221     -18.277 -16.688 -56.565  1.00  0.00           C  
ATOM   2146  CG  LEU A 221     -19.445 -17.195 -57.407  1.00  0.00           C  
ATOM   2147  CD1 LEU A 221     -18.914 -18.040 -58.550  1.00  0.00           C  
ATOM   2148  CD2 LEU A 221     -20.370 -18.031 -56.554  1.00  0.00           C  
ATOM   2149  N   TYR A 222     -16.611 -14.606 -55.149  1.00  0.00           N  
ATOM   2150  HN  TYR A 222     -16.159 -15.504 -54.979  1.00  0.00           H  
ATOM   2151  CA  TYR A 222     -16.475 -13.539 -54.161  1.00  0.00           C  
ATOM   2152  C   TYR A 222     -15.731 -12.349 -54.731  1.00  0.00           C  
ATOM   2153  O   TYR A 222     -16.267 -11.238 -54.762  1.00  0.00           O  
ATOM   2154  CB  TYR A 222     -15.744 -14.034 -52.912  1.00  0.00           C  
ATOM   2155  CG  TYR A 222     -15.583 -12.956 -51.872  1.00  0.00           C  
ATOM   2156  CD1 TYR A 222     -16.702 -12.340 -51.307  1.00  0.00           C  
ATOM   2157  CD2 TYR A 222     -14.321 -12.504 -51.494  1.00  0.00           C  
ATOM   2158  CE1 TYR A 222     -16.570 -11.296 -50.397  1.00  0.00           C  
ATOM   2159  CE2 TYR A 222     -14.177 -11.461 -50.580  1.00  0.00           C  
ATOM   2160  CZ  TYR A 222     -15.311 -10.863 -50.037  1.00  0.00           C  
ATOM   2161  OH  TYR A 222     -15.200  -9.838 -49.122  1.00  0.00           O  
ATOM   2162  HH  TYR A 222     -14.333  -9.540 -48.874  1.00  0.00           H  
ATOM   2163  N   LEU A 223     -14.497 -12.585 -55.168  1.00  0.00           N  
ATOM   2164  HN  LEU A 223     -14.120 -13.530 -55.092  1.00  0.00           H  
ATOM   2165  CA  LEU A 223     -13.665 -11.538 -55.752  1.00  0.00           C  
ATOM   2166  C   LEU A 223     -14.439 -10.609 -56.694  1.00  0.00           C  
ATOM   2167  O   LEU A 223     -14.173  -9.400 -56.735  1.00  0.00           O  
ATOM   2168  CB  LEU A 223     -12.500 -12.159 -56.515  1.00  0.00           C  
ATOM   2169  CG  LEU A 223     -11.499 -12.955 -55.683  1.00  0.00           C  
ATOM   2170  CD1 LEU A 223     -10.401 -13.477 -56.569  1.00  0.00           C  
ATOM   2171  CD2 LEU A 223     -10.906 -12.069 -54.630  1.00  0.00           C  
ATOM   2172  N   ASN A 224     -15.389 -11.157 -57.449  1.00  0.00           N  
ATOM   2173  HN  ASN A 224     -15.578 -12.158 -57.393  1.00  0.00           H  
ATOM   2174  CA  ASN A 224     -16.153 -10.317 -58.351  1.00  0.00           C  
ATOM   2175  C   ASN A 224     -17.236  -9.537 -57.636  1.00  0.00           C  
ATOM   2176  O   ASN A 224     -17.420  -8.347 -57.909  1.00  0.00           O  
ATOM   2177  CB  ASN A 224     -16.733 -11.136 -59.504  1.00  0.00           C  
ATOM   2178  CG  ASN A 224     -15.819 -11.136 -60.720  1.00  0.00           C  
ATOM   2179  OD1 ASN A 224     -15.623 -10.102 -61.362  1.00  0.00           O  
ATOM   2180  ND2 ASN A 224     -15.236 -12.289 -61.029  1.00  0.00           N  
ATOM   2181 1HD2 ASN A 224     -14.623 -12.289 -61.844  1.00  0.00           H  
ATOM   2182 2HD2 ASN A 224     -15.398 -13.145 -60.498  1.00  0.00           H  
ATOM   2183  N   LEU A 225     -17.954 -10.179 -56.719  1.00  0.00           N  
ATOM   2184  HN  LEU A 225     -17.786 -11.168 -56.535  1.00  0.00           H  
ATOM   2185  CA  LEU A 225     -18.987  -9.458 -55.975  1.00  0.00           C  
ATOM   2186  C   LEU A 225     -18.279  -8.331 -55.233  1.00  0.00           C  
ATOM   2187  O   LEU A 225     -18.807  -7.239 -55.066  1.00  0.00           O  
ATOM   2188  CB  LEU A 225     -19.674 -10.372 -54.962  1.00  0.00           C  
ATOM   2189  CG  LEU A 225     -20.766  -9.667 -54.152  1.00  0.00           C  
ATOM   2190  CD1 LEU A 225     -21.847  -9.144 -55.077  1.00  0.00           C  
ATOM   2191  CD2 LEU A 225     -21.344 -10.633 -53.130  1.00  0.00           C  
ATOM   2192  N   HIS A 226     -17.063  -8.630 -54.796  1.00  0.00           N  
ATOM   2193  HN  HIS A 226     -16.702  -9.568 -54.969  1.00  0.00           H  
ATOM   2194  CA  HIS A 226     -16.222  -7.686 -54.083  1.00  0.00           C  
ATOM   2195  C   HIS A 226     -15.907  -6.418 -54.905  1.00  0.00           C  
ATOM   2196  O   HIS A 226     -16.337  -5.326 -54.542  1.00  0.00           O  
ATOM   2197  CB  HIS A 226     -14.931  -8.403 -53.666  1.00  0.00           C  
ATOM   2198  CG  HIS A 226     -13.995  -7.560 -52.855  1.00  0.00           C  
ATOM   2199  ND1 HIS A 226     -13.447  -6.391 -53.331  1.00  0.00           N  
ATOM   2200  HD1 HIS A 226     -13.661  -5.965 -54.233  1.00  0.00           H  
ATOM   2201  CD2 HIS A 226     -13.453  -7.756 -51.632  1.00  0.00           C  
ATOM   2202  CE1 HIS A 226     -12.602  -5.907 -52.440  1.00  0.00           C  
ATOM   2203  NE2 HIS A 226     -12.586  -6.717 -51.400  1.00  0.00           N  
ATOM   2204  HE2 HIS A 226     -12.021  -6.592 -50.560  1.00  0.00           H  
ATOM   2205  N   ALA A 227     -15.167  -6.567 -56.008  1.00  0.00           N  
ATOM   2206  HN  ALA A 227     -14.851  -7.501 -56.268  1.00  0.00           H  
ATOM   2207  CA  ALA A 227     -14.795  -5.428 -56.857  1.00  0.00           C  
ATOM   2208  C   ALA A 227     -15.996  -4.591 -57.265  1.00  0.00           C  
ATOM   2209  O   ALA A 227     -15.903  -3.361 -57.365  1.00  0.00           O  
ATOM   2210  CB  ALA A 227     -14.070  -5.914 -58.096  1.00  0.00           C  
ATOM   2211  N   PHE A 228     -17.121  -5.266 -57.491  1.00  0.00           N  
ATOM   2212  HN  PHE A 228     -17.114  -6.279 -57.373  1.00  0.00           H  
ATOM   2213  CA  PHE A 228     -18.367  -4.619 -57.901  1.00  0.00           C  
ATOM   2214  C   PHE A 228     -18.918  -3.694 -56.821  1.00  0.00           C  
ATOM   2215  O   PHE A 228     -19.323  -2.567 -57.104  1.00  0.00           O  
ATOM   2216  CB  PHE A 228     -19.413  -5.685 -58.256  1.00  0.00           C  
ATOM   2217  CG  PHE A 228     -20.713  -5.121 -58.772  1.00  0.00           C  
ATOM   2218  CD1 PHE A 228     -20.809  -4.606 -60.061  1.00  0.00           C  
ATOM   2219  CD2 PHE A 228     -21.837  -5.087 -57.959  1.00  0.00           C  
ATOM   2220  CE1 PHE A 228     -22.009  -4.063 -60.527  1.00  0.00           C  
ATOM   2221  CE2 PHE A 228     -23.035  -4.549 -58.415  1.00  0.00           C  
ATOM   2222  CZ  PHE A 228     -23.121  -4.037 -59.702  1.00  0.00           C  
ATOM   2223  N   VAL A 229     -18.946  -4.191 -55.586  1.00  0.00           N  
ATOM   2224  HN  VAL A 229     -18.623  -5.146 -55.434  1.00  0.00           H  
ATOM   2225  CA  VAL A 229     -19.420  -3.423 -54.445  1.00  0.00           C  
ATOM   2226  C   VAL A 229     -18.376  -2.380 -54.082  1.00  0.00           C  
ATOM   2227  O   VAL A 229     -18.704  -1.249 -53.777  1.00  0.00           O  
ATOM   2228  CB  VAL A 229     -19.649  -4.327 -53.220  1.00  0.00           C  
ATOM   2229  CG1 VAL A 229     -19.991  -3.485 -52.004  1.00  0.00           C  
ATOM   2230  CG2 VAL A 229     -20.766  -5.309 -53.499  1.00  0.00           C  
ATOM   2231  N   ARG A 230     -17.108  -2.759 -54.121  1.00  0.00           N  
ATOM   2232  HN  ARG A 230     -16.873  -3.712 -54.397  1.00  0.00           H  
ATOM   2233  CA  ARG A 230     -16.047  -1.824 -53.773  1.00  0.00           C  
ATOM   2234  C   ARG A 230     -16.158  -0.573 -54.609  1.00  0.00           C  
ATOM   2235  O   ARG A 230     -15.821   0.527 -54.172  1.00  0.00           O  
ATOM   2236  CB  ARG A 230     -14.669  -2.450 -54.002  1.00  0.00           C  
ATOM   2237  CG  ARG A 230     -13.537  -1.534 -53.618  1.00  0.00           C  
ATOM   2238  CD  ARG A 230     -12.225  -2.254 -53.713  1.00  0.00           C  
ATOM   2239  NE  ARG A 230     -11.915  -2.626 -55.086  1.00  0.00           N  
ATOM   2240  HE  ARG A 230     -12.479  -2.216 -55.830  1.00  0.00           H  
ATOM   2241  CZ  ARG A 230     -10.945  -3.465 -55.432  1.00  0.00           C  
ATOM   2242  NH1 ARG A 230     -10.183  -4.036 -54.524  1.00  0.00           N  
ATOM   2243 1HH1 ARG A 230      -9.438  -4.680 -54.790  1.00  0.00           H  
ATOM   2244 2HH1 ARG A 230     -10.351  -3.832 -53.539  1.00  0.00           H  
ATOM   2245  NH2 ARG A 230     -10.729  -3.728 -56.699  1.00  0.00           N  
ATOM   2246 1HH2 ARG A 230      -9.984  -4.372 -56.965  1.00  0.00           H  
ATOM   2247 2HH2 ARG A 230     -11.320  -3.285 -57.403  1.00  0.00           H  
ATOM   2248  N   ARG A 231     -16.639  -0.748 -55.825  1.00  0.00           N  
ATOM   2249  HN  ARG A 231     -16.930  -1.677 -56.128  1.00  0.00           H  
ATOM   2250  CA  ARG A 231     -16.753   0.366 -56.721  1.00  0.00           C  
ATOM   2251  C   ARG A 231     -18.047   1.117 -56.448  1.00  0.00           C  
ATOM   2252  O   ARG A 231     -18.074   2.339 -56.505  1.00  0.00           O  
ATOM   2253  CB  ARG A 231     -16.645  -0.166 -58.148  1.00  0.00           C  
ATOM   2254  CG  ARG A 231     -17.133   0.749 -59.219  1.00  0.00           C  
ATOM   2255  CD  ARG A 231     -16.033   1.528 -59.761  1.00  0.00           C  
ATOM   2256  NE  ARG A 231     -16.454   1.979 -61.059  1.00  0.00           N  
ATOM   2257  HE  ARG A 231     -17.383   1.709 -61.384  1.00  0.00           H  
ATOM   2258  CZ  ARG A 231     -15.710   2.720 -61.853  1.00  0.00           C  
ATOM   2259  NH1 ARG A 231     -16.185   3.084 -63.027  1.00  0.00           N  
ATOM   2260 1HH1 ARG A 231     -17.117   2.796 -63.326  1.00  0.00           H  
ATOM   2261 2HH1 ARG A 231     -15.609   3.658 -63.642  1.00  0.00           H  
ATOM   2262  NH2 ARG A 231     -14.500   3.094 -61.464  1.00  0.00           N  
ATOM   2263 1HH2 ARG A 231     -14.132   2.812 -60.555  1.00  0.00           H  
ATOM   2264 2HH2 ARG A 231     -13.924   3.668 -62.079  1.00  0.00           H  
ATOM   2265  N   ALA A 232     -19.120   0.402 -56.139  1.00  0.00           N  
ATOM   2266  HN  ALA A 232     -19.080  -0.617 -56.126  1.00  0.00           H  
ATOM   2267  CA  ALA A 232     -20.354   1.099 -55.819  1.00  0.00           C  
ATOM   2268  C   ALA A 232     -20.037   1.947 -54.573  1.00  0.00           C  
ATOM   2269  O   ALA A 232     -20.461   3.091 -54.468  1.00  0.00           O  
ATOM   2270  CB  ALA A 232     -21.490   0.105 -55.524  1.00  0.00           C  
ATOM   2271  N   LEU A 233     -19.265   1.394 -53.640  1.00  0.00           N  
ATOM   2272  HN  LEU A 233     -18.914   0.445 -53.772  1.00  0.00           H  
ATOM   2273  CA  LEU A 233     -18.917   2.130 -52.433  1.00  0.00           C  
ATOM   2274  C   LEU A 233     -18.044   3.348 -52.718  1.00  0.00           C  
ATOM   2275  O   LEU A 233     -18.266   4.424 -52.159  1.00  0.00           O  
ATOM   2276  CB  LEU A 233     -18.223   1.219 -51.418  1.00  0.00           C  
ATOM   2277  CG  LEU A 233     -19.134   0.330 -50.567  1.00  0.00           C  
ATOM   2278  CD1 LEU A 233     -18.292  -0.447 -49.586  1.00  0.00           C  
ATOM   2279  CD2 LEU A 233     -20.156   1.179 -49.825  1.00  0.00           C  
ATOM   2280  N   HIS A 234     -17.041   3.180 -53.570  1.00  0.00           N  
ATOM   2281  HN  HIS A 234     -16.877   2.259 -53.976  1.00  0.00           H  
ATOM   2282  CA  HIS A 234     -16.168   4.291 -53.936  1.00  0.00           C  
ATOM   2283  C   HIS A 234     -17.063   5.450 -54.367  1.00  0.00           C  
ATOM   2284  O   HIS A 234     -16.867   6.603 -53.968  1.00  0.00           O  
ATOM   2285  CB  HIS A 234     -15.257   3.864 -55.094  1.00  0.00           C  
ATOM   2286  CG  HIS A 234     -14.343   4.942 -55.591  1.00  0.00           C  
ATOM   2287  ND1 HIS A 234     -14.706   5.837 -56.572  1.00  0.00           N  
ATOM   2288  HD1 HIS A 234     -15.608   5.857 -57.047  1.00  0.00           H  
ATOM   2289  CD2 HIS A 234     -13.076   5.267 -55.239  1.00  0.00           C  
ATOM   2290  CE1 HIS A 234     -13.703   6.666 -56.802  1.00  0.00           C  
ATOM   2291  NE2 HIS A 234     -12.702   6.342 -56.005  1.00  0.00           N  
ATOM   2292  HE2 HIS A 234     -11.798   6.814 -55.965  1.00  0.00           H  
ATOM   2293  N   ARG A 235     -18.071   5.106 -55.164  1.00  0.00           N  
ATOM   2294  HN  ARG A 235     -18.171   4.121 -55.411  1.00  0.00           H  
ATOM   2295  CA  ARG A 235     -19.043   6.049 -55.707  1.00  0.00           C  
ATOM   2296  C   ARG A 235     -19.708   6.932 -54.662  1.00  0.00           C  
ATOM   2297  O   ARG A 235     -20.000   8.095 -54.918  1.00  0.00           O  
ATOM   2298  CB  ARG A 235     -20.122   5.272 -56.456  1.00  0.00           C  
ATOM   2299  CG  ARG A 235     -20.566   5.901 -57.754  1.00  0.00           C  
ATOM   2300  CD  ARG A 235     -20.519   4.867 -58.868  1.00  0.00           C  
ATOM   2301  NE  ARG A 235     -21.403   3.740 -58.597  1.00  0.00           N  
ATOM   2302  HE  ARG A 235     -22.091   3.842 -57.851  1.00  0.00           H  
ATOM   2303  CZ  ARG A 235     -21.370   2.589 -59.258  1.00  0.00           C  
ATOM   2304  NH1 ARG A 235     -20.482   2.420 -60.235  1.00  0.00           N  
ATOM   2305 1HH1 ARG A 235     -20.457   1.536 -60.743  1.00  0.00           H  
ATOM   2306 2HH1 ARG A 235     -19.827   3.164 -60.477  1.00  0.00           H  
ATOM   2307  NH2 ARG A 235     -22.228   1.614 -58.941  1.00  0.00           N  
ATOM   2308 1HH2 ARG A 235     -22.203   0.730 -59.449  1.00  0.00           H  
ATOM   2309 2HH2 ARG A 235     -22.908   1.744 -58.192  1.00  0.00           H  
ATOM   2310  N   ARG A 236     -19.941   6.367 -53.484  1.00  0.00           N  
ATOM   2311  HN  ARG A 236     -19.641   5.404 -53.331  1.00  0.00           H  
ATOM   2312  CA  ARG A 236     -20.612   7.078 -52.401  1.00  0.00           C  
ATOM   2313  C   ARG A 236     -19.708   7.773 -51.383  1.00  0.00           C  
ATOM   2314  O   ARG A 236     -20.004   8.893 -50.969  1.00  0.00           O  
ATOM   2315  CB  ARG A 236     -21.594   6.108 -51.705  1.00  0.00           C  
ATOM   2316  CG  ARG A 236     -21.779   6.285 -50.199  1.00  0.00           C  
ATOM   2317  CD  ARG A 236     -22.956   7.177 -49.821  1.00  0.00           C  
ATOM   2318  NE  ARG A 236     -24.278   6.537 -49.904  1.00  0.00           N  
ATOM   2319  HE  ARG A 236     -24.326   5.575 -50.239  1.00  0.00           H  
ATOM   2320  CZ  ARG A 236     -25.420   7.144 -49.566  1.00  0.00           C  
ATOM   2321  NH1 ARG A 236     -25.397   8.396 -49.127  1.00  0.00           N  
ATOM   2322 1HH1 ARG A 236     -26.268   8.859 -48.869  1.00  0.00           H  
ATOM   2323 2HH1 ARG A 236     -24.504   8.883 -49.054  1.00  0.00           H  
ATOM   2324  NH2 ARG A 236     -26.584   6.509 -49.661  1.00  0.00           N  
ATOM   2325 1HH2 ARG A 236     -27.455   6.972 -49.403  1.00  0.00           H  
ATOM   2326 2HH2 ARG A 236     -26.602   5.547 -49.998  1.00  0.00           H  
ATOM   2327  N   TYR A 237     -18.607   7.137 -50.987  1.00  0.00           N  
ATOM   2328  HN  TYR A 237     -18.379   6.220 -51.370  1.00  0.00           H  
ATOM   2329  CA  TYR A 237     -17.727   7.761 -50.000  1.00  0.00           C  
ATOM   2330  C   TYR A 237     -16.546   8.476 -50.606  1.00  0.00           C  
ATOM   2331  O   TYR A 237     -15.855   9.229 -49.934  1.00  0.00           O  
ATOM   2332  CB  TYR A 237     -17.231   6.742 -48.983  1.00  0.00           C  
ATOM   2333  CG  TYR A 237     -18.347   6.040 -48.249  1.00  0.00           C  
ATOM   2334  CD1 TYR A 237     -18.609   4.689 -48.482  1.00  0.00           C  
ATOM   2335  CD2 TYR A 237     -19.142   6.719 -47.332  1.00  0.00           C  
ATOM   2336  CE1 TYR A 237     -19.630   4.029 -47.820  1.00  0.00           C  
ATOM   2337  CE2 TYR A 237     -20.171   6.064 -46.663  1.00  0.00           C  
ATOM   2338  CZ  TYR A 237     -20.406   4.714 -46.914  1.00  0.00           C  
ATOM   2339  OH  TYR A 237     -21.404   4.020 -46.270  1.00  0.00           O  
ATOM   2340  HH  TYR A 237     -21.940   4.493 -45.644  1.00  0.00           H  
ATOM   2341  N   GLY A 238     -16.295   8.232 -51.877  1.00  0.00           N  
ATOM   2342  HN  GLY A 238     -16.857   7.562 -52.402  1.00  0.00           H  
ATOM   2343  CA  GLY A 238     -15.205   8.938 -52.506  1.00  0.00           C  
ATOM   2344  C   GLY A 238     -13.893   8.222 -52.680  1.00  0.00           C  
ATOM   2345  O   GLY A 238     -13.765   7.016 -52.479  1.00  0.00           O  
ATOM   2346  N   ASP A 239     -12.897   9.010 -53.044  1.00  0.00           N  
ATOM   2347  HN  ASP A 239     -13.067  10.010 -53.148  1.00  0.00           H  
ATOM   2348  CA  ASP A 239     -11.575   8.490 -53.298  1.00  0.00           C  
ATOM   2349  C   ASP A 239     -10.636   8.472 -52.093  1.00  0.00           C  
ATOM   2350  O   ASP A 239      -9.606   7.797 -52.123  1.00  0.00           O  
ATOM   2351  CB  ASP A 239     -10.940   9.295 -54.423  1.00  0.00           C  
ATOM   2352  CG  ASP A 239      -9.959   8.486 -55.202  1.00  0.00           C  
ATOM   2353  OD1 ASP A 239     -10.402   7.459 -55.761  1.00  0.00           O  
ATOM   2354  OD2 ASP A 239      -8.761   8.863 -55.242  1.00  0.00           O  
ATOM   2355  N   ARG A 240     -10.974   9.221 -51.047  1.00  0.00           N  
ATOM   2356  HN  ARG A 240     -11.833   9.770 -51.079  1.00  0.00           H  
ATOM   2357  CA  ARG A 240     -10.137   9.269 -49.856  1.00  0.00           C  
ATOM   2358  C   ARG A 240     -10.366   8.055 -48.977  1.00  0.00           C  
ATOM   2359  O   ARG A 240      -9.413   7.463 -48.478  1.00  0.00           O  
ATOM   2360  CB  ARG A 240     -10.425  10.529 -49.061  1.00  0.00           C  
ATOM   2361  CG  ARG A 240      -8.483   7.552 -48.865  1.00  0.00           C  
ATOM   2362  CD  ARG A 240      -8.155   6.577 -49.950  1.00  0.00           C  
ATOM   2363  NE  ARG A 240      -6.945   7.086 -50.660  1.00  0.00           N  
ATOM   2364  CZ  ARG A 240      -6.399   6.367 -51.656  1.00  0.00           C  
ATOM   2365  NH1 ARG A 240      -6.937   5.212 -52.082  1.00  0.00           N  
ATOM   2366  NH2 ARG A 240      -5.289   6.862 -52.218  1.00  0.00           N  
ATOM   2367 2HH2 ARG A 240      -4.881   7.739 -51.895  1.00  0.00           H  
ATOM   2368 1HH2 ARG A 240      -4.875   6.317 -52.974  1.00  0.00           H  
ATOM   2369 2HH1 ARG A 240      -7.783   4.835 -51.653  1.00  0.00           H  
ATOM   2370 1HH1 ARG A 240      -6.523   4.666 -52.838  1.00  0.00           H  
ATOM   2371  HE  ARG A 240      -6.532   7.978 -50.389  1.00  0.00           H  
ATOM   2372  N   TYR A 241     -11.631   7.681 -48.806  1.00  0.00           N  
ATOM   2373  HN  TYR A 241     -12.370   8.194 -49.287  1.00  0.00           H  
ATOM   2374  CA  TYR A 241     -11.988   6.560 -47.952  1.00  0.00           C  
ATOM   2375  C   TYR A 241     -11.947   5.192 -48.617  1.00  0.00           C  
ATOM   2376  O   TYR A 241     -11.734   4.171 -47.948  1.00  0.00           O  
ATOM   2377  CB  TYR A 241     -13.358   6.817 -47.340  1.00  0.00           C  
ATOM   2378  CG  TYR A 241     -13.361   7.999 -46.384  1.00  0.00           C  
ATOM   2379  CD1 TYR A 241     -14.487   8.815 -46.257  1.00  0.00           C  
ATOM   2380  CD2 TYR A 241     -12.240   8.305 -45.601  1.00  0.00           C  
ATOM   2381  CE1 TYR A 241     -14.504   9.911 -45.377  1.00  0.00           C  
ATOM   2382  CE2 TYR A 241     -12.247   9.406 -44.716  1.00  0.00           C  
ATOM   2383  CZ  TYR A 241     -13.385  10.203 -44.611  1.00  0.00           C  
ATOM   2384  OH  TYR A 241     -13.406  11.284 -43.744  1.00  0.00           O  
ATOM   2385  HH  TYR A 241     -12.640  11.484 -43.219  1.00  0.00           H  
ATOM   2386  N   ILE A 242     -12.141   5.153 -49.933  1.00  0.00           N  
ATOM   2387  HN  ILE A 242     -12.324   6.015 -50.447  1.00  0.00           H  
ATOM   2388  CA  ILE A 242     -12.092   3.870 -50.647  1.00  0.00           C  
ATOM   2389  C   ILE A 242     -10.941   3.788 -51.655  1.00  0.00           C  
ATOM   2390  O   ILE A 242     -10.634   4.752 -52.348  1.00  0.00           O  
ATOM   2391  CB  ILE A 242     -13.412   3.599 -51.382  1.00  0.00           C  
ATOM   2392  CG1 ILE A 242     -14.579   3.804 -50.412  1.00  0.00           C  
ATOM   2393  CG2 ILE A 242     -13.397   2.215 -51.986  1.00  0.00           C  
ATOM   2394  CD1 ILE A 242     -15.550   2.645 -50.298  1.00  0.00           C  
ATOM   2395  N   ASN A 243     -10.284   2.637 -51.710  1.00  0.00           N  
ATOM   2396  HN  ASN A 243     -10.545   1.880 -51.078  1.00  0.00           H  
ATOM   2397  CA  ASN A 243      -9.198   2.436 -52.656  1.00  0.00           C  
ATOM   2398  C   ASN A 243      -9.647   1.373 -53.658  1.00  0.00           C  
ATOM   2399  O   ASN A 243      -9.850   0.203 -53.295  1.00  0.00           O  
ATOM   2400  CB  ASN A 243      -7.943   1.955 -51.952  1.00  0.00           C  
ATOM   2401  CG  ASN A 243      -6.802   1.731 -52.909  1.00  0.00           C  
ATOM   2402  OD1 ASN A 243      -7.005   1.303 -54.048  1.00  0.00           O  
ATOM   2403  ND2 ASN A 243      -5.591   2.006 -52.457  1.00  0.00           N  
ATOM   2404 1HD2 ASN A 243      -4.818   1.854 -53.105  1.00  0.00           H  
ATOM   2405 2HD2 ASN A 243      -5.423   2.360 -51.515  1.00  0.00           H  
ATOM   2406  N   LEU A 244      -9.800   1.786 -54.915  1.00  0.00           N  
ATOM   2407  HN  LEU A 244      -9.601   2.761 -55.140  1.00  0.00           H  
ATOM   2408  CA  LEU A 244     -10.243   0.891 -55.983  1.00  0.00           C  
ATOM   2409  C   LEU A 244      -9.282  -0.273 -56.255  1.00  0.00           C  
ATOM   2410  O   LEU A 244      -9.596  -1.201 -57.000  1.00  0.00           O  
ATOM   2411  CB  LEU A 244     -10.478   1.712 -57.254  1.00  0.00           C  
ATOM   2412  CG  LEU A 244     -11.678   2.654 -57.169  1.00  0.00           C  
ATOM   2413  CD1 LEU A 244     -11.729   3.570 -58.390  1.00  0.00           C  
ATOM   2414  CD2 LEU A 244     -12.947   1.814 -57.063  1.00  0.00           C  
ATOM   2415  N   ARG A 245      -8.116  -0.216 -55.626  1.00  0.00           N  
ATOM   2416  HN  ARG A 245      -7.929   0.581 -55.018  1.00  0.00           H  
ATOM   2417  CA  ARG A 245      -7.092  -1.238 -55.764  1.00  0.00           C  
ATOM   2418  C   ARG A 245      -6.642  -1.833 -54.438  1.00  0.00           C  
ATOM   2419  O   ARG A 245      -5.598  -2.486 -54.375  1.00  0.00           O  
ATOM   2420  CB  ARG A 245      -5.877  -0.640 -56.428  1.00  0.00           C  
ATOM   2421  CG  ARG A 245      -5.796  -0.939 -57.881  1.00  0.00           C  
ATOM   2422  CD  ARG A 245      -5.672   0.336 -58.645  1.00  0.00           C  
ATOM   2423  NE  ARG A 245      -4.291   0.677 -58.973  1.00  0.00           N  
ATOM   2424  HE  ARG A 245      -3.800   0.077 -59.635  1.00  0.00           H  
ATOM   2425  CZ  ARG A 245      -3.626   1.715 -58.470  1.00  0.00           C  
ATOM   2426  NH1 ARG A 245      -4.208   2.525 -57.586  1.00  0.00           N  
ATOM   2427 1HH1 ARG A 245      -5.155   2.332 -57.261  1.00  0.00           H  
ATOM   2428 2HH1 ARG A 245      -3.699   3.320 -57.201  1.00  0.00           H  
ATOM   2429  NH2 ARG A 245      -2.390   1.967 -58.894  1.00  0.00           N  
ATOM   2430 1HH2 ARG A 245      -1.945   1.347 -59.571  1.00  0.00           H  
ATOM   2431 2HH2 ARG A 245      -1.881   2.762 -58.509  1.00  0.00           H  
ATOM   2432  N   GLY A 246      -7.410  -1.594 -53.380  1.00  0.00           N  
ATOM   2433  HN  GLY A 246      -8.266  -1.049 -53.485  1.00  0.00           H  
ATOM   2434  CA  GLY A 246      -7.036  -2.105 -52.079  1.00  0.00           C  
ATOM   2435  C   GLY A 246      -8.208  -2.772 -51.416  1.00  0.00           C  
ATOM   2436  O   GLY A 246      -9.289  -2.835 -52.001  1.00  0.00           O  
ATOM   2437  N   PRO A 247      -8.033  -3.277 -50.191  1.00  0.00           N  
ATOM   2438  CA  PRO A 247      -9.117  -3.939 -49.479  1.00  0.00           C  
ATOM   2439  C   PRO A 247     -10.133  -2.910 -49.018  1.00  0.00           C  
ATOM   2440  O   PRO A 247      -9.795  -1.738 -48.809  1.00  0.00           O  
ATOM   2441  CB  PRO A 247      -8.395  -4.605 -48.333  1.00  0.00           C  
ATOM   2442  CG  PRO A 247      -7.382  -3.610 -47.997  1.00  0.00           C  
ATOM   2443  CD  PRO A 247      -6.853  -3.141 -49.328  1.00  0.00           C  
ATOM   2444  N   ILE A 248     -11.386  -3.338 -48.891  1.00  0.00           N  
ATOM   2445  HN  ILE A 248     -11.608  -4.309 -49.109  1.00  0.00           H  
ATOM   2446  CA  ILE A 248     -12.450  -2.441 -48.444  1.00  0.00           C  
ATOM   2447  C   ILE A 248     -12.386  -2.235 -46.920  1.00  0.00           C  
ATOM   2448  O   ILE A 248     -12.029  -3.164 -46.173  1.00  0.00           O  
ATOM   2449  CB  ILE A 248     -13.825  -3.009 -48.788  1.00  0.00           C  
ATOM   2450  CG1 ILE A 248     -13.888  -3.340 -50.269  1.00  0.00           C  
ATOM   2451  CG2 ILE A 248     -14.892  -2.009 -48.417  1.00  0.00           C  
ATOM   2452  CD1 ILE A 248     -15.120  -4.097 -50.652  1.00  0.00           C  
ATOM   2453  N   PRO A 249     -12.701  -1.009 -46.441  1.00  0.00           N  
ATOM   2454  CA  PRO A 249     -12.674  -0.733 -44.994  1.00  0.00           C  
ATOM   2455  C   PRO A 249     -13.821  -1.502 -44.324  1.00  0.00           C  
ATOM   2456  O   PRO A 249     -14.989  -1.300 -44.663  1.00  0.00           O  
ATOM   2457  CB  PRO A 249     -12.855   0.784 -44.930  1.00  0.00           C  
ATOM   2458  CG  PRO A 249     -12.230   1.251 -46.239  1.00  0.00           C  
ATOM   2459  CD  PRO A 249     -12.802   0.246 -47.208  1.00  0.00           C  
ATOM   2460  N   ALA A 250     -13.472  -2.364 -43.368  1.00  0.00           N  
ATOM   2461  HN  ALA A 250     -12.488  -2.410 -43.104  1.00  0.00           H  
ATOM   2462  CA  ALA A 250     -14.417  -3.255 -42.668  1.00  0.00           C  
ATOM   2463  C   ALA A 250     -15.748  -2.754 -42.083  1.00  0.00           C  
ATOM   2464  O   ALA A 250     -16.619  -3.558 -41.754  1.00  0.00           O  
ATOM   2465  CB  ALA A 250     -13.657  -4.043 -41.600  1.00  0.00           C  
ATOM   2466  N   HIS A 251     -15.927  -1.448 -41.967  1.00  0.00           N  
ATOM   2467  HN  HIS A 251     -15.195  -0.805 -42.267  1.00  0.00           H  
ATOM   2468  CA  HIS A 251     -17.166  -0.930 -41.413  1.00  0.00           C  
ATOM   2469  C   HIS A 251     -18.179  -0.398 -42.416  1.00  0.00           C  
ATOM   2470  O   HIS A 251     -19.212   0.138 -42.009  1.00  0.00           O  
ATOM   2471  CB  HIS A 251     -16.855   0.185 -40.441  1.00  0.00           C  
ATOM   2472  CG  HIS A 251     -16.200   1.367 -41.072  1.00  0.00           C  
ATOM   2473  ND1 HIS A 251     -14.980   1.290 -41.704  1.00  0.00           N  
ATOM   2474  HD1 HIS A 251     -14.434   0.438 -41.831  1.00  0.00           H  
ATOM   2475  CD2 HIS A 251     -16.572   2.667 -41.130  1.00  0.00           C  
ATOM   2476  CE1 HIS A 251     -14.626   2.492 -42.120  1.00  0.00           C  
ATOM   2477  NE2 HIS A 251     -15.574   3.347 -41.784  1.00  0.00           N  
ATOM   2478  HE2 HIS A 251     -15.567   4.348 -41.978  1.00  0.00           H  
ATOM   2479  N   LEU A 252     -17.907  -0.540 -43.712  1.00  0.00           N  
ATOM   2480  HN  LEU A 252     -17.057  -1.024 -44.002  1.00  0.00           H  
ATOM   2481  CA  LEU A 252     -18.821  -0.006 -44.721  1.00  0.00           C  
ATOM   2482  C   LEU A 252     -19.737  -1.015 -45.386  1.00  0.00           C  
ATOM   2483  O   LEU A 252     -20.657  -0.634 -46.108  1.00  0.00           O  
ATOM   2484  CB  LEU A 252     -18.024   0.738 -45.790  1.00  0.00           C  
ATOM   2485  CG  LEU A 252     -17.114   1.802 -45.168  1.00  0.00           C  
ATOM   2486  CD1 LEU A 252     -16.166   2.366 -46.210  1.00  0.00           C  
ATOM   2487  CD2 LEU A 252     -17.972   2.911 -44.568  1.00  0.00           C  
ATOM   2488  N   LEU A 253     -19.505  -2.295 -45.122  1.00  0.00           N  
ATOM   2489  HN  LEU A 253     -18.751  -2.545 -44.482  1.00  0.00           H  
ATOM   2490  CA  LEU A 253     -20.305  -3.349 -45.727  1.00  0.00           C  
ATOM   2491  C   LEU A 253     -21.674  -3.578 -45.086  1.00  0.00           C  
ATOM   2492  O   LEU A 253     -22.336  -4.581 -45.358  1.00  0.00           O  
ATOM   2493  CB  LEU A 253     -19.502  -4.641 -45.745  1.00  0.00           C  
ATOM   2494  CG  LEU A 253     -18.244  -4.616 -46.627  1.00  0.00           C  
ATOM   2495  CD1 LEU A 253     -18.625  -4.497 -48.062  1.00  0.00           C  
ATOM   2496  CD2 LEU A 253     -17.352  -3.472 -46.236  1.00  0.00           C  
ATOM   2497  N   GLY A 254     -22.092  -2.635 -44.242  1.00  0.00           N  
ATOM   2498  HN  GLY A 254     -21.489  -1.834 -44.056  1.00  0.00           H  
ATOM   2499  CA  GLY A 254     -23.389  -2.717 -43.576  1.00  0.00           C  
ATOM   2500  C   GLY A 254     -23.611  -3.734 -42.458  1.00  0.00           C  
ATOM   2501  O   GLY A 254     -24.753  -3.950 -42.030  1.00  0.00           O  
ATOM   2502  N   ASP A 255     -22.528  -4.344 -41.977  1.00  0.00           N  
ATOM   2503  HN  ASP A 255     -21.617  -4.094 -42.363  1.00  0.00           H  
ATOM   2504  CA  ASP A 255     -22.585  -5.352 -40.925  1.00  0.00           C  
ATOM   2505  C   ASP A 255     -21.271  -5.364 -40.150  1.00  0.00           C  
ATOM   2506  O   ASP A 255     -20.203  -5.449 -40.762  1.00  0.00           O  
ATOM   2507  CB  ASP A 255     -22.835  -6.712 -41.541  1.00  0.00           C  
ATOM   2508  CG  ASP A 255     -22.613  -7.826 -40.564  1.00  0.00           C  
ATOM   2509  OD1 ASP A 255     -21.443  -8.067 -40.199  1.00  0.00           O  
ATOM   2510  OD2 ASP A 255     -23.610  -8.456 -40.147  1.00  0.00           O  
ATOM   2511  N   MET A 256     -21.373  -5.303 -38.812  1.00  0.00           N  
ATOM   2512  HN  MET A 256     -22.312  -5.309 -38.413  1.00  0.00           H  
ATOM   2513  CA  MET A 256     -20.230  -5.227 -37.865  1.00  0.00           C  
ATOM   2514  C   MET A 256     -19.002  -6.048 -38.223  1.00  0.00           C  
ATOM   2515  O   MET A 256     -17.870  -5.616 -38.015  1.00  0.00           O  
ATOM   2516  CB  MET A 256     -20.709  -5.547 -36.417  1.00  0.00           C  
ATOM   2517  CG  MET A 256     -19.700  -5.289 -35.285  1.00  0.00           C  
ATOM   2518  SD  MET A 256     -18.952  -3.641 -35.287  1.00  0.00           S  
ATOM   2519  CE  MET A 256     -20.228  -2.628 -34.560  1.00  0.00           C  
ATOM   2520  N   TRP A 257     -19.218  -7.214 -38.801  1.00  0.00           N  
ATOM   2521  HN  TRP A 257     -20.172  -7.522 -38.989  1.00  0.00           H  
ATOM   2522  CA  TRP A 257     -18.097  -8.059 -39.170  1.00  0.00           C  
ATOM   2523  C   TRP A 257     -17.884  -8.134 -40.678  1.00  0.00           C  
ATOM   2524  O   TRP A 257     -16.941  -8.768 -41.149  1.00  0.00           O  
ATOM   2525  CB  TRP A 257     -18.323  -9.452 -38.583  1.00  0.00           C  
ATOM   2526  CG  TRP A 257     -18.607  -9.364 -37.130  1.00  0.00           C  
ATOM   2527  CD1 TRP A 257     -17.702  -9.131 -36.139  1.00  0.00           C  
ATOM   2528  CD2 TRP A 257     -19.896  -9.338 -36.511  1.00  0.00           C  
ATOM   2529  NE1 TRP A 257     -18.345  -8.948 -34.944  1.00  0.00           N  
ATOM   2530  HE1 TRP A 257     -17.892  -8.753 -34.051  1.00  0.00           H  
ATOM   2531  CE2 TRP A 257     -19.694  -9.069 -35.140  1.00  0.00           C  
ATOM   2532  CE3 TRP A 257     -21.204  -9.505 -36.982  1.00  0.00           C  
ATOM   2533  CZ2 TRP A 257     -20.752  -8.963 -34.230  1.00  0.00           C  
ATOM   2534  CZ3 TRP A 257     -22.258  -9.397 -36.079  1.00  0.00           C  
ATOM   2535  CH2 TRP A 257     -22.022  -9.128 -34.715  1.00  0.00           C  
ATOM   2536  N   ALA A 258     -18.764  -7.472 -41.425  1.00  0.00           N  
ATOM   2537  HN  ALA A 258     -19.513  -6.954 -40.966  1.00  0.00           H  
ATOM   2538  CA  ALA A 258     -18.687  -7.467 -42.875  1.00  0.00           C  
ATOM   2539  C   ALA A 258     -18.903  -8.878 -43.400  1.00  0.00           C  
ATOM   2540  O   ALA A 258     -18.355  -9.242 -44.438  1.00  0.00           O  
ATOM   2541  CB  ALA A 258     -17.327  -6.943 -43.327  1.00  0.00           C  
ATOM   2542  N   GLN A 259     -19.701  -9.667 -42.678  1.00  0.00           N  
ATOM   2543  HN  GLN A 259     -20.126  -9.296 -41.828  1.00  0.00           H  
ATOM   2544  CA  GLN A 259     -19.986 -11.053 -43.070  1.00  0.00           C  
ATOM   2545  C   GLN A 259     -21.112 -11.208 -44.095  1.00  0.00           C  
ATOM   2546  O   GLN A 259     -21.202 -12.239 -44.764  1.00  0.00           O  
ATOM   2547  CB  GLN A 259     -20.285 -11.921 -41.839  1.00  0.00           C  
ATOM   2548  CG  GLN A 259     -21.426 -11.439 -40.972  1.00  0.00           C  
ATOM   2549  CD  GLN A 259     -21.732 -12.411 -39.870  1.00  0.00           C  
ATOM   2550  OE1 GLN A 259     -20.861 -12.763 -39.072  1.00  0.00           O  
ATOM   2551  NE2 GLN A 259     -22.976 -12.860 -39.816  1.00  0.00           N  
ATOM   2552 1HE2 GLN A 259     -23.697 -12.569 -40.476  1.00  0.00           H  
ATOM   2553 2HE2 GLN A 259     -23.184 -13.521 -39.067  1.00  0.00           H  
ATOM   2554  N   SER A 260     -21.974 -10.203 -44.209  1.00  0.00           N  
ATOM   2555  HN  SER A 260     -21.886  -9.395 -43.592  1.00  0.00           H  
ATOM   2556  CA  SER A 260     -23.044 -10.234 -45.200  1.00  0.00           C  
ATOM   2557  C   SER A 260     -23.375  -8.785 -45.560  1.00  0.00           C  
ATOM   2558  O   SER A 260     -23.571  -7.944 -44.678  1.00  0.00           O  
ATOM   2559  CB  SER A 260     -24.263 -10.995 -44.673  1.00  0.00           C  
ATOM   2560  OG  SER A 260     -24.698 -10.461 -43.448  1.00  0.00           O  
ATOM   2561  HG  SER A 260     -25.455 -10.933 -43.121  1.00  0.00           H  
ATOM   2562  N   TRP A 261     -23.419  -8.497 -46.861  1.00  0.00           N  
ATOM   2563  HN  TRP A 261     -23.293  -9.243 -47.545  1.00  0.00           H  
ATOM   2564  CA  TRP A 261     -23.644  -7.136 -47.320  1.00  0.00           C  
ATOM   2565  C   TRP A 261     -25.061  -6.766 -47.752  1.00  0.00           C  
ATOM   2566  O   TRP A 261     -25.297  -5.647 -48.208  1.00  0.00           O  
ATOM   2567  CB  TRP A 261     -22.658  -6.833 -48.452  1.00  0.00           C  
ATOM   2568  CG  TRP A 261     -21.268  -7.367 -48.205  1.00  0.00           C  
ATOM   2569  CD1 TRP A 261     -20.773  -7.851 -47.031  1.00  0.00           C  
ATOM   2570  CD2 TRP A 261     -20.189  -7.441 -49.149  1.00  0.00           C  
ATOM   2571  NE1 TRP A 261     -19.459  -8.223 -47.176  1.00  0.00           N  
ATOM   2572  HE1 TRP A 261     -18.869  -8.615 -46.442  1.00  0.00           H  
ATOM   2573  CE2 TRP A 261     -19.072  -7.982 -48.465  1.00  0.00           C  
ATOM   2574  CE3 TRP A 261     -20.055  -7.105 -50.507  1.00  0.00           C  
ATOM   2575  CZ2 TRP A 261     -17.833  -8.193 -49.090  1.00  0.00           C  
ATOM   2576  CZ3 TRP A 261     -18.821  -7.316 -51.132  1.00  0.00           C  
ATOM   2577  CH2 TRP A 261     -17.726  -7.858 -50.419  1.00  0.00           C  
ATOM   2578  N   GLU A 262     -26.006  -7.683 -47.585  1.00  0.00           N  
ATOM   2579  HN  GLU A 262     -25.759  -8.580 -47.166  1.00  0.00           H  
ATOM   2580  CA  GLU A 262     -27.391  -7.442 -47.985  1.00  0.00           C  
ATOM   2581  C   GLU A 262     -28.059  -6.214 -47.408  1.00  0.00           C  
ATOM   2582  O   GLU A 262     -29.227  -5.960 -47.675  1.00  0.00           O  
ATOM   2583  CB  GLU A 262     -28.265  -8.648 -47.657  1.00  0.00           C  
ATOM   2584  CG  GLU A 262     -27.570  -9.780 -46.931  1.00  0.00           C  
ATOM   2585  CD  GLU A 262     -27.974  -9.868 -45.467  1.00  0.00           C  
ATOM   2586  OE1 GLU A 262     -29.081  -9.398 -45.100  1.00  0.00           O  
ATOM   2587  OE2 GLU A 262     -27.184 -10.426 -44.683  1.00  0.00           O  
ATOM   2588  N   ASN A 263     -27.331  -5.451 -46.613  1.00  0.00           N  
ATOM   2589  HN  ASN A 263     -26.360  -5.695 -46.419  1.00  0.00           H  
ATOM   2590  CA  ASN A 263     -27.915  -4.267 -46.017  1.00  0.00           C  
ATOM   2591  C   ASN A 263     -27.410  -3.046 -46.720  1.00  0.00           C  
ATOM   2592  O   ASN A 263     -27.577  -1.939 -46.239  1.00  0.00           O  
ATOM   2593  CB  ASN A 263     -27.580  -4.175 -44.528  1.00  0.00           C  
ATOM   2594  CG  ASN A 263     -28.775  -4.438 -43.644  1.00  0.00           C  
ATOM   2595  OD1 ASN A 263     -29.776  -3.725 -43.711  1.00  0.00           O  
ATOM   2596  ND2 ASN A 263     -28.679  -5.467 -42.807  1.00  0.00           N  
ATOM   2597 1HD2 ASN A 263     -27.849  -6.058 -42.751  1.00  0.00           H  
ATOM   2598 2HD2 ASN A 263     -29.486  -5.645 -42.210  1.00  0.00           H  
ATOM   2599  N   ILE A 264     -26.740  -3.241 -47.840  1.00  0.00           N  
ATOM   2600  HN  ILE A 264     -26.549  -4.188 -48.168  1.00  0.00           H  
ATOM   2601  CA  ILE A 264     -26.277  -2.092 -48.603  1.00  0.00           C  
ATOM   2602  C   ILE A 264     -26.814  -2.257 -50.031  1.00  0.00           C  
ATOM   2603  O   ILE A 264     -26.447  -1.531 -50.957  1.00  0.00           O  
ATOM   2604  CB  ILE A 264     -24.725  -1.948 -48.577  1.00  0.00           C  
ATOM   2605  CG1 ILE A 264     -24.043  -3.249 -48.988  1.00  0.00           C  
ATOM   2606  CG2 ILE A 264     -24.272  -1.559 -47.196  1.00  0.00           C  
ATOM   2607  CD1 ILE A 264     -22.529  -3.111 -49.142  1.00  0.00           C  
ATOM   2608  N   TYR A 265     -27.723  -3.219 -50.170  1.00  0.00           N  
ATOM   2609  HN  TYR A 265     -27.988  -3.759 -49.346  1.00  0.00           H  
ATOM   2610  CA  TYR A 265     -28.355  -3.536 -51.435  1.00  0.00           C  
ATOM   2611  C   TYR A 265     -28.807  -2.277 -52.152  1.00  0.00           C  
ATOM   2612  O   TYR A 265     -28.692  -2.178 -53.373  1.00  0.00           O  
ATOM   2613  CB  TYR A 265     -29.557  -4.450 -51.197  1.00  0.00           C  
ATOM   2614  CG  TYR A 265     -30.401  -4.723 -52.423  1.00  0.00           C  
ATOM   2615  CD1 TYR A 265     -29.899  -5.473 -53.487  1.00  0.00           C  
ATOM   2616  CD2 TYR A 265     -31.712  -4.243 -52.515  1.00  0.00           C  
ATOM   2617  CE1 TYR A 265     -30.682  -5.744 -54.613  1.00  0.00           C  
ATOM   2618  CE2 TYR A 265     -32.502  -4.505 -53.634  1.00  0.00           C  
ATOM   2619  CZ  TYR A 265     -31.981  -5.259 -54.676  1.00  0.00           C  
ATOM   2620  OH  TYR A 265     -32.761  -5.547 -55.770  1.00  0.00           O  
ATOM   2621  HH  TYR A 265     -32.404  -6.063 -56.483  1.00  0.00           H  
ATOM   2622  N   ASP A 266     -29.313  -1.307 -51.398  1.00  0.00           N  
ATOM   2623  HN  ASP A 266     -29.364  -1.427 -50.386  1.00  0.00           H  
ATOM   2624  CA  ASP A 266     -29.797  -0.070 -52.006  1.00  0.00           C  
ATOM   2625  C   ASP A 266     -28.681   0.796 -52.580  1.00  0.00           C  
ATOM   2626  O   ASP A 266     -28.942   1.800 -53.233  1.00  0.00           O  
ATOM   2627  CB  ASP A 266     -30.612   0.740 -50.988  1.00  0.00           C  
ATOM   2628  CG  ASP A 266     -29.853   0.987 -49.710  1.00  0.00           C  
ATOM   2629  OD1 ASP A 266     -29.566  -0.007 -49.011  1.00  0.00           O  
ATOM   2630  OD2 ASP A 266     -29.537   2.164 -49.414  1.00  0.00           O  
ATOM   2631  N   MET A 267     -27.437   0.403 -52.343  1.00  0.00           N  
ATOM   2632  HN  MET A 267     -27.275  -0.449 -51.806  1.00  0.00           H  
ATOM   2633  CA  MET A 267     -26.297   1.164 -52.835  1.00  0.00           C  
ATOM   2634  C   MET A 267     -25.600   0.452 -53.979  1.00  0.00           C  
ATOM   2635  O   MET A 267     -24.746   1.030 -54.645  1.00  0.00           O  
ATOM   2636  CB  MET A 267     -25.280   1.381 -51.713  1.00  0.00           C  
ATOM   2637  CG  MET A 267     -25.689   2.371 -50.637  1.00  0.00           C  
ATOM   2638  SD  MET A 267     -24.419   2.490 -49.368  1.00  0.00           S  
ATOM   2639  CE  MET A 267     -23.458   3.775 -49.979  1.00  0.00           C  
ATOM   2640  N   VAL A 268     -25.947  -0.808 -54.194  1.00  0.00           N  
ATOM   2641  HN  VAL A 268     -26.664  -1.243 -53.613  1.00  0.00           H  
ATOM   2642  CA  VAL A 268     -25.313  -1.572 -55.251  1.00  0.00           C  
ATOM   2643  C   VAL A 268     -26.328  -2.147 -56.220  1.00  0.00           C  
ATOM   2644  O   VAL A 268     -25.977  -2.574 -57.326  1.00  0.00           O  
ATOM   2645  CB  VAL A 268     -24.471  -2.730 -54.678  1.00  0.00           C  
ATOM   2646  CG1 VAL A 268     -23.449  -2.188 -53.701  1.00  0.00           C  
ATOM   2647  CG2 VAL A 268     -25.371  -3.756 -54.017  1.00  0.00           C  
ATOM   2648  N   VAL A 269     -27.587  -2.163 -55.798  1.00  0.00           N  
ATOM   2649  HN  VAL A 269     -27.813  -1.803 -54.871  1.00  0.00           H  
ATOM   2650  CA  VAL A 269     -28.645  -2.688 -56.644  1.00  0.00           C  
ATOM   2651  C   VAL A 269     -28.325  -2.239 -58.063  1.00  0.00           C  
ATOM   2652  O   VAL A 269     -28.234  -1.040 -58.345  1.00  0.00           O  
ATOM   2653  CB  VAL A 269     -30.038  -2.155 -56.207  1.00  0.00           C  
ATOM   2654  CG1 VAL A 269     -30.208  -0.694 -56.610  1.00  0.00           C  
ATOM   2655  CG2 VAL A 269     -31.127  -3.018 -56.803  1.00  0.00           C  
ATOM   2656  N   PRO A 270     -28.104  -3.203 -58.970  1.00  0.00           N  
ATOM   2657  CA  PRO A 270     -27.785  -2.883 -60.362  1.00  0.00           C  
ATOM   2658  C   PRO A 270     -28.897  -2.107 -61.063  1.00  0.00           C  
ATOM   2659  O   PRO A 270     -28.707  -0.956 -61.458  1.00  0.00           O  
ATOM   2660  CB  PRO A 270     -27.529  -4.257 -60.980  1.00  0.00           C  
ATOM   2661  CG  PRO A 270     -28.397  -5.157 -60.184  1.00  0.00           C  
ATOM   2662  CD  PRO A 270     -28.198  -4.659 -58.780  1.00  0.00           C  
ATOM   2663  N   PHE A 271     -30.060  -2.731 -61.207  1.00  0.00           N  
ATOM   2664  HN  PHE A 271     -30.173  -3.682 -60.857  1.00  0.00           H  
ATOM   2665  CA  PHE A 271     -31.175  -2.063 -61.863  1.00  0.00           C  
ATOM   2666  C   PHE A 271     -32.175  -1.531 -60.843  1.00  0.00           C  
ATOM   2667  O   PHE A 271     -33.115  -2.222 -60.446  1.00  0.00           O  
ATOM   2668  CB  PHE A 271     -31.864  -3.020 -62.847  1.00  0.00           C  
ATOM   2669  CG  PHE A 271     -30.910  -3.733 -63.750  1.00  0.00           C  
ATOM   2670  CD1 PHE A 271     -30.607  -5.070 -63.542  1.00  0.00           C  
ATOM   2671  CD2 PHE A 271     -30.257  -3.053 -64.759  1.00  0.00           C  
ATOM   2672  CE1 PHE A 271     -29.664  -5.714 -64.319  1.00  0.00           C  
ATOM   2673  CE2 PHE A 271     -29.313  -3.690 -65.537  1.00  0.00           C  
ATOM   2674  CZ  PHE A 271     -29.016  -5.023 -65.316  1.00  0.00           C  
ATOM   2675  N   PRO A 272     -31.964  -0.290 -60.386  1.00  0.00           N  
ATOM   2676  CA  PRO A 272     -32.875   0.305 -59.411  1.00  0.00           C  
ATOM   2677  C   PRO A 272     -34.124   0.712 -60.161  1.00  0.00           C  
ATOM   2678  O   PRO A 272     -34.347   0.270 -61.285  1.00  0.00           O  
ATOM   2679  CB  PRO A 272     -32.089   1.504 -58.897  1.00  0.00           C  
ATOM   2680  CG  PRO A 272     -31.377   1.961 -60.119  1.00  0.00           C  
ATOM   2681  CD  PRO A 272     -30.882   0.649 -60.729  1.00  0.00           C  
ATOM   2682  N   ASP A 273     -34.937   1.554 -59.546  1.00  0.00           N  
ATOM   2683  HN  ASP A 273     -34.703   1.884 -58.609  1.00  0.00           H  
ATOM   2684  CA  ASP A 273     -36.160   2.018 -60.184  1.00  0.00           C  
ATOM   2685  C   ASP A 273     -37.113   0.875 -60.524  1.00  0.00           C  
ATOM   2686  O   ASP A 273     -38.058   1.056 -61.282  1.00  0.00           O  
ATOM   2687  CB  ASP A 273     -35.821   2.817 -61.443  1.00  0.00           C  
ATOM   2688  CG  ASP A 273     -37.434   2.530 -62.062  1.00  0.00           C  
ATOM   2689  OD1 ASP A 273     -36.326   2.633 -62.610  1.00  0.00           O  
ATOM   2690  OD2 ASP A 273     -38.543   2.504 -62.680  1.00  0.00           O  
ATOM   2691  N   LYS A 274     -36.859  -0.303 -59.970  1.00  0.00           N  
ATOM   2692  HN  LYS A 274     -36.040  -0.410 -59.371  1.00  0.00           H  
ATOM   2693  CA  LYS A 274     -37.731  -1.445 -60.203  1.00  0.00           C  
ATOM   2694  C   LYS A 274     -38.306  -1.883 -58.859  1.00  0.00           C  
ATOM   2695  O   LYS A 274     -37.879  -1.382 -57.814  1.00  0.00           O  
ATOM   2696  CB  LYS A 274     -36.953  -2.589 -60.856  1.00  0.00           C  
ATOM   2697  CG  LYS A 274     -36.745  -2.396 -62.347  1.00  0.00           C  
ATOM   2698  CD  LYS A 274     -36.962  -3.704 -63.100  1.00  0.00           C  
ATOM   2699  CE  LYS A 274     -37.017  -3.488 -64.607  1.00  0.00           C  
ATOM   2700  NZ  LYS A 274     -37.505  -4.699 -65.329  1.00  0.00           N  
ATOM   2701  HZ1 LYS A 274     -37.542  -4.554 -66.338  1.00  0.00           H  
ATOM   2702  HZ2 LYS A 274     -38.407  -5.007 -64.966  1.00  0.00           H  
ATOM   2703  HZ3 LYS A 274     -36.947  -5.520 -65.093  1.00  0.00           H  
ATOM   2704  N   PRO A 275     -39.285  -2.810 -58.859  1.00  0.00           N  
ATOM   2705  CA  PRO A 275     -39.833  -3.227 -57.563  1.00  0.00           C  
ATOM   2706  C   PRO A 275     -38.701  -3.628 -56.611  1.00  0.00           C  
ATOM   2707  O   PRO A 275     -37.751  -4.309 -57.017  1.00  0.00           O  
ATOM   2708  CB  PRO A 275     -40.751  -4.392 -57.936  1.00  0.00           C  
ATOM   2709  CG  PRO A 275     -40.099  -4.954 -59.166  1.00  0.00           C  
ATOM   2710  CD  PRO A 275     -39.747  -3.706 -59.934  1.00  0.00           C  
ATOM   2711  N   ASN A 276     -38.806  -3.192 -55.355  1.00  0.00           N  
ATOM   2712  HN  ASN A 276     -39.628  -2.647 -55.096  1.00  0.00           H  
ATOM   2713  CA  ASN A 276     -37.794  -3.460 -54.332  1.00  0.00           C  
ATOM   2714  C   ASN A 276     -37.903  -4.855 -53.735  1.00  0.00           C  
ATOM   2715  O   ASN A 276     -38.940  -5.213 -53.192  1.00  0.00           O  
ATOM   2716  CB  ASN A 276     -37.899  -2.413 -53.226  1.00  0.00           C  
ATOM   2717  CG  ASN A 276     -40.201  -3.465 -51.933  1.00  0.00           C  
ATOM   2718  OD1 ASN A 276     -39.333  -2.943 -51.235  1.00  0.00           O  
ATOM   2719  ND2 ASN A 276     -41.510  -3.514 -51.699  1.00  0.00           N  
ATOM   2720 2HD2 ASN A 276     -42.230  -3.947 -52.279  1.00  0.00           H  
ATOM   2721 1HD2 ASN A 276     -41.810  -3.057 -50.838  1.00  0.00           H  
ATOM   2722  N   LEU A 277     -36.833  -5.636 -53.839  1.00  0.00           N  
ATOM   2723  HN  LEU A 277     -36.000  -5.285 -54.311  1.00  0.00           H  
ATOM   2724  CA  LEU A 277     -36.829  -6.985 -53.290  1.00  0.00           C  
ATOM   2725  C   LEU A 277     -36.531  -6.892 -51.809  1.00  0.00           C  
ATOM   2726  O   LEU A 277     -35.738  -7.671 -51.253  1.00  0.00           O  
ATOM   2727  CB  LEU A 277     -35.766  -7.822 -53.972  1.00  0.00           C  
ATOM   2728  CG  LEU A 277     -36.167  -8.298 -55.351  1.00  0.00           C  
ATOM   2729  CD1 LEU A 277     -35.069  -9.163 -55.885  1.00  0.00           C  
ATOM   2730  CD2 LEU A 277     -37.465  -9.081 -55.258  1.00  0.00           C  
ATOM   2731  N   ASP A 278     -37.130  -5.904 -51.161  1.00  0.00           N  
ATOM   2732  HN  ASP A 278     -37.751  -5.260 -51.652  1.00  0.00           H  
ATOM   2733  CA  ASP A 278     -36.885  -5.758 -49.742  1.00  0.00           C  
ATOM   2734  C   ASP A 278     -38.130  -5.422 -48.938  1.00  0.00           C  
ATOM   2735  O   ASP A 278     -38.491  -4.269 -48.716  1.00  0.00           O  
ATOM   2736  CB  ASP A 278     -35.840  -4.731 -49.489  1.00  0.00           C  
ATOM   2737  CG  ASP A 278     -38.172  -3.006 -50.184  1.00  0.00           C  
ATOM   2738  OD1 ASP A 278     -37.793  -3.162 -51.355  1.00  0.00           O  
ATOM   2739  OD2 ASP A 278     -39.004  -2.125 -49.807  1.00  0.00           O  
ATOM   2740  N   VAL A 279     -38.728  -6.472 -48.414  1.00  0.00           N  
ATOM   2741  HN  VAL A 279     -38.348  -7.407 -48.563  1.00  0.00           H  
ATOM   2742  CA  VAL A 279     -39.906  -6.293 -47.640  1.00  0.00           C  
ATOM   2743  C   VAL A 279     -39.235  -6.175 -46.310  1.00  0.00           C  
ATOM   2744  O   VAL A 279     -39.326  -7.068 -45.519  1.00  0.00           O  
ATOM   2745  CB  VAL A 279     -40.814  -7.521 -47.617  1.00  0.00           C  
ATOM   2746  CG1 VAL A 279     -42.109  -7.073 -47.152  1.00  0.00           C  
ATOM   2747  CG2 VAL A 279     -40.908  -8.217 -48.965  1.00  0.00           C  
ATOM   2748  N   THR A 280     -38.520  -5.079 -46.114  1.00  0.00           N  
ATOM   2749  HN  THR A 280     -38.468  -4.381 -46.856  1.00  0.00           H  
ATOM   2750  CA  THR A 280     -37.809  -4.845 -44.872  1.00  0.00           C  
ATOM   2751  C   THR A 280     -38.621  -3.688 -44.547  1.00  0.00           C  
ATOM   2752  O   THR A 280     -38.611  -3.205 -43.452  1.00  0.00           O  
ATOM   2753  CB  THR A 280     -36.281  -4.438 -45.156  1.00  0.00           C  
ATOM   2754  OG1 THR A 280     -36.452  -4.995 -43.340  1.00  0.00           O  
ATOM   2755  CG2 THR A 280     -38.726  -4.889 -42.407  1.00  0.00           C  
ATOM   2756  HG1 THR A 280     -36.165  -4.701 -42.484  1.00  0.00           H  
ATOM   2757  N   SER A 281     -39.363  -3.289 -45.570  1.00  0.00           N  
ATOM   2758  HN  SER A 281     -39.315  -3.796 -46.454  1.00  0.00           H  
ATOM   2759  CA  SER A 281     -40.247  -2.135 -45.450  1.00  0.00           C  
ATOM   2760  C   SER A 281     -41.778  -2.329 -45.288  1.00  0.00           C  
ATOM   2761  O   SER A 281     -42.453  -1.546 -44.584  1.00  0.00           O  
ATOM   2762  CB  SER A 281     -40.036  -1.201 -46.618  1.00  0.00           C  
ATOM   2763  OG  SER A 281     -41.415  -1.054 -43.969  1.00  0.00           O  
ATOM   2764  HG  SER A 281     -41.662  -0.666 -43.138  1.00  0.00           H  
ATOM   2765  N   THR A 282     -42.340  -3.321 -45.975  1.00  0.00           N  
ATOM   2766  HN  THR A 282     -41.756  -3.932 -46.546  1.00  0.00           H  
ATOM   2767  CA  THR A 282     -43.775  -3.545 -45.923  1.00  0.00           C  
ATOM   2768  C   THR A 282     -44.141  -4.549 -44.842  1.00  0.00           C  
ATOM   2769  O   THR A 282     -45.308  -4.896 -44.664  1.00  0.00           O  
ATOM   2770  CB  THR A 282     -44.307  -3.960 -47.322  1.00  0.00           C  
ATOM   2771  OG1 THR A 282     -45.693  -3.641 -47.426  1.00  0.00           O  
ATOM   2772  HG1 THR A 282     -45.781  -2.706 -47.284  1.00  0.00           H  
ATOM   2773  CG2 THR A 282     -44.171  -5.398 -47.540  1.00  0.00           C  
ATOM   2774  N   MET A 283     -43.140  -5.002 -44.100  1.00  0.00           N  
ATOM   2775  HN  MET A 283     -42.180  -4.719 -44.297  1.00  0.00           H  
ATOM   2776  CA  MET A 283     -43.429  -5.904 -43.007  1.00  0.00           C  
ATOM   2777  C   MET A 283     -43.931  -4.940 -41.953  1.00  0.00           C  
ATOM   2778  O   MET A 283     -44.914  -5.206 -41.267  1.00  0.00           O  
ATOM   2779  CB  MET A 283     -42.162  -6.621 -42.540  1.00  0.00           C  
ATOM   2780  CG  MET A 283     -41.790  -7.850 -43.348  1.00  0.00           C  
ATOM   2781  SD  MET A 283     -40.191  -8.530 -42.860  1.00  0.00           S  
ATOM   2782  CE  MET A 283     -40.655  -9.868 -41.994  1.00  0.00           C  
ATOM   2783  N   LEU A 284     -43.255  -3.798 -41.865  1.00  0.00           N  
ATOM   2784  HN  LEU A 284     -42.455  -3.650 -42.481  1.00  0.00           H  
ATOM   2785  CA  LEU A 284     -43.618  -2.750 -40.919  1.00  0.00           C  
ATOM   2786  C   LEU A 284     -44.969  -2.140 -41.290  1.00  0.00           C  
ATOM   2787  O   LEU A 284     -45.841  -1.970 -40.444  1.00  0.00           O  
ATOM   2788  CB  LEU A 284     -42.558  -1.641 -40.912  1.00  0.00           C  
ATOM   2789  CG  LEU A 284     -41.120  -2.050 -40.582  1.00  0.00           C  
ATOM   2790  CD1 LEU A 284     -40.169  -0.915 -40.901  1.00  0.00           C  
ATOM   2791  CD2 LEU A 284     -41.023  -2.436 -39.123  1.00  0.00           C  
ATOM   2792  N   GLN A 285     -45.126  -1.811 -42.566  1.00  0.00           N  
ATOM   2793  HN  GLN A 285     -44.359  -1.994 -43.213  1.00  0.00           H  
ATOM   2794  CA  GLN A 285     -46.346  -1.199 -43.087  1.00  0.00           C  
ATOM   2795  C   GLN A 285     -47.618  -1.882 -42.620  1.00  0.00           C  
ATOM   2796  O   GLN A 285     -48.568  -1.235 -42.166  1.00  0.00           O  
ATOM   2797  CB  GLN A 285     -46.302  -1.207 -44.615  1.00  0.00           C  
ATOM   2798  CG  GLN A 285     -47.494  -0.724 -40.568  1.00  0.00           C  
ATOM   2799  CD  GLN A 285     -48.381   0.338 -39.927  1.00  0.00           C  
ATOM   2800  OE1 GLN A 285     -49.592   0.392 -40.140  1.00  0.00           O  
ATOM   2801  NE2 GLN A 285     -47.828   1.226 -39.121  1.00  0.00           N  
ATOM   2802 1HE2 GLN A 285     -48.379   1.910 -38.700  1.00  0.00           H  
ATOM   2803 2HE2 GLN A 285     -46.863   1.183 -38.955  1.00  0.00           H  
ATOM   2804  N   GLN A 286     -47.605  -3.203 -42.732  1.00  0.00           N  
ATOM   2805  HN  GLN A 286     -46.750  -3.651 -43.062  1.00  0.00           H  
ATOM   2806  CA  GLN A 286     -48.746  -4.048 -42.409  1.00  0.00           C  
ATOM   2807  C   GLN A 286     -49.267  -4.120 -40.980  1.00  0.00           C  
ATOM   2808  O   GLN A 286     -50.372  -3.665 -40.715  1.00  0.00           O  
ATOM   2809  CB  GLN A 286     -48.485  -5.455 -42.935  1.00  0.00           C  
ATOM   2810  CG  GLN A 286     -49.136  -5.699 -44.279  1.00  0.00           C  
ATOM   2811  CD  GLN A 286     -48.760  -7.032 -44.866  1.00  0.00           C  
ATOM   2812  OE1 GLN A 286     -47.627  -7.226 -45.305  1.00  0.00           O  
ATOM   2813  NE2 GLN A 286     -49.706  -7.969 -44.874  1.00  0.00           N  
ATOM   2814 1HE2 GLN A 286     -49.451  -8.873 -45.272  1.00  0.00           H  
ATOM   2815 2HE2 GLN A 286     -50.645  -7.808 -44.510  1.00  0.00           H  
ATOM   2816  N   GLY A 287     -48.495  -4.717 -40.076  1.00  0.00           N  
ATOM   2817  HN  GLY A 287     -47.604  -5.115 -40.374  1.00  0.00           H  
ATOM   2818  CA  GLY A 287     -48.881  -4.822 -38.669  1.00  0.00           C  
ATOM   2819  C   GLY A 287     -48.283  -6.116 -38.182  1.00  0.00           C  
ATOM   2820  O   GLY A 287     -48.985  -7.087 -37.900  1.00  0.00           O  
ATOM   2821  N   TRP A 288     -46.966  -6.115 -38.056  1.00  0.00           N  
ATOM   2822  HN  TRP A 288     -46.450  -5.244 -38.177  1.00  0.00           H  
ATOM   2823  CA  TRP A 288     -46.244  -7.340 -37.747  1.00  0.00           C  
ATOM   2824  C   TRP A 288     -45.541  -7.649 -36.416  1.00  0.00           C  
ATOM   2825  O   TRP A 288     -44.375  -7.297 -36.220  1.00  0.00           O  
ATOM   2826  CB  TRP A 288     -45.237  -7.552 -38.877  1.00  0.00           C  
ATOM   2827  CG  TRP A 288     -45.811  -8.152 -40.121  1.00  0.00           C  
ATOM   2828  CD1 TRP A 288     -46.867  -7.690 -40.866  1.00  0.00           C  
ATOM   2829  CD2 TRP A 288     -45.326  -9.319 -40.789  1.00  0.00           C  
ATOM   2830  NE1 TRP A 288     -47.061  -8.505 -41.960  1.00  0.00           N  
ATOM   2831  HE1 TRP A 288     -47.780  -8.381 -42.673  1.00  0.00           H  
ATOM   2832  CE2 TRP A 288     -46.128  -9.512 -41.933  1.00  0.00           C  
ATOM   2833  CE3 TRP A 288     -44.286 -10.223 -40.529  1.00  0.00           C  
ATOM   2834  CZ2 TRP A 288     -45.918 -10.571 -42.814  1.00  0.00           C  
ATOM   2835  CZ3 TRP A 288     -44.078 -11.270 -41.403  1.00  0.00           C  
ATOM   2836  CH2 TRP A 288     -44.890 -11.438 -42.531  1.00  0.00           C  
ATOM   2837  N   ASN A 289     -46.224  -8.356 -35.521  1.00  0.00           N  
ATOM   2838  HN  ASN A 289     -47.185  -8.634 -35.722  1.00  0.00           H  
ATOM   2839  CA  ASN A 289     -45.610  -8.739 -34.250  1.00  0.00           C  
ATOM   2840  C   ASN A 289     -44.407  -9.600 -34.552  1.00  0.00           C  
ATOM   2841  O   ASN A 289     -44.291 -10.176 -35.628  1.00  0.00           O  
ATOM   2842  CB  ASN A 289     -46.582  -9.540 -33.382  1.00  0.00           C  
ATOM   2843  CG  ASN A 289     -46.555 -10.985 -36.816  1.00  0.00           C  
ATOM   2844  OD1 ASN A 289     -46.892 -11.824 -35.983  1.00  0.00           O  
ATOM   2845  ND2 ASN A 289     -46.882 -10.943 -38.106  1.00  0.00           N  
ATOM   2846 2HD2 ASN A 289     -46.601 -10.247 -38.797  1.00  0.00           H  
ATOM   2847 1HD2 ASN A 289     -47.486 -11.703 -38.420  1.00  0.00           H  
ATOM   2848  N   ALA A 290     -43.509  -9.684 -33.589  1.00  0.00           N  
ATOM   2849  HN  ALA A 290     -43.652  -9.167 -32.721  1.00  0.00           H  
ATOM   2850  CA  ALA A 290     -42.325 -10.498 -33.746  1.00  0.00           C  
ATOM   2851  C   ALA A 290     -42.819 -11.940 -33.765  1.00  0.00           C  
ATOM   2852  O   ALA A 290     -42.120 -12.860 -34.198  1.00  0.00           O  
ATOM   2853  CB  ALA A 290     -41.394 -10.270 -32.578  1.00  0.00           C  
ATOM   2854  N   THR A 291     -44.043 -12.124 -33.285  1.00  0.00           N  
ATOM   2855  HN  THR A 291     -44.570 -11.322 -32.941  1.00  0.00           H  
ATOM   2856  CA  THR A 291     -44.647 -13.446 -33.240  1.00  0.00           C  
ATOM   2857  C   THR A 291     -45.132 -13.790 -34.639  1.00  0.00           C  
ATOM   2858  O   THR A 291     -44.931 -14.911 -35.121  1.00  0.00           O  
ATOM   2859  CB  THR A 291     -45.811 -13.461 -32.253  1.00  0.00           C  
ATOM   2860  OG1 THR A 291     -44.315 -15.167 -32.111  1.00  0.00           O  
ATOM   2861  CG2 THR A 291     -43.083 -15.384 -34.230  1.00  0.00           C  
ATOM   2862  HG1 THR A 291     -44.384 -16.114 -32.138  1.00  0.00           H  
ATOM   2863  N   HIS A 292     -45.765 -12.812 -35.287  1.00  0.00           N  
ATOM   2864  HN  HIS A 292     -45.900 -11.914 -34.822  1.00  0.00           H  
ATOM   2865  CA  HIS A 292     -46.270 -12.993 -36.644  1.00  0.00           C  
ATOM   2866  C   HIS A 292     -45.183 -13.637 -37.508  1.00  0.00           C  
ATOM   2867  O   HIS A 292     -45.472 -14.453 -38.383  1.00  0.00           O  
ATOM   2868  CB  HIS A 292     -46.687 -11.648 -37.228  1.00  0.00           C  
ATOM   2869  CG  HIS A 292     -48.354 -14.144 -36.822  1.00  0.00           C  
ATOM   2870  ND1 HIS A 292     -49.152 -13.043 -36.825  1.00  0.00           N  
ATOM   2871  CD2 HIS A 292     -49.132 -15.231 -36.435  1.00  0.00           C  
ATOM   2872  CE1 HIS A 292     -50.407 -13.423 -36.433  1.00  0.00           C  
ATOM   2873  NE2 HIS A 292     -50.385 -14.762 -36.206  1.00  0.00           N  
ATOM   2874  HD1 HIS A 292     -48.892 -12.107 -37.017  1.00  0.00           H  
ATOM   2875  HE2 HIS A 292     -51.183 -15.309 -36.016  1.00  0.00           H  
ATOM   2876  N   MET A 293     -43.930 -13.272 -37.240  1.00  0.00           N  
ATOM   2877  HN  MET A 293     -43.761 -12.593 -36.497  1.00  0.00           H  
ATOM   2878  CA  MET A 293     -42.791 -13.813 -37.976  1.00  0.00           C  
ATOM   2879  C   MET A 293     -42.584 -15.300 -37.708  1.00  0.00           C  
ATOM   2880  O   MET A 293     -42.340 -16.066 -38.635  1.00  0.00           O  
ATOM   2881  CB  MET A 293     -41.514 -13.025 -37.643  1.00  0.00           C  
ATOM   2882  CG  MET A 293     -41.425 -11.693 -38.369  1.00  0.00           C  
ATOM   2883  SD  MET A 293     -40.130 -10.637 -37.734  1.00  0.00           S  
ATOM   2884  CE  MET A 293     -38.653 -11.617 -38.145  1.00  0.00           C  
ATOM   2885  N   PHE A 294     -42.690 -15.716 -36.452  1.00  0.00           N  
ATOM   2886  HN  PHE A 294     -42.897 -15.045 -35.712  1.00  0.00           H  
ATOM   2887  CA  PHE A 294     -42.513 -17.127 -36.122  1.00  0.00           C  
ATOM   2888  C   PHE A 294     -43.722 -17.954 -36.564  1.00  0.00           C  
ATOM   2889  O   PHE A 294     -43.727 -19.190 -36.486  1.00  0.00           O  
ATOM   2890  CB  PHE A 294     -42.281 -17.292 -34.617  1.00  0.00           C  
ATOM   2891  CG  PHE A 294     -40.917 -16.878 -34.174  1.00  0.00           C  
ATOM   2892  CD1 PHE A 294     -40.598 -15.533 -34.041  1.00  0.00           C  
ATOM   2893  CD2 PHE A 294     -39.935 -17.836 -33.931  1.00  0.00           C  
ATOM   2894  CE1 PHE A 294     -39.317 -15.146 -33.675  1.00  0.00           C  
ATOM   2895  CE2 PHE A 294     -38.652 -17.462 -33.565  1.00  0.00           C  
ATOM   2896  CZ  PHE A 294     -38.342 -16.112 -33.438  1.00  0.00           C  
ATOM   2897  N   ARG A 295     -44.724 -17.247 -37.072  1.00  0.00           N  
ATOM   2898  HN  ARG A 295     -44.609 -16.237 -37.156  1.00  0.00           H  
ATOM   2899  CA  ARG A 295     -45.978 -17.838 -37.516  1.00  0.00           C  
ATOM   2900  C   ARG A 295     -46.006 -18.154 -38.995  1.00  0.00           C  
ATOM   2901  O   ARG A 295     -46.662 -19.112 -39.430  1.00  0.00           O  
ATOM   2902  CB  ARG A 295     -47.102 -16.871 -37.222  1.00  0.00           C  
ATOM   2903  CG  ARG A 295     -48.024 -17.299 -36.126  1.00  0.00           C  
ATOM   2904  CD  ARG A 295     -49.437 -17.156 -36.617  1.00  0.00           C  
ATOM   2905  NE  ARG A 295     -49.495 -16.429 -37.886  1.00  0.00           N  
ATOM   2906  HE  ARG A 295     -48.699 -15.845 -38.142  1.00  0.00           H  
ATOM   2907  CZ  ARG A 295     -50.525 -16.485 -38.725  1.00  0.00           C  
ATOM   2908  NH1 ARG A 295     -51.572 -17.237 -38.417  1.00  0.00           N  
ATOM   2909 1HH1 ARG A 295     -52.362 -17.280 -39.061  1.00  0.00           H  
ATOM   2910 2HH1 ARG A 295     -51.581 -17.762 -37.542  1.00  0.00           H  
ATOM   2911  NH2 ARG A 295     -50.513 -15.801 -39.865  1.00  0.00           N  
ATOM   2912 1HH2 ARG A 295     -51.303 -15.844 -40.509  1.00  0.00           H  
ATOM   2913 2HH2 ARG A 295     -49.707 -15.222 -40.102  1.00  0.00           H  
ATOM   2914  N   VAL A 296     -45.334 -17.296 -39.760  1.00  0.00           N  
ATOM   2915  HN  VAL A 296     -44.873 -16.501 -39.316  1.00  0.00           H  
ATOM   2916  CA  VAL A 296     -45.231 -17.446 -41.195  1.00  0.00           C  
ATOM   2917  C   VAL A 296     -44.157 -18.497 -41.443  1.00  0.00           C  
ATOM   2918  O   VAL A 296     -44.309 -19.376 -42.286  1.00  0.00           O  
ATOM   2919  CB  VAL A 296     -44.847 -16.120 -41.816  1.00  0.00           C  
ATOM   2920  CG1 VAL A 296     -44.916 -19.423 -42.806  1.00  0.00           C  
ATOM   2921  CG2 VAL A 296     -47.062 -18.157 -42.447  1.00  0.00           C  
ATOM   2922  N   ALA A 297     -43.075 -18.411 -40.685  1.00  0.00           N  
ATOM   2923  HN  ALA A 297     -43.002 -17.661 -39.997  1.00  0.00           H  
ATOM   2924  CA  ALA A 297     -41.991 -19.368 -40.818  1.00  0.00           C  
ATOM   2925  C   ALA A 297     -42.568 -20.738 -40.533  1.00  0.00           C  
ATOM   2926  O   ALA A 297     -42.168 -21.740 -41.120  1.00  0.00           O  
ATOM   2927  CB  ALA A 297     -40.903 -19.056 -39.826  1.00  0.00           C  
ATOM   2928  N   GLU A 298     -43.524 -20.759 -39.617  1.00  0.00           N  
ATOM   2929  HN  GLU A 298     -43.801 -19.881 -39.178  1.00  0.00           H  
ATOM   2930  CA  GLU A 298     -44.195 -21.984 -39.211  1.00  0.00           C  
ATOM   2931  C   GLU A 298     -44.860 -22.556 -40.436  1.00  0.00           C  
ATOM   2932  O   GLU A 298     -44.427 -23.560 -41.014  1.00  0.00           O  
ATOM   2933  CB  GLU A 298     -45.282 -21.656 -38.185  1.00  0.00           C  
ATOM   2934  CG  GLU A 298     -45.514 -22.726 -37.134  1.00  0.00           C  
ATOM   2935  CD  GLU A 298     -46.711 -22.428 -36.254  1.00  0.00           C  
ATOM   2936  OE1 GLU A 298     -47.079 -21.235 -36.118  1.00  0.00           O  
ATOM   2937  OE2 GLU A 298     -47.268 -23.396 -35.690  1.00  0.00           O  
ATOM   2938  N   GLU A 299     -45.935 -21.870 -40.803  1.00  0.00           N  
ATOM   2939  HN  GLU A 299     -46.194 -21.056 -40.245  1.00  0.00           H  
ATOM   2940  CA  GLU A 299     -46.767 -22.200 -41.945  1.00  0.00           C  
ATOM   2941  C   GLU A 299     -46.067 -22.757 -43.188  1.00  0.00           C  
ATOM   2942  O   GLU A 299     -46.695 -23.462 -43.981  1.00  0.00           O  
ATOM   2943  CB  GLU A 299     -47.581 -20.989 -42.358  1.00  0.00           C  
ATOM   2944  CG  GLU A 299     -47.615 -20.859 -43.860  1.00  0.00           C  
ATOM   2945  CD  GLU A 299     -48.677 -19.918 -44.365  1.00  0.00           C  
ATOM   2946  OE1 GLU A 299     -49.786 -20.394 -44.692  1.00  0.00           O  
ATOM   2947  OE2 GLU A 299     -48.402 -18.700 -44.437  1.00  0.00           O  
ATOM   2948  N   PHE A 300     -44.802 -22.409 -43.405  1.00  0.00           N  
ATOM   2949  HN  PHE A 300     -44.331 -21.757 -42.778  1.00  0.00           H  
ATOM   2950  CA  PHE A 300     -44.095 -22.971 -44.551  1.00  0.00           C  
ATOM   2951  C   PHE A 300     -43.849 -24.422 -44.140  1.00  0.00           C  
ATOM   2952  O   PHE A 300     -44.216 -25.349 -44.854  1.00  0.00           O  
ATOM   2953  CB  PHE A 300     -42.754 -22.253 -44.804  1.00  0.00           C  
ATOM   2954  CG  PHE A 300     -42.037 -22.704 -46.065  1.00  0.00           C  
ATOM   2955  CD1 PHE A 300     -42.216 -22.032 -47.282  1.00  0.00           C  
ATOM   2956  CD2 PHE A 300     -41.168 -23.792 -46.023  1.00  0.00           C  
ATOM   2957  CE1 PHE A 300     -41.539 -22.444 -48.429  1.00  0.00           C  
ATOM   2958  CE2 PHE A 300     -40.485 -24.206 -47.162  1.00  0.00           C  
ATOM   2959  CZ  PHE A 300     -40.670 -23.535 -48.366  1.00  0.00           C  
ATOM   2960  N   PHE A 301     -43.272 -24.598 -42.954  1.00  0.00           N  
ATOM   2961  HN  PHE A 301     -43.043 -23.771 -42.402  1.00  0.00           H  
ATOM   2962  CA  PHE A 301     -42.948 -25.910 -42.398  1.00  0.00           C  
ATOM   2963  C   PHE A 301     -44.074 -26.935 -42.359  1.00  0.00           C  
ATOM   2964  O   PHE A 301     -43.843 -28.130 -42.589  1.00  0.00           O  
ATOM   2965  CB  PHE A 301     -42.411 -25.753 -40.984  1.00  0.00           C  
ATOM   2966  CG  PHE A 301     -40.939 -25.537 -40.911  1.00  0.00           C  
ATOM   2967  CD1 PHE A 301     -40.416 -24.255 -40.879  1.00  0.00           C  
ATOM   2968  CD2 PHE A 301     -40.072 -26.624 -40.829  1.00  0.00           C  
ATOM   2969  CE1 PHE A 301     -39.050 -24.059 -40.766  1.00  0.00           C  
ATOM   2970  CE2 PHE A 301     -38.701 -26.433 -40.716  1.00  0.00           C  
ATOM   2971  CZ  PHE A 301     -38.191 -25.151 -40.683  1.00  0.00           C  
ATOM   2972  N   THR A 302     -45.272 -26.473 -42.019  1.00  0.00           N  
ATOM   2973  HN  THR A 302     -45.378 -25.483 -41.798  1.00  0.00           H  
ATOM   2974  CA  THR A 302     -46.434 -27.341 -41.954  1.00  0.00           C  
ATOM   2975  C   THR A 302     -46.578 -27.983 -43.330  1.00  0.00           C  
ATOM   2976  O   THR A 302     -46.400 -29.196 -43.532  1.00  0.00           O  
ATOM   2977  CB  THR A 302     -47.707 -26.508 -41.678  1.00  0.00           C  
ATOM   2978  OG1 THR A 302     -47.811 -25.489 -42.677  1.00  0.00           O  
ATOM   2979  HG1 THR A 302     -47.839 -25.927 -43.519  1.00  0.00           H  
ATOM   2980  CG2 THR A 302     -47.663 -25.809 -40.334  1.00  0.00           C  
ATOM   2981  N   SER A 303     -46.876 -27.065 -44.253  1.00  0.00           N  
ATOM   2982  HN  SER A 303     -46.979 -26.111 -43.907  1.00  0.00           H  
ATOM   2983  CA  SER A 303     -47.074 -27.238 -45.688  1.00  0.00           C  
ATOM   2984  C   SER A 303     -46.031 -28.216 -46.137  1.00  0.00           C  
ATOM   2985  O   SER A 303     -46.272 -29.112 -46.920  1.00  0.00           O  
ATOM   2986  CB  SER A 303     -46.864 -25.879 -46.432  1.00  0.00           C  
ATOM   2987  OG  SER A 303     -47.675 -28.780 -47.020  1.00  0.00           O  
ATOM   2988  HG  SER A 303     -48.193 -29.467 -47.421  1.00  0.00           H  
ATOM   2989  N   LEU A 304     -44.821 -28.033 -45.619  1.00  0.00           N  
ATOM   2990  HN  LEU A 304     -44.642 -27.205 -45.050  1.00  0.00           H  
ATOM   2991  CA  LEU A 304     -43.743 -28.988 -45.845  1.00  0.00           C  
ATOM   2992  C   LEU A 304     -43.896 -30.214 -44.952  1.00  0.00           C  
ATOM   2993  O   LEU A 304     -42.941 -30.651 -44.311  1.00  0.00           O  
ATOM   2994  CB  LEU A 304     -42.382 -28.329 -45.610  1.00  0.00           C  
ATOM   2995  CG  LEU A 304     -41.572 -27.994 -46.864  1.00  0.00           C  
ATOM   2996  CD1 LEU A 304     -41.603 -26.498 -47.141  1.00  0.00           C  
ATOM   2997  CD2 LEU A 304     -40.141 -28.489 -46.730  1.00  0.00           C  
ATOM   2998  N   GLU A 305     -45.106 -30.764 -44.915  1.00  0.00           N  
ATOM   2999  HN  GLU A 305     -45.911 -30.214 -45.216  1.00  0.00           H  
ATOM   3000  CA  GLU A 305     -45.312 -32.132 -44.456  1.00  0.00           C  
ATOM   3001  C   GLU A 305     -44.502 -32.417 -43.196  1.00  0.00           C  
ATOM   3002  O   GLU A 305     -44.065 -33.546 -42.969  1.00  0.00           O  
ATOM   3003  CB  GLU A 305     -44.953 -33.121 -45.555  1.00  0.00           C  
ATOM   3004  CG  GLU A 305     -46.084 -34.572 -44.578  1.00  0.00           C  
ATOM   3005  CD  GLU A 305     -45.791 -36.042 -44.234  1.00  0.00           C  
ATOM   3006  OE1 GLU A 305     -44.663 -36.375 -44.033  1.00  0.00           O  
ATOM   3007  OE2 GLU A 305     -46.811 -36.774 -44.222  1.00  0.00           O  
ATOM   3008  N   LEU A 306     -44.306 -31.387 -42.379  1.00  0.00           N  
ATOM   3009  HN  LEU A 306     -44.754 -30.495 -42.588  1.00  0.00           H  
ATOM   3010  CA  LEU A 306     -43.467 -31.500 -41.192  1.00  0.00           C  
ATOM   3011  C   LEU A 306     -44.154 -30.900 -39.970  1.00  0.00           C  
ATOM   3012  O   LEU A 306     -44.995 -30.009 -40.093  1.00  0.00           O  
ATOM   3013  CB  LEU A 306     -42.116 -30.820 -41.424  1.00  0.00           C  
ATOM   3014  CG  LEU A 306     -41.131 -31.562 -42.330  1.00  0.00           C  
ATOM   3015  CD1 LEU A 306     -39.763 -30.899 -42.294  1.00  0.00           C  
ATOM   3016  CD2 LEU A 306     -41.032 -33.027 -41.932  1.00  0.00           C  
ATOM   3017  N   SER A 307     -43.790 -31.395 -38.792  1.00  0.00           N  
ATOM   3018  HN  SER A 307     -43.051 -32.097 -38.756  1.00  0.00           H  
ATOM   3019  CA  SER A 307     -44.416 -30.963 -37.551  1.00  0.00           C  
ATOM   3020  C   SER A 307     -44.312 -29.480 -37.226  1.00  0.00           C  
ATOM   3021  O   SER A 307     -43.310 -28.823 -37.520  1.00  0.00           O  
ATOM   3022  CB  SER A 307     -43.891 -31.784 -36.381  1.00  0.00           C  
ATOM   3023  OG  SER A 307     -42.489 -31.903 -36.418  1.00  0.00           O  
ATOM   3024  HG  SER A 307     -42.161 -32.415 -35.688  1.00  0.00           H  
ATOM   3025  N   PRO A 308     -45.374 -28.924 -36.622  1.00  0.00           N  
ATOM   3026  CA  PRO A 308     -45.456 -27.515 -36.233  1.00  0.00           C  
ATOM   3027  C   PRO A 308     -44.799 -27.319 -34.882  1.00  0.00           C  
ATOM   3028  O   PRO A 308     -44.346 -28.278 -34.250  1.00  0.00           O  
ATOM   3029  CB  PRO A 308     -46.956 -27.263 -36.182  1.00  0.00           C  
ATOM   3030  CG  PRO A 308     -47.457 -28.545 -35.608  1.00  0.00           C  
ATOM   3031  CD  PRO A 308     -46.641 -29.618 -36.329  1.00  0.00           C  
ATOM   3032  N   MET A 309     -44.746 -26.076 -34.436  1.00  0.00           N  
ATOM   3033  HN  MET A 309     -45.139 -25.315 -34.990  1.00  0.00           H  
ATOM   3034  CA  MET A 309     -44.126 -25.801 -33.156  1.00  0.00           C  
ATOM   3035  C   MET A 309     -45.010 -26.313 -32.032  1.00  0.00           C  
ATOM   3036  O   MET A 309     -46.207 -26.004 -32.001  1.00  0.00           O  
ATOM   3037  CB  MET A 309     -43.886 -24.297 -33.000  1.00  0.00           C  
ATOM   3038  CG  MET A 309     -42.769 -23.777 -33.886  1.00  0.00           C  
ATOM   3039  SD  MET A 309     -41.223 -24.734 -33.663  1.00  0.00           S  
ATOM   3040  CE  MET A 309     -41.149 -25.659 -35.208  1.00  0.00           C  
ATOM   3041  N   PRO A 310     -44.439 -27.119 -31.103  1.00  0.00           N  
ATOM   3042  CA  PRO A 310     -45.192 -27.672 -29.966  1.00  0.00           C  
ATOM   3043  C   PRO A 310     -45.705 -26.528 -29.077  1.00  0.00           C  
ATOM   3044  O   PRO A 310     -45.253 -25.382 -29.198  1.00  0.00           O  
ATOM   3045  CB  PRO A 310     -44.154 -28.530 -29.236  1.00  0.00           C  
ATOM   3046  CG  PRO A 310     -43.157 -28.870 -30.299  1.00  0.00           C  
ATOM   3047  CD  PRO A 310     -43.039 -27.580 -31.066  1.00  0.00           C  
ATOM   3048  N   PRO A 311     -46.673 -26.810 -28.191  1.00  0.00           N  
ATOM   3049  CA  PRO A 311     -47.149 -25.710 -27.343  1.00  0.00           C  
ATOM   3050  C   PRO A 311     -46.058 -25.258 -26.351  1.00  0.00           C  
ATOM   3051  O   PRO A 311     -45.936 -24.068 -26.045  1.00  0.00           O  
ATOM   3052  CB  PRO A 311     -48.374 -26.314 -26.665  1.00  0.00           C  
ATOM   3053  CG  PRO A 311     -48.898 -27.242 -27.726  1.00  0.00           C  
ATOM   3054  CD  PRO A 311     -47.632 -27.928 -28.183  1.00  0.00           C  
ATOM   3055  N   GLU A 312     -45.263 -26.210 -25.865  1.00  0.00           N  
ATOM   3056  HN  GLU A 312     -45.418 -27.178 -26.146  1.00  0.00           H  
ATOM   3057  CA  GLU A 312     -44.174 -25.903 -24.940  1.00  0.00           C  
ATOM   3058  C   GLU A 312     -43.288 -24.810 -25.525  1.00  0.00           C  
ATOM   3059  O   GLU A 312     -42.935 -23.856 -24.834  1.00  0.00           O  
ATOM   3060  CB  GLU A 312     -43.335 -27.151 -24.688  1.00  0.00           C  
ATOM   3061  CG  GLU A 312     -44.096 -28.235 -23.974  1.00  0.00           C  
ATOM   3062  CD  GLU A 312     -43.700 -29.611 -24.438  1.00  0.00           C  
ATOM   3063  OE1 GLU A 312     -43.755 -29.853 -25.662  1.00  0.00           O  
ATOM   3064  OE2 GLU A 312     -43.333 -30.455 -23.589  1.00  0.00           O  
ATOM   3065  N   PHE A 313     -42.925 -24.978 -26.800  1.00  0.00           N  
ATOM   3066  HN  PHE A 313     -43.248 -25.814 -27.287  1.00  0.00           H  
ATOM   3067  CA  PHE A 313     -42.089 -24.027 -27.538  1.00  0.00           C  
ATOM   3068  C   PHE A 313     -42.718 -22.652 -27.559  1.00  0.00           C  
ATOM   3069  O   PHE A 313     -42.075 -21.645 -27.299  1.00  0.00           O  
ATOM   3070  CB  PHE A 313     -41.915 -24.456 -29.002  1.00  0.00           C  
ATOM   3071  CG  PHE A 313     -41.420 -23.339 -29.909  1.00  0.00           C  
ATOM   3072  CD1 PHE A 313     -40.059 -23.105 -30.056  1.00  0.00           C  
ATOM   3073  CD2 PHE A 313     -42.323 -22.505 -30.590  1.00  0.00           C  
ATOM   3074  CE1 PHE A 313     -39.598 -22.074 -30.856  1.00  0.00           C  
ATOM   3075  CE2 PHE A 313     -41.867 -21.465 -31.395  1.00  0.00           C  
ATOM   3076  CZ  PHE A 313     -40.502 -21.251 -31.527  1.00  0.00           C  
ATOM   3077  N   TRP A 314     -43.988 -22.622 -27.908  1.00  0.00           N  
ATOM   3078  HN  TRP A 314     -44.480 -23.494 -28.102  1.00  0.00           H  
ATOM   3079  CA  TRP A 314     -44.685 -21.372 -28.018  1.00  0.00           C  
ATOM   3080  C   TRP A 314     -44.711 -20.569 -26.729  1.00  0.00           C  
ATOM   3081  O   TRP A 314     -44.977 -19.370 -26.760  1.00  0.00           O  
ATOM   3082  CB  TRP A 314     -46.095 -21.639 -28.495  1.00  0.00           C  
ATOM   3083  CG  TRP A 314     -46.375 -21.198 -29.877  1.00  0.00           C  
ATOM   3084  CD1 TRP A 314     -45.850 -21.699 -31.039  1.00  0.00           C  
ATOM   3085  CD2 TRP A 314     -47.349 -20.230 -30.256  1.00  0.00           C  
ATOM   3086  NE1 TRP A 314     -46.458 -21.104 -32.123  1.00  0.00           N  
ATOM   3087  HE1 TRP A 314     -46.253 -21.303 -33.102  1.00  0.00           H  
ATOM   3088  CE2 TRP A 314     -47.383 -20.200 -31.669  1.00  0.00           C  
ATOM   3089  CE3 TRP A 314     -48.206 -19.388 -29.535  1.00  0.00           C  
ATOM   3090  CZ2 TRP A 314     -48.245 -19.357 -32.376  1.00  0.00           C  
ATOM   3091  CZ3 TRP A 314     -49.063 -18.550 -30.237  1.00  0.00           C  
ATOM   3092  CH2 TRP A 314     -49.077 -18.542 -31.644  1.00  0.00           C  
ATOM   3093  N   GLU A 315     -44.448 -21.206 -25.592  1.00  0.00           N  
ATOM   3094  HN  GLU A 315     -44.243 -22.205 -25.595  1.00  0.00           H  
ATOM   3095  CA  GLU A 315     -44.457 -20.455 -24.336  1.00  0.00           C  
ATOM   3096  C   GLU A 315     -43.141 -20.542 -23.579  1.00  0.00           C  
ATOM   3097  O   GLU A 315     -42.765 -19.606 -22.873  1.00  0.00           O  
ATOM   3098  CB  GLU A 315     -45.613 -20.894 -23.456  1.00  0.00           C  
ATOM   3099  CG  GLU A 315     -44.839 -18.148 -24.004  1.00  0.00           C  
ATOM   3100  CD  GLU A 315     -44.798 -16.973 -23.012  1.00  0.00           C  
ATOM   3101  OE1 GLU A 315     -44.652 -17.201 -21.851  1.00  0.00           O  
ATOM   3102  OE2 GLU A 315     -44.954 -15.848 -23.551  1.00  0.00           O  
ATOM   3103  N   GLY A 316     -42.445 -21.664 -23.710  1.00  0.00           N  
ATOM   3104  HN  GLY A 316     -42.818 -22.443 -24.252  1.00  0.00           H  
ATOM   3105  CA  GLY A 316     -41.147 -21.768 -23.073  1.00  0.00           C  
ATOM   3106  C   GLY A 316     -40.175 -21.062 -24.007  1.00  0.00           C  
ATOM   3107  O   GLY A 316     -39.022 -21.462 -24.110  1.00  0.00           O  
ATOM   3108  N   SER A 317     -40.640 -20.002 -24.678  1.00  0.00           N  
ATOM   3109  HN  SER A 317     -41.593 -19.686 -24.498  1.00  0.00           H  
ATOM   3110  CA  SER A 317     -39.828 -19.277 -25.665  1.00  0.00           C  
ATOM   3111  C   SER A 317     -39.720 -17.768 -25.555  1.00  0.00           C  
ATOM   3112  O   SER A 317     -40.690 -17.081 -25.225  1.00  0.00           O  
ATOM   3113  CB  SER A 317     -40.323 -19.584 -27.085  1.00  0.00           C  
ATOM   3114  OG  SER A 317     -39.732 -20.764 -27.599  1.00  0.00           O  
ATOM   3115  HG  SER A 317     -40.038 -20.954 -28.478  1.00  0.00           H  
ATOM   3116  N   MET A 318     -38.533 -17.255 -25.872  1.00  0.00           N  
ATOM   3117  HN  MET A 318     -37.772 -17.878 -26.142  1.00  0.00           H  
ATOM   3118  CA  MET A 318     -38.306 -15.820 -25.839  1.00  0.00           C  
ATOM   3119  C   MET A 318     -38.063 -15.322 -27.256  1.00  0.00           C  
ATOM   3120  O   MET A 318     -36.986 -15.522 -27.827  1.00  0.00           O  
ATOM   3121  CB  MET A 318     -37.109 -15.479 -24.962  1.00  0.00           C  
ATOM   3122  CG  MET A 318     -37.039 -14.000 -24.620  1.00  0.00           C  
ATOM   3123  SD  MET A 318     -35.426 -13.568 -23.965  1.00  0.00           S  
ATOM   3124  CE  MET A 318     -34.458 -13.615 -25.477  1.00  0.00           C  
ATOM   3125  N   LEU A 319     -39.066 -14.650 -27.812  1.00  0.00           N  
ATOM   3126  HN  LEU A 319     -39.915 -14.480 -27.273  1.00  0.00           H  
ATOM   3127  CA  LEU A 319     -38.973 -14.154 -29.172  1.00  0.00           C  
ATOM   3128  C   LEU A 319     -38.874 -12.633 -29.293  1.00  0.00           C  
ATOM   3129  O   LEU A 319     -38.956 -12.094 -30.392  1.00  0.00           O  
ATOM   3130  CB  LEU A 319     -40.166 -14.677 -29.974  1.00  0.00           C  
ATOM   3131  CG  LEU A 319     -40.553 -16.138 -29.688  1.00  0.00           C  
ATOM   3132  CD1 LEU A 319     -41.715 -16.520 -30.573  1.00  0.00           C  
ATOM   3133  CD2 LEU A 319     -39.378 -17.075 -29.922  1.00  0.00           C  
ATOM   3134  N   GLU A 320     -38.719 -11.940 -28.170  1.00  0.00           N  
ATOM   3135  HN  GLU A 320     -38.710 -12.432 -27.277  1.00  0.00           H  
ATOM   3136  CA  GLU A 320     -38.561 -10.487 -28.189  1.00  0.00           C  
ATOM   3137  C   GLU A 320     -37.569 -10.107 -27.087  1.00  0.00           C  
ATOM   3138  O   GLU A 320     -37.425 -10.846 -26.116  1.00  0.00           O  
ATOM   3139  CB  GLU A 320     -39.899  -9.776 -27.943  1.00  0.00           C  
ATOM   3140  CG  GLU A 320     -41.055 -10.265 -28.794  1.00  0.00           C  
ATOM   3141  CD  GLU A 320     -42.215  -9.273 -28.840  1.00  0.00           C  
ATOM   3142  OE1 GLU A 320     -43.383  -9.712 -28.865  1.00  0.00           O  
ATOM   3143  OE2 GLU A 320     -41.965  -8.049 -28.866  1.00  0.00           O  
ATOM   3144  N   LYS A 321     -36.858  -8.989 -27.242  1.00  0.00           N  
ATOM   3145  HN  LYS A 321     -36.956  -8.438 -28.095  1.00  0.00           H  
ATOM   3146  CA  LYS A 321     -35.937  -8.550 -26.191  1.00  0.00           C  
ATOM   3147  C   LYS A 321     -36.909  -8.122 -25.088  1.00  0.00           C  
ATOM   3148  O   LYS A 321     -37.644  -7.141 -25.247  1.00  0.00           O  
ATOM   3149  CB  LYS A 321     -35.098  -7.376 -26.671  1.00  0.00           C  
ATOM   3150  CG  LYS A 321     -39.333  -8.007 -27.638  1.00  0.00           C  
ATOM   3151  CD  LYS A 321     -40.728  -8.496 -27.295  1.00  0.00           C  
ATOM   3152  CE  LYS A 321     -41.569  -8.589 -28.593  1.00  0.00           C  
ATOM   3153  NZ  LYS A 321     -41.789  -7.235 -29.142  1.00  0.00           N  
ATOM   3154  HZ1 LYS A 321     -42.279  -6.653 -28.435  1.00  0.00           H  
ATOM   3155  HZ2 LYS A 321     -40.867  -6.808 -29.363  1.00  0.00           H  
ATOM   3156  HZ3 LYS A 321     -42.359  -7.288 -30.009  1.00  0.00           H  
ATOM   3157  N   PRO A 322     -36.924  -8.862 -23.961  1.00  0.00           N  
ATOM   3158  CA  PRO A 322     -37.792  -8.635 -22.799  1.00  0.00           C  
ATOM   3159  C   PRO A 322     -37.969  -7.190 -22.363  1.00  0.00           C  
ATOM   3160  O   PRO A 322     -37.220  -6.306 -22.770  1.00  0.00           O  
ATOM   3161  CB  PRO A 322     -37.156  -9.504 -21.724  1.00  0.00           C  
ATOM   3162  CG  PRO A 322     -36.548 -10.618 -22.512  1.00  0.00           C  
ATOM   3163  CD  PRO A 322     -35.893  -9.864 -23.634  1.00  0.00           C  
ATOM   3164  N   ALA A 323     -38.966  -6.957 -21.518  1.00  0.00           N  
ATOM   3165  HN  ALA A 323     -39.535  -7.739 -21.193  1.00  0.00           H  
ATOM   3166  CA  ALA A 323     -39.268  -5.613 -21.043  1.00  0.00           C  
ATOM   3167  C   ALA A 323     -38.887  -5.330 -19.582  1.00  0.00           C  
ATOM   3168  O   ALA A 323     -38.765  -4.164 -19.189  1.00  0.00           O  
ATOM   3169  CB  ALA A 323     -40.741  -5.338 -21.257  1.00  0.00           C  
ATOM   3170  N   ASP A 324     -38.710  -6.388 -18.787  1.00  0.00           N  
ATOM   3171  HN  ASP A 324     -38.841  -7.322 -19.176  1.00  0.00           H  
ATOM   3172  CA  ASP A 324     -38.336  -6.257 -17.380  1.00  0.00           C  
ATOM   3173  C   ASP A 324     -36.918  -5.712 -17.259  1.00  0.00           C  
ATOM   3174  O   ASP A 324     -36.407  -5.538 -16.157  1.00  0.00           O  
ATOM   3175  CB  ASP A 324     -38.440  -7.602 -16.686  1.00  0.00           C  
ATOM   3176  CG  ASP A 324     -37.323  -7.080 -15.370  1.00  0.00           C  
ATOM   3177  OD1 ASP A 324     -37.493  -8.227 -15.809  1.00  0.00           O  
ATOM   3178  OD2 ASP A 324     -36.646  -6.798 -14.333  1.00  0.00           O  
ATOM   3179  N   GLY A 325     -36.296  -5.457 -18.409  1.00  0.00           N  
ATOM   3180  HN  GLY A 325     -36.781  -5.654 -19.284  1.00  0.00           H  
ATOM   3181  CA  GLY A 325     -34.949  -4.908 -18.462  1.00  0.00           C  
ATOM   3182  C   GLY A 325     -33.826  -5.900 -18.220  1.00  0.00           C  
ATOM   3183  O   GLY A 325     -32.649  -5.538 -18.174  1.00  0.00           O  
ATOM   3184  N   ARG A 326     -34.202  -7.164 -18.108  1.00  0.00           N  
ATOM   3185  HN  ARG A 326     -35.188  -7.387 -18.246  1.00  0.00           H  
ATOM   3186  CA  ARG A 326     -33.287  -8.253 -17.799  1.00  0.00           C  
ATOM   3187  C   ARG A 326     -32.176  -8.550 -18.818  1.00  0.00           C  
ATOM   3188  O   ARG A 326     -32.372  -9.342 -19.740  1.00  0.00           O  
ATOM   3189  CB  ARG A 326     -34.138  -9.497 -17.567  1.00  0.00           C  
ATOM   3190  CG  ARG A 326     -35.594  -9.145 -17.199  1.00  0.00           C  
ATOM   3191  CD  ARG A 326     -36.569 -10.020 -17.953  1.00  0.00           C  
ATOM   3192  NE  ARG A 326     -36.046 -11.378 -18.060  1.00  0.00           N  
ATOM   3193  HE  ARG A 326     -35.251 -11.630 -17.473  1.00  0.00           H  
ATOM   3194  CZ  ARG A 326     -36.537 -12.308 -18.871  1.00  0.00           C  
ATOM   3195  NH1 ARG A 326     -37.576 -12.028 -19.650  1.00  0.00           N  
ATOM   3196 1HH1 ARG A 326     -37.953 -12.742 -20.273  1.00  0.00           H  
ATOM   3197 2HH1 ARG A 326     -38.004 -11.103 -19.614  1.00  0.00           H  
ATOM   3198  NH2 ARG A 326     -35.979 -13.513 -18.918  1.00  0.00           N  
ATOM   3199 1HH2 ARG A 326     -36.356 -14.227 -19.541  1.00  0.00           H  
ATOM   3200 2HH2 ARG A 326     -35.181 -13.728 -18.320  1.00  0.00           H  
ATOM   3201  N   GLU A 327     -31.009  -7.934 -18.636  1.00  0.00           N  
ATOM   3202  HN  GLU A 327     -30.909  -7.294 -17.848  1.00  0.00           H  
ATOM   3203  CA  GLU A 327     -29.861  -8.141 -19.527  1.00  0.00           C  
ATOM   3204  C   GLU A 327     -29.811  -9.584 -20.056  1.00  0.00           C  
ATOM   3205  O   GLU A 327     -29.619 -10.551 -19.307  1.00  0.00           O  
ATOM   3206  CB  GLU A 327     -28.576  -7.797 -18.790  1.00  0.00           C  
ATOM   3207  CG  GLU A 327     -27.746  -9.690 -17.805  1.00  0.00           C  
ATOM   3208  CD  GLU A 327     -27.279 -10.994 -17.135  1.00  0.00           C  
ATOM   3209  OE1 GLU A 327     -28.097 -11.760 -16.728  1.00  0.00           O  
ATOM   3210  OE2 GLU A 327     -26.030 -11.108 -17.063  1.00  0.00           O  
ATOM   3211  N   VAL A 328     -29.994  -9.723 -21.361  1.00  0.00           N  
ATOM   3212  HN  VAL A 328     -30.123  -8.898 -21.947  1.00  0.00           H  
ATOM   3213  CA  VAL A 328     -30.011 -11.042 -21.958  1.00  0.00           C  
ATOM   3214  C   VAL A 328     -29.059 -11.179 -23.125  1.00  0.00           C  
ATOM   3215  O   VAL A 328     -28.595 -10.186 -23.683  1.00  0.00           O  
ATOM   3216  CB  VAL A 328     -31.465 -11.403 -22.381  1.00  0.00           C  
ATOM   3217  CG1 VAL A 328     -32.265 -10.135 -22.603  1.00  0.00           C  
ATOM   3218  CG2 VAL A 328     -31.471 -12.254 -23.625  1.00  0.00           C  
ATOM   3219  N   VAL A 329     -28.734 -12.427 -23.440  1.00  0.00           N  
ATOM   3220  HN  VAL A 329     -29.107 -13.184 -22.868  1.00  0.00           H  
ATOM   3221  CA  VAL A 329     -27.872 -12.768 -24.561  1.00  0.00           C  
ATOM   3222  C   VAL A 329     -28.772 -12.670 -25.792  1.00  0.00           C  
ATOM   3223  O   VAL A 329     -29.372 -13.647 -26.220  1.00  0.00           O  
ATOM   3224  CB  VAL A 329     -27.356 -14.193 -24.392  1.00  0.00           C  
ATOM   3225  CG1 VAL A 329     -26.641 -14.645 -25.633  1.00  0.00           C  
ATOM   3226  CG2 VAL A 329     -26.437 -14.254 -23.197  1.00  0.00           C  
ATOM   3227  N   CYS A 330     -28.861 -11.471 -26.350  1.00  0.00           N  
ATOM   3228  HN  CYS A 330     -28.301 -10.706 -25.975  1.00  0.00           H  
ATOM   3229  CA  CYS A 330     -29.732 -11.219 -27.477  1.00  0.00           C  
ATOM   3230  C   CYS A 330     -29.562 -12.062 -28.723  1.00  0.00           C  
ATOM   3231  O   CYS A 330     -30.456 -12.092 -29.571  1.00  0.00           O  
ATOM   3232  CB  CYS A 330     -29.669  -9.747 -27.843  1.00  0.00           C  
ATOM   3233  SG  CYS A 330     -31.032  -8.835 -27.063  1.00  0.00           S  
ATOM   3234  N   HIS A 331     -28.441 -12.761 -28.843  1.00  0.00           N  
ATOM   3235  HN  HIS A 331     -27.737 -12.722 -28.106  1.00  0.00           H  
ATOM   3236  CA  HIS A 331     -28.210 -13.586 -30.026  1.00  0.00           C  
ATOM   3237  C   HIS A 331     -29.390 -14.493 -30.312  1.00  0.00           C  
ATOM   3238  O   HIS A 331     -30.203 -14.755 -29.434  1.00  0.00           O  
ATOM   3239  CB  HIS A 331     -26.973 -14.450 -29.838  1.00  0.00           C  
ATOM   3240  CG  HIS A 331     -26.176 -14.645 -31.090  1.00  0.00           C  
ATOM   3241  ND1 HIS A 331     -26.007 -13.648 -32.027  1.00  0.00           N  
ATOM   3242  HD1 HIS A 331     -26.494 -12.752 -32.028  1.00  0.00           H  
ATOM   3243  CD2 HIS A 331     -25.370 -15.661 -31.478  1.00  0.00           C  
ATOM   3244  CE1 HIS A 331     -25.117 -14.033 -32.923  1.00  0.00           C  
ATOM   3245  NE2 HIS A 331     -24.711 -15.251 -32.610  1.00  0.00           N  
ATOM   3246  HE2 HIS A 331     -24.021 -15.797 -33.125  1.00  0.00           H  
ATOM   3247  N   ALA A 332     -29.486 -14.963 -31.547  1.00  0.00           N  
ATOM   3248  HN  ALA A 332     -28.800 -14.684 -32.248  1.00  0.00           H  
ATOM   3249  CA  ALA A 332     -30.557 -15.870 -31.911  1.00  0.00           C  
ATOM   3250  C   ALA A 332     -29.967 -17.257 -31.743  1.00  0.00           C  
ATOM   3251  O   ALA A 332     -28.841 -17.497 -32.167  1.00  0.00           O  
ATOM   3252  CB  ALA A 332     -30.978 -15.643 -33.353  1.00  0.00           C  
ATOM   3253  N   SER A 333     -30.704 -18.155 -31.096  1.00  0.00           N  
ATOM   3254  HN  SER A 333     -31.616 -17.882 -30.729  1.00  0.00           H  
ATOM   3255  CA  SER A 333     -30.235 -19.526 -30.899  1.00  0.00           C  
ATOM   3256  C   SER A 333     -31.426 -20.459 -30.667  1.00  0.00           C  
ATOM   3257  O   SER A 333     -32.530 -20.001 -30.355  1.00  0.00           O  
ATOM   3258  CB  SER A 333     -29.258 -19.596 -29.716  1.00  0.00           C  
ATOM   3259  OG  SER A 333     -29.837 -19.040 -28.546  1.00  0.00           O  
ATOM   3260  HG  SER A 333     -29.233 -19.083 -27.814  1.00  0.00           H  
ATOM   3261  N   ALA A 334     -31.201 -21.762 -30.844  1.00  0.00           N  
ATOM   3262  HN  ALA A 334     -30.268 -22.069 -31.119  1.00  0.00           H  
ATOM   3263  CA  ALA A 334     -32.249 -22.765 -30.656  1.00  0.00           C  
ATOM   3264  C   ALA A 334     -31.848 -23.759 -29.575  1.00  0.00           C  
ATOM   3265  O   ALA A 334     -30.722 -24.272 -29.567  1.00  0.00           O  
ATOM   3266  CB  ALA A 334     -32.503 -23.488 -31.946  1.00  0.00           C  
ATOM   3267  N   TRP A 335     -32.789 -24.059 -28.685  1.00  0.00           N  
ATOM   3268  HN  TRP A 335     -33.722 -23.661 -28.789  1.00  0.00           H  
ATOM   3269  CA  TRP A 335     -32.512 -24.944 -27.566  1.00  0.00           C  
ATOM   3270  C   TRP A 335     -33.187 -26.303 -27.550  1.00  0.00           C  
ATOM   3271  O   TRP A 335     -34.397 -26.419 -27.736  1.00  0.00           O  
ATOM   3272  CB  TRP A 335     -32.841 -24.215 -26.269  1.00  0.00           C  
ATOM   3273  CG  TRP A 335     -32.116 -22.924 -26.131  1.00  0.00           C  
ATOM   3274  CD1 TRP A 335     -32.198 -21.840 -26.962  1.00  0.00           C  
ATOM   3275  CD2 TRP A 335     -31.179 -22.577 -25.113  1.00  0.00           C  
ATOM   3276  NE1 TRP A 335     -31.363 -20.841 -26.525  1.00  0.00           N  
ATOM   3277  HE1 TRP A 335     -31.241 -19.931 -26.969  1.00  0.00           H  
ATOM   3278  CE2 TRP A 335     -30.721 -21.270 -25.392  1.00  0.00           C  
ATOM   3279  CE3 TRP A 335     -30.669 -23.246 -23.996  1.00  0.00           C  
ATOM   3280  CZ2 TRP A 335     -29.788 -20.616 -24.587  1.00  0.00           C  
ATOM   3281  CZ3 TRP A 335     -29.741 -22.595 -23.198  1.00  0.00           C  
ATOM   3282  CH2 TRP A 335     -29.307 -21.297 -23.500  1.00  0.00           C  
ATOM   3283  N   ASP A 336     -32.375 -27.323 -27.298  1.00  0.00           N  
ATOM   3284  HN  ASP A 336     -31.383 -27.134 -27.157  1.00  0.00           H  
ATOM   3285  CA  ASP A 336     -32.839 -28.696 -27.214  1.00  0.00           C  
ATOM   3286  C   ASP A 336     -32.587 -29.147 -25.769  1.00  0.00           C  
ATOM   3287  O   ASP A 336     -31.434 -29.347 -25.359  1.00  0.00           O  
ATOM   3288  CB  ASP A 336     -32.057 -29.568 -28.204  1.00  0.00           C  
ATOM   3289  CG  ASP A 336     -32.574 -30.995 -28.272  1.00  0.00           C  
ATOM   3290  OD1 ASP A 336     -33.792 -31.196 -28.047  1.00  0.00           O  
ATOM   3291  OD2 ASP A 336     -31.762 -31.906 -28.569  1.00  0.00           O  
ATOM   3292  N   PHE A 337     -33.671 -29.289 -25.002  1.00  0.00           N  
ATOM   3293  HN  PHE A 337     -34.589 -29.103 -25.405  1.00  0.00           H  
ATOM   3294  CA  PHE A 337     -33.582 -29.703 -23.603  1.00  0.00           C  
ATOM   3295  C   PHE A 337     -33.409 -31.208 -23.359  1.00  0.00           C  
ATOM   3296  O   PHE A 337     -33.399 -31.652 -22.217  1.00  0.00           O  
ATOM   3297  CB  PHE A 337     -34.806 -29.213 -22.829  1.00  0.00           C  
ATOM   3298  CG  PHE A 337     -34.808 -27.736 -22.552  1.00  0.00           C  
ATOM   3299  CD1 PHE A 337     -35.143 -26.824 -23.546  1.00  0.00           C  
ATOM   3300  CD2 PHE A 337     -34.538 -27.259 -21.272  1.00  0.00           C  
ATOM   3301  CE1 PHE A 337     -35.221 -25.456 -23.263  1.00  0.00           C  
ATOM   3302  CE2 PHE A 337     -34.610 -25.901 -20.982  1.00  0.00           C  
ATOM   3303  CZ  PHE A 337     -34.955 -24.998 -21.978  1.00  0.00           C  
ATOM   3304  N   TYR A 338     -33.281 -31.994 -24.417  1.00  0.00           N  
ATOM   3305  HN  TYR A 338     -33.316 -31.588 -25.352  1.00  0.00           H  
ATOM   3306  CA  TYR A 338     -33.091 -33.430 -24.265  1.00  0.00           C  
ATOM   3307  C   TYR A 338     -34.114 -34.150 -23.421  1.00  0.00           C  
ATOM   3308  O   TYR A 338     -33.784 -35.112 -22.731  1.00  0.00           O  
ATOM   3309  CB  TYR A 338     -31.719 -33.712 -23.693  1.00  0.00           C  
ATOM   3310  CG  TYR A 338     -30.624 -33.401 -24.661  1.00  0.00           C  
ATOM   3311  CD1 TYR A 338     -30.434 -32.108 -25.144  1.00  0.00           C  
ATOM   3312  CD2 TYR A 338     -29.764 -34.401 -25.092  1.00  0.00           C  
ATOM   3313  CE1 TYR A 338     -29.401 -31.828 -26.034  1.00  0.00           C  
ATOM   3314  CE2 TYR A 338     -28.734 -34.135 -25.972  1.00  0.00           C  
ATOM   3315  CZ  TYR A 338     -28.550 -32.859 -26.440  1.00  0.00           C  
ATOM   3316  OH  TYR A 338     -27.495 -32.644 -27.296  1.00  0.00           O  
ATOM   3317  HH  TYR A 338     -27.368 -31.760 -27.620  1.00  0.00           H  
ATOM   3318  N   ASN A 339     -35.356 -33.695 -23.487  1.00  0.00           N  
ATOM   3319  HN  ASN A 339     -35.564 -32.895 -24.084  1.00  0.00           H  
ATOM   3320  CA  ASN A 339     -36.427 -34.313 -22.726  1.00  0.00           C  
ATOM   3321  C   ASN A 339     -37.617 -34.589 -23.660  1.00  0.00           C  
ATOM   3322  O   ASN A 339     -38.742 -34.804 -23.211  1.00  0.00           O  
ATOM   3323  CB  ASN A 339     -36.839 -33.385 -21.577  1.00  0.00           C  
ATOM   3324  CG  ASN A 339     -37.673 -32.208 -22.048  1.00  0.00           C  
ATOM   3325  OD1 ASN A 339     -37.638 -31.843 -23.223  1.00  0.00           O  
ATOM   3326  ND2 ASN A 339     -38.420 -31.603 -21.131  1.00  0.00           N  
ATOM   3327 1HD2 ASN A 339     -38.981 -30.812 -21.448  1.00  0.00           H  
ATOM   3328 2HD2 ASN A 339     -38.449 -31.905 -20.157  1.00  0.00           H  
ATOM   3329  N   ARG A 340     -37.356 -34.572 -24.965  1.00  0.00           N  
ATOM   3330  HN  ARG A 340     -36.405 -34.370 -25.272  1.00  0.00           H  
ATOM   3331  CA  ARG A 340     -38.380 -34.832 -25.974  1.00  0.00           C  
ATOM   3332  C   ARG A 340     -39.639 -33.991 -25.779  1.00  0.00           C  
ATOM   3333  O   ARG A 340     -40.653 -34.218 -26.446  1.00  0.00           O  
ATOM   3334  CB  ARG A 340     -38.744 -36.318 -25.964  1.00  0.00           C  
ATOM   3335  CG  ARG A 340     -40.415 -34.072 -27.530  1.00  0.00           C  
ATOM   3336  CD  ARG A 340     -39.828 -33.026 -28.423  1.00  0.00           C  
ATOM   3337  NE  ARG A 340     -39.422 -33.697 -29.692  1.00  0.00           N  
ATOM   3338  CZ  ARG A 340     -38.908 -32.971 -30.700  1.00  0.00           C  
ATOM   3339  NH1 ARG A 340     -38.694 -31.650 -30.593  1.00  0.00           N  
ATOM   3340  NH2 ARG A 340     -38.606 -33.632 -31.826  1.00  0.00           N  
ATOM   3341 2HH2 ARG A 340     -38.768 -34.636 -31.907  1.00  0.00           H  
ATOM   3342 1HH2 ARG A 340     -38.217 -33.082 -32.591  1.00  0.00           H  
ATOM   3343 2HH1 ARG A 340     -38.924 -31.146 -29.736  1.00  0.00           H  
ATOM   3344 1HH1 ARG A 340     -38.305 -31.099 -31.358  1.00  0.00           H  
ATOM   3345  HE  ARG A 340     -39.533 -34.706 -29.795  1.00  0.00           H  
ATOM   3346  N   LYS A 341     -39.582 -33.004 -24.896  1.00  0.00           N  
ATOM   3347  HN  LYS A 341     -38.715 -32.804 -24.398  1.00  0.00           H  
ATOM   3348  CA  LYS A 341     -40.772 -32.213 -24.649  1.00  0.00           C  
ATOM   3349  C   LYS A 341     -40.526 -30.711 -24.660  1.00  0.00           C  
ATOM   3350  O   LYS A 341     -41.415 -29.934 -25.014  1.00  0.00           O  
ATOM   3351  CB  LYS A 341     -41.409 -32.648 -23.307  1.00  0.00           C  
ATOM   3352  CG  LYS A 341     -40.912 -32.117 -27.458  1.00  0.00           C  
ATOM   3353  CD  LYS A 341     -41.949 -31.643 -28.460  1.00  0.00           C  
ATOM   3354  CE  LYS A 341     -41.910 -32.563 -29.706  1.00  0.00           C  
ATOM   3355  NZ  LYS A 341     -40.624 -32.390 -30.413  1.00  0.00           N  
ATOM   3356  HZ1 LYS A 341     -40.518 -31.396 -30.694  1.00  0.00           H  
ATOM   3357  HZ2 LYS A 341     -39.850 -32.653 -29.771  1.00  0.00           H  
ATOM   3358  HZ3 LYS A 341     -40.594 -32.999 -31.255  1.00  0.00           H  
ATOM   3359  N   ASP A 342     -39.325 -30.290 -24.281  1.00  0.00           N  
ATOM   3360  HN  ASP A 342     -38.611 -30.967 -24.012  1.00  0.00           H  
ATOM   3361  CA  ASP A 342     -39.024 -28.863 -24.248  1.00  0.00           C  
ATOM   3362  C   ASP A 342     -38.042 -28.478 -25.339  1.00  0.00           C  
ATOM   3363  O   ASP A 342     -36.901 -28.950 -25.358  1.00  0.00           O  
ATOM   3364  CB  ASP A 342     -38.457 -28.470 -22.876  1.00  0.00           C  
ATOM   3365  CG  ASP A 342     -39.490 -27.798 -21.970  1.00  0.00           C  
ATOM   3366  OD1 ASP A 342     -40.599 -28.345 -21.787  1.00  0.00           O  
ATOM   3367  OD2 ASP A 342     -39.179 -26.719 -21.425  1.00  0.00           O  
ATOM   3368  N   PHE A 343     -38.511 -27.631 -26.253  1.00  0.00           N  
ATOM   3369  HN  PHE A 343     -39.478 -27.317 -26.176  1.00  0.00           H  
ATOM   3370  CA  PHE A 343     -37.702 -27.133 -27.360  1.00  0.00           C  
ATOM   3371  C   PHE A 343     -38.071 -25.660 -27.477  1.00  0.00           C  
ATOM   3372  O   PHE A 343     -39.249 -25.327 -27.659  1.00  0.00           O  
ATOM   3373  CB  PHE A 343     -38.042 -27.845 -28.680  1.00  0.00           C  
ATOM   3374  CG  PHE A 343     -38.127 -29.349 -28.578  1.00  0.00           C  
ATOM   3375  CD1 PHE A 343     -39.356 -29.976 -28.358  1.00  0.00           C  
ATOM   3376  CD2 PHE A 343     -36.988 -30.139 -28.729  1.00  0.00           C  
ATOM   3377  CE1 PHE A 343     -39.451 -31.366 -28.294  1.00  0.00           C  
ATOM   3378  CE2 PHE A 343     -37.073 -31.537 -28.666  1.00  0.00           C  
ATOM   3379  CZ  PHE A 343     -38.308 -32.149 -28.449  1.00  0.00           C  
ATOM   3380  N   ARG A 344     -37.081 -24.779 -27.362  1.00  0.00           N  
ATOM   3381  HN  ARG A 344     -36.125 -25.101 -27.215  1.00  0.00           H  
ATOM   3382  CA  ARG A 344     -37.366 -23.352 -27.447  1.00  0.00           C  
ATOM   3383  C   ARG A 344     -36.330 -22.537 -28.215  1.00  0.00           C  
ATOM   3384  O   ARG A 344     -35.206 -22.988 -28.477  1.00  0.00           O  
ATOM   3385  CB  ARG A 344     -37.544 -22.778 -26.050  1.00  0.00           C  
ATOM   3386  CG  ARG A 344     -34.423 -23.992 -28.964  1.00  0.00           C  
ATOM   3387  CD  ARG A 344     -33.424 -22.951 -28.571  1.00  0.00           C  
ATOM   3388  NE  ARG A 344     -32.429 -23.601 -27.669  1.00  0.00           N  
ATOM   3389  CZ  ARG A 344     -31.382 -22.897 -27.207  1.00  0.00           C  
ATOM   3390  NH1 ARG A 344     -31.217 -21.594 -27.486  1.00  0.00           N  
ATOM   3391  NH2 ARG A 344     -30.505 -23.557 -26.438  1.00  0.00           N  
ATOM   3392 2HH2 ARG A 344     -30.631 -24.547 -26.225  1.00  0.00           H  
ATOM   3393 1HH2 ARG A 344     -29.710 -23.023 -26.087  1.00  0.00           H  
ATOM   3394 2HH1 ARG A 344     -31.885 -21.092 -28.071  1.00  0.00           H  
ATOM   3395 1HH1 ARG A 344     -30.422 -21.060 -27.135  1.00  0.00           H  
ATOM   3396  HE  ARG A 344     -32.544 -24.580 -27.404  1.00  0.00           H  
ATOM   3397  N   ILE A 345     -36.738 -21.325 -28.571  1.00  0.00           N  
ATOM   3398  HN  ILE A 345     -37.680 -21.027 -28.318  1.00  0.00           H  
ATOM   3399  CA  ILE A 345     -35.890 -20.415 -29.306  1.00  0.00           C  
ATOM   3400  C   ILE A 345     -35.717 -19.139 -28.521  1.00  0.00           C  
ATOM   3401  O   ILE A 345     -36.660 -18.606 -27.930  1.00  0.00           O  
ATOM   3402  CB  ILE A 345     -36.475 -20.108 -30.699  1.00  0.00           C  
ATOM   3403  CG1 ILE A 345     -36.192 -21.289 -31.632  1.00  0.00           C  
ATOM   3404  CG2 ILE A 345     -35.871 -18.832 -31.264  1.00  0.00           C  
ATOM   3405  CD1 ILE A 345     -36.672 -21.084 -33.046  1.00  0.00           C  
ATOM   3406  N   LYS A 346     -34.492 -18.641 -28.542  1.00  0.00           N  
ATOM   3407  HN  LYS A 346     -33.774 -19.112 -29.093  1.00  0.00           H  
ATOM   3408  CA  LYS A 346     -34.143 -17.448 -27.806  1.00  0.00           C  
ATOM   3409  C   LYS A 346     -33.612 -16.447 -28.788  1.00  0.00           C  
ATOM   3410  O   LYS A 346     -32.628 -16.710 -29.470  1.00  0.00           O  
ATOM   3411  CB  LYS A 346     -33.063 -17.800 -26.824  1.00  0.00           C  
ATOM   3412  CG  LYS A 346     -32.923 -16.821 -25.733  1.00  0.00           C  
ATOM   3413  CD  LYS A 346     -31.541 -16.944 -25.195  1.00  0.00           C  
ATOM   3414  CE  LYS A 346     -30.678 -15.903 -25.847  1.00  0.00           C  
ATOM   3415  NZ  LYS A 346     -29.358 -16.450 -26.217  1.00  0.00           N  
ATOM   3416  HZ1 LYS A 346     -28.772 -15.743 -26.660  1.00  0.00           H  
ATOM   3417  HZ2 LYS A 346     -29.449 -17.280 -26.803  1.00  0.00           H  
ATOM   3418  HZ3 LYS A 346     -28.891 -16.873 -25.415  1.00  0.00           H  
ATOM   3419  N   GLN A 347     -34.222 -15.278 -28.828  1.00  0.00           N  
ATOM   3420  HN  GLN A 347     -34.981 -15.060 -28.183  1.00  0.00           H  
ATOM   3421  CA  GLN A 347     -33.786 -14.319 -29.807  1.00  0.00           C  
ATOM   3422  C   GLN A 347     -34.485 -12.994 -29.566  1.00  0.00           C  
ATOM   3423  O   GLN A 347     -35.660 -12.982 -29.208  1.00  0.00           O  
ATOM   3424  CB  GLN A 347     -34.167 -14.914 -31.167  1.00  0.00           C  
ATOM   3425  CG  GLN A 347     -33.564 -14.319 -32.397  1.00  0.00           C  
ATOM   3426  CD  GLN A 347     -34.376 -14.728 -33.595  1.00  0.00           C  
ATOM   3427  OE1 GLN A 347     -34.480 -15.917 -33.908  1.00  0.00           O  
ATOM   3428  NE2 GLN A 347     -34.990 -13.751 -34.257  1.00  0.00           N  
ATOM   3429 1HE2 GLN A 347     -34.904 -12.768 -33.998  1.00  0.00           H  
ATOM   3430 2HE2 GLN A 347     -35.541 -14.028 -35.070  1.00  0.00           H  
ATOM   3431  N   CYS A 348     -33.768 -11.894 -29.779  1.00  0.00           N  
ATOM   3432  HN  CYS A 348     -32.801 -11.985 -30.090  1.00  0.00           H  
ATOM   3433  CA  CYS A 348     -34.326 -10.562 -29.581  1.00  0.00           C  
ATOM   3434  C   CYS A 348     -34.810  -9.982 -30.903  1.00  0.00           C  
ATOM   3435  O   CYS A 348     -34.205  -9.101 -31.531  1.00  0.00           O  
ATOM   3436  CB  CYS A 348     -33.286  -9.612 -28.962  1.00  0.00           C  
ATOM   3437  SG  CYS A 348     -32.626 -10.073 -27.311  1.00  0.00           S  
ATOM   3438  N   THR A 349     -35.950 -10.508 -31.297  1.00  0.00           N  
ATOM   3439  HN  THR A 349     -36.396 -11.190 -30.684  1.00  0.00           H  
ATOM   3440  CA  THR A 349     -36.616 -10.183 -32.545  1.00  0.00           C  
ATOM   3441  C   THR A 349     -37.217  -8.889 -32.944  1.00  0.00           C  
ATOM   3442  O   THR A 349     -38.190  -8.455 -32.339  1.00  0.00           O  
ATOM   3443  CB  THR A 349     -37.798 -11.133 -32.879  1.00  0.00           C  
ATOM   3444  OG1 THR A 349     -37.512 -12.517 -32.626  1.00  0.00           O  
ATOM   3445  HG1 THR A 349     -37.237 -12.657 -31.728  1.00  0.00           H  
ATOM   3446  CG2 THR A 349     -38.254 -10.900 -34.370  1.00  0.00           C  
ATOM   3447  N   ARG A 350     -36.621  -8.210 -33.894  1.00  0.00           N  
ATOM   3448  HN  ARG A 350     -35.671  -8.388 -34.220  1.00  0.00           H  
ATOM   3449  CA  ARG A 350     -37.459  -7.208 -34.404  1.00  0.00           C  
ATOM   3450  C   ARG A 350     -37.410  -6.748 -35.813  1.00  0.00           C  
ATOM   3451  O   ARG A 350     -36.444  -6.202 -36.322  1.00  0.00           O  
ATOM   3452  CB  ARG A 350     -37.769  -6.026 -33.594  1.00  0.00           C  
ATOM   3453  CG  ARG A 350     -38.465  -4.807 -34.482  1.00  0.00           C  
ATOM   3454  CD  ARG A 350     -39.659  -3.907 -33.935  1.00  0.00           C  
ATOM   3455  NE  ARG A 350     -39.631  -2.549 -34.524  1.00  0.00           N  
ATOM   3456  HE  ARG A 350     -38.761  -2.247 -34.962  1.00  0.00           H  
ATOM   3457  CZ  ARG A 350     -40.651  -1.687 -34.529  1.00  0.00           C  
ATOM   3458  NH1 ARG A 350     -41.815  -2.029 -33.987  1.00  0.00           N  
ATOM   3459 1HH1 ARG A 350     -41.933  -2.961 -33.589  1.00  0.00           H  
ATOM   3460 2HH1 ARG A 350     -42.594  -1.371 -33.991  1.00  0.00           H  
ATOM   3461  NH2 ARG A 350     -40.497  -0.469 -35.049  1.00  0.00           N  
ATOM   3462 1HH2 ARG A 350     -39.603  -0.206 -35.465  1.00  0.00           H  
ATOM   3463 2HH2 ARG A 350     -41.276   0.189 -35.053  1.00  0.00           H  
ATOM   3464  N   VAL A 351     -38.503  -7.249 -36.399  1.00  0.00           N  
ATOM   3465  HN  VAL A 351     -38.987  -7.968 -35.862  1.00  0.00           H  
ATOM   3466  CA  VAL A 351     -39.077  -6.946 -37.613  1.00  0.00           C  
ATOM   3467  C   VAL A 351     -38.210  -6.617 -38.794  1.00  0.00           C  
ATOM   3468  O   VAL A 351     -38.499  -5.616 -39.373  1.00  0.00           O  
ATOM   3469  CB  VAL A 351     -39.925  -5.903 -37.078  1.00  0.00           C  
ATOM   3470  CG1 VAL A 351     -40.747  -5.401 -38.105  1.00  0.00           C  
ATOM   3471  CG2 VAL A 351     -40.674  -6.514 -35.892  1.00  0.00           C  
ATOM   3472  N   THR A 352     -37.223  -7.430 -39.222  1.00  0.00           N  
ATOM   3473  HN  THR A 352     -36.985  -8.280 -38.710  1.00  0.00           H  
ATOM   3474  CA  THR A 352     -36.501  -7.060 -40.442  1.00  0.00           C  
ATOM   3475  C   THR A 352     -36.503  -8.315 -41.305  1.00  0.00           C  
ATOM   3476  O   THR A 352     -36.636  -9.426 -40.789  1.00  0.00           O  
ATOM   3477  CB  THR A 352     -35.091  -6.573 -40.110  1.00  0.00           C  
ATOM   3478  OG1 THR A 352     -35.142  -5.315 -39.402  1.00  0.00           O  
ATOM   3479  HG1 THR A 352     -35.617  -5.465 -38.593  1.00  0.00           H  
ATOM   3480  CG2 THR A 352     -34.369  -6.345 -41.341  1.00  0.00           C  
ATOM   3481  N   MET A 353     -36.400  -8.117 -42.610  1.00  0.00           N  
ATOM   3482  HN  MET A 353     -36.337  -7.163 -42.965  1.00  0.00           H  
ATOM   3483  CA  MET A 353     -36.375  -9.219 -43.542  1.00  0.00           C  
ATOM   3484  C   MET A 353     -35.214 -10.115 -43.128  1.00  0.00           C  
ATOM   3485  O   MET A 353     -35.315 -11.342 -43.025  1.00  0.00           O  
ATOM   3486  CB  MET A 353     -36.146  -8.685 -44.949  1.00  0.00           C  
ATOM   3487  CG  MET A 353     -36.563 -11.535 -43.153  1.00  0.00           C  
ATOM   3488  SD  MET A 353     -37.368 -12.936 -42.400  1.00  0.00           S  
ATOM   3489  CE  MET A 353     -38.971 -12.517 -43.123  1.00  0.00           C  
ATOM   3490  N   ASP A 354     -34.087  -9.449 -42.966  1.00  0.00           N  
ATOM   3491  HN  ASP A 354     -34.110  -8.444 -43.140  1.00  0.00           H  
ATOM   3492  CA  ASP A 354     -32.823 -10.021 -42.563  1.00  0.00           C  
ATOM   3493  C   ASP A 354     -33.029 -10.934 -41.365  1.00  0.00           C  
ATOM   3494  O   ASP A 354     -32.423 -11.999 -41.231  1.00  0.00           O  
ATOM   3495  CB  ASP A 354     -31.930  -8.826 -42.290  1.00  0.00           C  
ATOM   3496  CG  ASP A 354     -32.239  -7.714 -43.253  1.00  0.00           C  
ATOM   3497  OD1 ASP A 354     -31.413  -7.451 -44.153  1.00  0.00           O  
ATOM   3498  OD2 ASP A 354     -33.357  -7.154 -43.162  1.00  0.00           O  
ATOM   3499  N   GLN A 355     -33.952 -10.543 -40.511  1.00  0.00           N  
ATOM   3500  HN  GLN A 355     -34.473  -9.677 -40.648  1.00  0.00           H  
ATOM   3501  CA  GLN A 355     -34.192 -11.390 -39.380  1.00  0.00           C  
ATOM   3502  C   GLN A 355     -35.332 -12.372 -39.605  1.00  0.00           C  
ATOM   3503  O   GLN A 355     -35.443 -13.378 -38.892  1.00  0.00           O  
ATOM   3504  CB  GLN A 355     -34.413 -10.558 -38.133  1.00  0.00           C  
ATOM   3505  CG  GLN A 355     -33.798 -11.271 -36.953  1.00  0.00           C  
ATOM   3506  CD  GLN A 355     -33.512 -10.375 -35.783  1.00  0.00           C  
ATOM   3507  OE1 GLN A 355     -34.314  -9.500 -35.447  1.00  0.00           O  
ATOM   3508  NE2 GLN A 355     -32.358 -10.598 -35.133  1.00  0.00           N  
ATOM   3509 1HE2 GLN A 355     -32.164  -9.989 -34.338  1.00  0.00           H  
ATOM   3510 2HE2 GLN A 355     -31.695 -11.322 -35.411  1.00  0.00           H  
ATOM   3511  N   LEU A 356     -36.168 -12.108 -40.609  1.00  0.00           N  
ATOM   3512  HN  LEU A 356     -36.062 -11.264 -41.172  1.00  0.00           H  
ATOM   3513  CA  LEU A 356     -37.234 -13.056 -40.878  1.00  0.00           C  
ATOM   3514  C   LEU A 356     -36.627 -14.341 -41.423  1.00  0.00           C  
ATOM   3515  O   LEU A 356     -37.256 -15.393 -41.367  1.00  0.00           O  
ATOM   3516  CB  LEU A 356     -38.312 -12.507 -41.842  1.00  0.00           C  
ATOM   3517  CG  LEU A 356     -39.511 -13.471 -42.017  1.00  0.00           C  
ATOM   3518  CD1 LEU A 356     -39.578 -14.446 -40.862  1.00  0.00           C  
ATOM   3519  CD2 LEU A 356     -40.812 -12.707 -42.075  1.00  0.00           C  
ATOM   3520  N   SER A 357     -35.401 -14.272 -41.932  1.00  0.00           N  
ATOM   3521  HN  SER A 357     -34.910 -13.379 -41.961  1.00  0.00           H  
ATOM   3522  CA  SER A 357     -34.757 -15.480 -42.451  1.00  0.00           C  
ATOM   3523  C   SER A 357     -34.026 -16.167 -41.312  1.00  0.00           C  
ATOM   3524  O   SER A 357     -33.851 -17.390 -41.308  1.00  0.00           O  
ATOM   3525  CB  SER A 357     -33.782 -15.144 -43.590  1.00  0.00           C  
ATOM   3526  OG  SER A 357     -34.892 -17.589 -42.135  1.00  0.00           O  
ATOM   3527  HG  SER A 357     -35.276 -18.453 -42.057  1.00  0.00           H  
ATOM   3528  N   THR A 358     -33.606 -15.365 -40.338  1.00  0.00           N  
ATOM   3529  HN  THR A 358     -33.773 -14.361 -40.409  1.00  0.00           H  
ATOM   3530  CA  THR A 358     -32.911 -15.895 -39.169  1.00  0.00           C  
ATOM   3531  C   THR A 358     -33.920 -16.711 -38.377  1.00  0.00           C  
ATOM   3532  O   THR A 358     -33.587 -17.734 -37.785  1.00  0.00           O  
ATOM   3533  CB  THR A 358     -32.346 -14.774 -38.292  1.00  0.00           C  
ATOM   3534  OG1 THR A 358     -31.186 -14.213 -38.925  1.00  0.00           O  
ATOM   3535  HG1 THR A 358     -31.426 -13.870 -39.778  1.00  0.00           H  
ATOM   3536  CG2 THR A 358     -31.964 -15.321 -36.932  1.00  0.00           C  
ATOM   3537  N   VAL A 359     -35.162 -16.247 -38.383  1.00  0.00           N  
ATOM   3538  HN  VAL A 359     -35.368 -15.373 -38.866  1.00  0.00           H  
ATOM   3539  CA  VAL A 359     -36.232 -16.961 -37.714  1.00  0.00           C  
ATOM   3540  C   VAL A 359     -36.374 -18.342 -38.364  1.00  0.00           C  
ATOM   3541  O   VAL A 359     -36.478 -19.357 -37.663  1.00  0.00           O  
ATOM   3542  CB  VAL A 359     -37.561 -16.202 -37.842  1.00  0.00           C  
ATOM   3543  CG1 VAL A 359     -38.713 -17.076 -37.351  1.00  0.00           C  
ATOM   3544  CG2 VAL A 359     -37.484 -14.895 -37.057  1.00  0.00           C  
ATOM   3545  N   HIS A 360     -36.384 -18.381 -39.698  1.00  0.00           N  
ATOM   3546  HN  HIS A 360     -36.318 -17.513 -40.229  1.00  0.00           H  
ATOM   3547  CA  HIS A 360     -36.488 -19.653 -40.403  1.00  0.00           C  
ATOM   3548  C   HIS A 360     -35.274 -20.498 -40.025  1.00  0.00           C  
ATOM   3549  O   HIS A 360     -35.398 -21.678 -39.687  1.00  0.00           O  
ATOM   3550  CB  HIS A 360     -36.530 -19.446 -41.926  1.00  0.00           C  
ATOM   3551  CG  HIS A 360     -37.830 -18.899 -42.426  1.00  0.00           C  
ATOM   3552  ND1 HIS A 360     -38.208 -17.585 -42.242  1.00  0.00           N  
ATOM   3553  HD1 HIS A 360     -37.653 -16.874 -41.766  1.00  0.00           H  
ATOM   3554  CD2 HIS A 360     -38.848 -19.493 -43.095  1.00  0.00           C  
ATOM   3555  CE1 HIS A 360     -39.401 -17.391 -42.778  1.00  0.00           C  
ATOM   3556  NE2 HIS A 360     -39.813 -18.534 -43.302  1.00  0.00           N  
ATOM   3557  HE2 HIS A 360     -40.701 -18.680 -43.781  1.00  0.00           H  
ATOM   3558  N   HIS A 361     -34.105 -19.867 -40.062  1.00  0.00           N  
ATOM   3559  HN  HIS A 361     -34.085 -18.881 -40.322  1.00  0.00           H  
ATOM   3560  CA  HIS A 361     -32.851 -20.537 -39.743  1.00  0.00           C  
ATOM   3561  C   HIS A 361     -32.964 -21.290 -38.449  1.00  0.00           C  
ATOM   3562  O   HIS A 361     -32.590 -22.467 -38.368  1.00  0.00           O  
ATOM   3563  CB  HIS A 361     -31.712 -19.529 -39.608  1.00  0.00           C  
ATOM   3564  CG  HIS A 361     -30.453 -20.116 -39.044  1.00  0.00           C  
ATOM   3565  ND1 HIS A 361     -29.611 -20.932 -39.772  1.00  0.00           N  
ATOM   3566  HD1 HIS A 361     -29.750 -21.203 -40.745  1.00  0.00           H  
ATOM   3567  CD2 HIS A 361     -29.902 -20.017 -37.813  1.00  0.00           C  
ATOM   3568  CE1 HIS A 361     -28.596 -21.308 -39.013  1.00  0.00           C  
ATOM   3569  NE2 HIS A 361     -28.749 -20.766 -37.819  1.00  0.00           N  
ATOM   3570  N   GLU A 362     -33.474 -20.586 -37.442  1.00  0.00           N  
ATOM   3571  HN  GLU A 362     -33.759 -19.622 -37.614  1.00  0.00           H  
ATOM   3572  CA  GLU A 362     -33.642 -21.136 -36.106  1.00  0.00           C  
ATOM   3573  C   GLU A 362     -34.684 -22.237 -36.088  1.00  0.00           C  
ATOM   3574  O   GLU A 362     -34.435 -23.312 -35.529  1.00  0.00           O  
ATOM   3575  CB  GLU A 362     -34.020 -20.034 -35.113  1.00  0.00           C  
ATOM   3576  CG  GLU A 362     -32.936 -18.957 -34.886  1.00  0.00           C  
ATOM   3577  CD  GLU A 362     -31.564 -19.531 -34.552  1.00  0.00           C  
ATOM   3578  OE1 GLU A 362     -31.489 -20.585 -33.888  1.00  0.00           O  
ATOM   3579  OE2 GLU A 362     -30.552 -18.920 -34.941  1.00  0.00           O  
ATOM   3580  N   MET A 363     -35.844 -21.985 -36.695  1.00  0.00           N  
ATOM   3581  HN  MET A 363     -36.008 -21.073 -37.120  1.00  0.00           H  
ATOM   3582  CA  MET A 363     -36.883 -23.016 -36.752  1.00  0.00           C  
ATOM   3583  C   MET A 363     -36.311 -24.290 -37.349  1.00  0.00           C  
ATOM   3584  O   MET A 363     -36.781 -25.383 -37.063  1.00  0.00           O  
ATOM   3585  CB  MET A 363     -38.054 -22.583 -37.620  1.00  0.00           C  
ATOM   3586  CG  MET A 363     -39.022 -21.643 -36.959  1.00  0.00           C  
ATOM   3587  SD  MET A 363     -40.741 -22.204 -37.168  1.00  0.00           S  
ATOM   3588  CE  MET A 363     -41.594 -20.914 -36.158  1.00  0.00           C  
ATOM   3589  N   GLY A 364     -35.303 -24.130 -38.198  1.00  0.00           N  
ATOM   3590  HN  GLY A 364     -34.968 -23.190 -38.408  1.00  0.00           H  
ATOM   3591  CA  GLY A 364     -34.673 -25.269 -38.830  1.00  0.00           C  
ATOM   3592  C   GLY A 364     -34.032 -26.163 -37.802  1.00  0.00           C  
ATOM   3593  O   GLY A 364     -34.008 -27.384 -37.962  1.00  0.00           O  
ATOM   3594  N   HIS A 365     -33.507 -25.556 -36.741  1.00  0.00           N  
ATOM   3595  HN  HIS A 365     -33.554 -24.539 -36.677  1.00  0.00           H  
ATOM   3596  CA  HIS A 365     -32.863 -26.310 -35.663  1.00  0.00           C  
ATOM   3597  C   HIS A 365     -33.925 -27.025 -34.836  1.00  0.00           C  
ATOM   3598  O   HIS A 365     -33.792 -28.211 -34.529  1.00  0.00           O  
ATOM   3599  CB  HIS A 365     -32.073 -25.369 -34.762  1.00  0.00           C  
ATOM   3600  CG  HIS A 365     -30.801 -24.876 -35.371  1.00  0.00           C  
ATOM   3601  ND1 HIS A 365     -29.784 -25.726 -35.751  1.00  0.00           N  
ATOM   3602  HD1 HIS A 365     -29.810 -26.743 -35.684  1.00  0.00           H  
ATOM   3603  CD2 HIS A 365     -30.361 -23.621 -35.631  1.00  0.00           C  
ATOM   3604  CE1 HIS A 365     -28.771 -25.017 -36.216  1.00  0.00           C  
ATOM   3605  NE2 HIS A 365     -29.095 -23.737 -36.154  1.00  0.00           N  
ATOM   3606  N   ILE A 366     -34.975 -26.279 -34.486  1.00  0.00           N  
ATOM   3607  HN  ILE A 366     -34.994 -25.301 -34.776  1.00  0.00           H  
ATOM   3608  CA  ILE A 366     -36.096 -26.794 -33.710  1.00  0.00           C  
ATOM   3609  C   ILE A 366     -36.700 -28.001 -34.410  1.00  0.00           C  
ATOM   3610  O   ILE A 366     -36.903 -29.047 -33.786  1.00  0.00           O  
ATOM   3611  CB  ILE A 366     -37.185 -25.714 -33.544  1.00  0.00           C  
ATOM   3612  CG1 ILE A 366     -36.586 -24.505 -32.830  1.00  0.00           C  
ATOM   3613  CG2 ILE A 366     -38.378 -26.268 -32.797  1.00  0.00           C  
ATOM   3614  CD1 ILE A 366     -35.723 -24.876 -31.635  1.00  0.00           C  
ATOM   3615  N   GLN A 367     -36.969 -27.846 -35.708  1.00  0.00           N  
ATOM   3616  HN  GLN A 367     -36.757 -26.951 -36.149  1.00  0.00           H  
ATOM   3617  CA  GLN A 367     -37.555 -28.909 -36.522  1.00  0.00           C  
ATOM   3618  C   GLN A 367     -36.658 -30.125 -36.609  1.00  0.00           C  
ATOM   3619  O   GLN A 367     -37.131 -31.248 -36.787  1.00  0.00           O  
ATOM   3620  CB  GLN A 367     -37.838 -28.421 -37.942  1.00  0.00           C  
ATOM   3621  CG  GLN A 367     -38.560 -29.475 -38.781  1.00  0.00           C  
ATOM   3622  CD  GLN A 367     -40.025 -29.611 -38.406  1.00  0.00           C  
ATOM   3623  OE1 GLN A 367     -40.636 -30.672 -38.581  1.00  0.00           O  
ATOM   3624  NE2 GLN A 367     -40.601 -28.526 -37.901  1.00  0.00           N  
ATOM   3625 1HE2 GLN A 367     -40.097 -27.651 -37.757  1.00  0.00           H  
ATOM   3626 2HE2 GLN A 367     -41.585 -28.617 -37.649  1.00  0.00           H  
ATOM   3627  N   TYR A 368     -35.360 -29.892 -36.507  1.00  0.00           N  
ATOM   3628  HN  TYR A 368     -35.015 -28.941 -36.378  1.00  0.00           H  
ATOM   3629  CA  TYR A 368     -34.447 -30.988 -36.580  1.00  0.00           C  
ATOM   3630  C   TYR A 368     -34.674 -31.690 -35.263  1.00  0.00           C  
ATOM   3631  O   TYR A 368     -34.865 -32.901 -35.268  1.00  0.00           O  
ATOM   3632  CB  TYR A 368     -33.009 -30.492 -36.747  1.00  0.00           C  
ATOM   3633  CG  TYR A 368     -32.090 -31.450 -37.488  1.00  0.00           C  
ATOM   3634  CD1 TYR A 368     -30.966 -30.981 -38.160  1.00  0.00           C  
ATOM   3635  CD2 TYR A 368     -32.312 -32.822 -37.479  1.00  0.00           C  
ATOM   3636  CE1 TYR A 368     -30.080 -31.852 -38.803  1.00  0.00           C  
ATOM   3637  CE2 TYR A 368     -31.429 -33.703 -38.119  1.00  0.00           C  
ATOM   3638  CZ  TYR A 368     -30.313 -33.210 -38.777  1.00  0.00           C  
ATOM   3639  OH  TYR A 368     -29.424 -34.073 -39.393  1.00  0.00           O  
ATOM   3640  HH  TYR A 368     -28.659 -33.735 -39.844  1.00  0.00           H  
ATOM   3641  N   TYR A 369     -34.721 -30.942 -34.150  1.00  0.00           N  
ATOM   3642  HN  TYR A 369     -34.609 -29.932 -34.233  1.00  0.00           H  
ATOM   3643  CA  TYR A 369     -34.929 -31.526 -32.806  1.00  0.00           C  
ATOM   3644  C   TYR A 369     -36.177 -32.413 -32.773  1.00  0.00           C  
ATOM   3645  O   TYR A 369     -36.112 -33.634 -32.520  1.00  0.00           O  
ATOM   3646  CB  TYR A 369     -35.075 -30.409 -31.754  1.00  0.00           C  
ATOM   3647  CG  TYR A 369     -33.873 -29.492 -31.635  1.00  0.00           C  
ATOM   3648  CD1 TYR A 369     -34.025 -28.120 -31.458  1.00  0.00           C  
ATOM   3649  CD2 TYR A 369     -32.585 -29.992 -31.721  1.00  0.00           C  
ATOM   3650  CE1 TYR A 369     -32.909 -27.280 -31.381  1.00  0.00           C  
ATOM   3651  CE2 TYR A 369     -31.468 -29.170 -31.644  1.00  0.00           C  
ATOM   3652  CZ  TYR A 369     -31.633 -27.814 -31.479  1.00  0.00           C  
ATOM   3653  OH  TYR A 369     -30.527 -26.985 -31.439  1.00  0.00           O  
ATOM   3654  HH  TYR A 369     -29.653 -27.351 -31.506  1.00  0.00           H  
ATOM   3655  N   LEU A 370     -37.312 -31.769 -33.029  1.00  0.00           N  
ATOM   3656  HN  LEU A 370     -37.276 -30.766 -33.208  1.00  0.00           H  
ATOM   3657  CA  LEU A 370     -38.594 -32.435 -33.063  1.00  0.00           C  
ATOM   3658  C   LEU A 370     -38.516 -33.740 -33.852  1.00  0.00           C  
ATOM   3659  O   LEU A 370     -39.138 -34.726 -33.475  1.00  0.00           O  
ATOM   3660  CB  LEU A 370     -39.631 -31.533 -33.722  1.00  0.00           C  
ATOM   3661  CG  LEU A 370     -39.829 -30.142 -33.134  1.00  0.00           C  
ATOM   3662  CD1 LEU A 370     -40.755 -29.334 -34.024  1.00  0.00           C  
ATOM   3663  CD2 LEU A 370     -40.405 -30.262 -31.743  1.00  0.00           C  
ATOM   3664  N   GLN A 371     -37.747 -33.762 -34.937  1.00  0.00           N  
ATOM   3665  HN  GLN A 371     -37.210 -32.933 -35.192  1.00  0.00           H  
ATOM   3666  CA  GLN A 371     -37.664 -34.962 -35.767  1.00  0.00           C  
ATOM   3667  C   GLN A 371     -36.816 -36.108 -35.228  1.00  0.00           C  
ATOM   3668  O   GLN A 371     -37.149 -37.274 -35.450  1.00  0.00           O  
ATOM   3669  CB  GLN A 371     -37.168 -34.615 -37.183  1.00  0.00           C  
ATOM   3670  CG  GLN A 371     -38.100 -33.718 -38.016  1.00  0.00           C  
ATOM   3671  CD  GLN A 371     -39.487 -34.294 -38.175  1.00  0.00           C  
ATOM   3672  OE1 GLN A 371     -39.657 -35.512 -38.288  1.00  0.00           O  
ATOM   3673  NE2 GLN A 371     -40.491 -33.419 -38.201  1.00  0.00           N  
ATOM   3674 1HE2 GLN A 371     -40.351 -32.413 -38.108  1.00  0.00           H  
ATOM   3675 2HE2 GLN A 371     -41.428 -33.808 -38.308  1.00  0.00           H  
ATOM   3676  N   TYR A 372     -35.733 -35.814 -34.526  1.00  0.00           N  
ATOM   3677  HN  TYR A 372     -35.486 -34.846 -34.320  1.00  0.00           H  
ATOM   3678  CA  TYR A 372     -34.905 -36.916 -34.057  1.00  0.00           C  
ATOM   3679  C   TYR A 372     -34.982 -37.221 -32.573  1.00  0.00           C  
ATOM   3680  O   TYR A 372     -34.243 -38.091 -32.072  1.00  0.00           O  
ATOM   3681  CB  TYR A 372     -33.443 -36.685 -34.425  1.00  0.00           C  
ATOM   3682  CG  TYR A 372     -32.910 -35.368 -33.911  1.00  0.00           C  
ATOM   3683  CD1 TYR A 372     -32.429 -35.227 -32.604  1.00  0.00           C  
ATOM   3684  CD2 TYR A 372     -32.918 -34.248 -34.723  1.00  0.00           C  
ATOM   3685  CE1 TYR A 372     -31.966 -33.985 -32.146  1.00  0.00           C  
ATOM   3686  CE2 TYR A 372     -32.474 -33.034 -34.268  1.00  0.00           C  
ATOM   3687  CZ  TYR A 372     -31.990 -32.906 -32.994  1.00  0.00           C  
ATOM   3688  OH  TYR A 372     -31.426 -31.713 -32.643  1.00  0.00           O  
ATOM   3689  HH  TYR A 372     -31.090 -31.624 -31.759  1.00  0.00           H  
ATOM   3690  N   LYS A 373     -35.878 -36.531 -31.866  1.00  0.00           N  
ATOM   3691  HN  LYS A 373     -36.466 -35.834 -32.323  1.00  0.00           H  
ATOM   3692  CA  LYS A 373     -36.010 -36.779 -30.439  1.00  0.00           C  
ATOM   3693  C   LYS A 373     -36.109 -38.267 -30.142  1.00  0.00           C  
ATOM   3694  O   LYS A 373     -35.548 -38.743 -29.161  1.00  0.00           O  
ATOM   3695  CB  LYS A 373     -37.244 -36.079 -29.889  1.00  0.00           C  
ATOM   3696  CG  LYS A 373     -38.535 -36.822 -30.072  1.00  0.00           C  
ATOM   3697  CD  LYS A 373     -39.604 -35.787 -30.145  1.00  0.00           C  
ATOM   3698  CE  LYS A 373     -40.992 -36.338 -30.081  1.00  0.00           C  
ATOM   3699  NZ  LYS A 373     -41.883 -35.150 -29.945  1.00  0.00           N  
ATOM   3700  HZ1 LYS A 373     -42.830 -35.526 -29.901  1.00  0.00           H  
ATOM   3701  HZ2 LYS A 373     -41.751 -34.452 -30.677  1.00  0.00           H  
ATOM   3702  HZ3 LYS A 373     -41.644 -34.545 -29.159  1.00  0.00           H  
ATOM   3703  N   ASP A 374     -36.795 -39.010 -30.999  1.00  0.00           N  
ATOM   3704  HN  ASP A 374     -37.197 -38.587 -31.836  1.00  0.00           H  
ATOM   3705  CA  ASP A 374     -36.972 -40.422 -30.744  1.00  0.00           C  
ATOM   3706  C   ASP A 374     -35.798 -41.351 -30.985  1.00  0.00           C  
ATOM   3707  O   ASP A 374     -35.963 -42.435 -31.527  1.00  0.00           O  
ATOM   3708  CB  ASP A 374     -38.197 -40.912 -31.487  1.00  0.00           C  
ATOM   3709  CG  ASP A 374     -39.464 -40.294 -30.947  1.00  0.00           C  
ATOM   3710  OD1 ASP A 374     -39.690 -40.403 -29.718  1.00  0.00           O  
ATOM   3711  OD2 ASP A 374     -40.229 -39.691 -31.734  1.00  0.00           O  
ATOM   3712  N   LEU A 375     -34.613 -40.925 -30.570  1.00  0.00           N  
ATOM   3713  HN  LEU A 375     -34.536 -39.991 -30.166  1.00  0.00           H  
ATOM   3714  CA  LEU A 375     -33.420 -41.751 -30.674  1.00  0.00           C  
ATOM   3715  C   LEU A 375     -32.690 -41.570 -29.347  1.00  0.00           C  
ATOM   3716  O   LEU A 375     -33.237 -40.975 -28.417  1.00  0.00           O  
ATOM   3717  CB  LEU A 375     -32.562 -41.305 -31.838  1.00  0.00           C  
ATOM   3718  CG  LEU A 375     -34.597 -38.714 -29.044  1.00  0.00           C  
ATOM   3719  CD1 LEU A 375     -35.878 -38.480 -28.202  1.00  0.00           C  
ATOM   3720  CD2 LEU A 375     -33.355 -38.178 -28.361  1.00  0.00           C  
ATOM   3721  N   PRO A 376     -31.457 -42.083 -29.234  1.00  0.00           N  
ATOM   3722  CA  PRO A 376     -30.689 -41.957 -27.989  1.00  0.00           C  
ATOM   3723  C   PRO A 376     -30.280 -40.541 -27.588  1.00  0.00           C  
ATOM   3724  O   PRO A 376     -30.876 -39.542 -28.017  1.00  0.00           O  
ATOM   3725  CB  PRO A 376     -29.469 -42.848 -28.246  1.00  0.00           C  
ATOM   3726  CG  PRO A 376     -30.010 -43.908 -29.154  1.00  0.00           C  
ATOM   3727  CD  PRO A 376     -30.834 -43.082 -30.121  1.00  0.00           C  
ATOM   3728  N   VAL A 377     -29.249 -40.456 -26.754  1.00  0.00           N  
ATOM   3729  HN  VAL A 377     -28.811 -41.313 -26.416  1.00  0.00           H  
ATOM   3730  CA  VAL A 377     -28.727 -39.170 -26.309  1.00  0.00           C  
ATOM   3731  C   VAL A 377     -27.543 -38.729 -27.163  1.00  0.00           C  
ATOM   3732  O   VAL A 377     -27.489 -37.591 -27.627  1.00  0.00           O  
ATOM   3733  CB  VAL A 377     -28.331 -39.237 -24.842  1.00  0.00           C  
ATOM   3734  CG1 VAL A 377     -27.973 -37.005 -27.508  1.00  0.00           C  
ATOM   3735  CG2 VAL A 377     -30.284 -37.415 -26.598  1.00  0.00           C  
ATOM   3736  N   SER A 378     -26.595 -39.639 -27.365  1.00  0.00           N  
ATOM   3737  HN  SER A 378     -26.756 -40.600 -27.063  1.00  0.00           H  
ATOM   3738  CA  SER A 378     -25.331 -39.298 -28.007  1.00  0.00           C  
ATOM   3739  C   SER A 378     -25.479 -39.248 -29.524  1.00  0.00           C  
ATOM   3740  O   SER A 378     -24.491 -39.305 -30.256  1.00  0.00           O  
ATOM   3741  CB  SER A 378     -24.245 -40.303 -27.618  1.00  0.00           C  
ATOM   3742  OG  SER A 378     -24.774 -41.338 -26.807  1.00  0.00           O  
ATOM   3743  HG  SER A 378     -24.100 -41.962 -26.565  1.00  0.00           H  
ATOM   3744  N   LEU A 379     -26.720 -39.141 -29.989  1.00  0.00           N  
ATOM   3745  HN  LEU A 379     -27.504 -39.290 -29.353  1.00  0.00           H  
ATOM   3746  CA  LEU A 379     -26.989 -38.816 -31.385  1.00  0.00           C  
ATOM   3747  C   LEU A 379     -28.346 -38.137 -31.541  1.00  0.00           C  
ATOM   3748  O   LEU A 379     -29.378 -38.803 -31.624  1.00  0.00           O  
ATOM   3749  CB  LEU A 379     -26.929 -40.077 -32.250  1.00  0.00           C  
ATOM   3750  CG  LEU A 379     -26.601 -41.383 -31.523  1.00  0.00           C  
ATOM   3751  CD1 LEU A 379     -27.597 -42.471 -31.895  1.00  0.00           C  
ATOM   3752  CD2 LEU A 379     -25.178 -41.825 -31.828  1.00  0.00           C  
ATOM   3753  N   ARG A 380     -28.336 -36.809 -31.581  1.00  0.00           N  
ATOM   3754  HN  ARG A 380     -27.442 -36.319 -31.590  1.00  0.00           H  
ATOM   3755  CA  ARG A 380     -29.572 -36.034 -31.612  1.00  0.00           C  
ATOM   3756  C   ARG A 380     -28.976 -34.986 -32.620  1.00  0.00           C  
ATOM   3757  O   ARG A 380     -29.525 -34.427 -33.581  1.00  0.00           O  
ATOM   3758  CB  ARG A 380     -29.742 -35.168 -30.387  1.00  0.00           C  
ATOM   3759  CG  ARG A 380     -30.301 -34.722 -34.019  1.00  0.00           C  
ATOM   3760  CD  ARG A 380     -30.087 -35.705 -35.126  1.00  0.00           C  
ATOM   3761  NE  ARG A 380     -31.309 -36.558 -35.210  1.00  0.00           N  
ATOM   3762  CZ  ARG A 380     -31.405 -37.499 -36.165  1.00  0.00           C  
ATOM   3763  NH1 ARG A 380     -30.409 -37.744 -37.031  1.00  0.00           N  
ATOM   3764  NH2 ARG A 380     -32.548 -38.197 -36.208  1.00  0.00           N  
ATOM   3765 2HH2 ARG A 380     -33.304 -38.012 -35.550  1.00  0.00           H  
ATOM   3766 1HH2 ARG A 380     -32.621 -38.912 -36.933  1.00  0.00           H  
ATOM   3767 2HH1 ARG A 380     -29.538 -37.212 -36.998  1.00  0.00           H  
ATOM   3768 1HH1 ARG A 380     -30.482 -38.458 -37.755  1.00  0.00           H  
ATOM   3769  HE  ARG A 380     -32.070 -36.426 -34.544  1.00  0.00           H  
ATOM   3770  N   ARG A 381     -27.665 -35.191 -32.541  1.00  0.00           N  
ATOM   3771  HN  ARG A 381     -27.321 -36.062 -32.136  1.00  0.00           H  
ATOM   3772  CA  ARG A 381     -26.771 -34.268 -32.987  1.00  0.00           C  
ATOM   3773  C   ARG A 381     -26.675 -34.794 -34.392  1.00  0.00           C  
ATOM   3774  O   ARG A 381     -26.299 -36.034 -34.525  1.00  0.00           O  
ATOM   3775  HO  ARG A 381     -26.086 -36.614 -33.804  1.00  0.00           H  
ATOM   3776  CB  ARG A 381     -25.521 -34.090 -32.048  1.00  0.00           C  
ATOM   3777  CG  ARG A 381     -24.477 -35.479 -31.929  1.00  0.00           C  
ATOM   3778  CD  ARG A 381     -23.536 -35.125 -30.601  1.00  0.00           C  
ATOM   3779  NE  ARG A 381     -24.053 -35.563 -29.267  1.00  0.00           N  
ATOM   3780  HE  ARG A 381     -24.895 -36.139 -29.273  1.00  0.00           H  
ATOM   3781  CZ  ARG A 381     -23.529 -35.280 -28.058  1.00  0.00           C  
ATOM   3782  NH1 ARG A 381     -22.437 -34.528 -27.932  1.00  0.00           N  
ATOM   3783 1HH1 ARG A 381     -21.995 -34.158 -28.774  1.00  0.00           H  
ATOM   3784 2HH1 ARG A 381     -22.040 -34.314 -27.017  1.00  0.00           H  
ATOM   3785  NH2 ARG A 381     -24.108 -35.765 -26.955  1.00  0.00           N  
ATOM   3786 1HH2 ARG A 381     -24.944 -36.341 -27.051  1.00  0.00           H  
ATOM   3787 2HH2 ARG A 381     -23.711 -35.551 -26.040  1.00  0.00           H  
ATOM   3788  N   GLY A 382     -26.973 -33.982 -35.401  1.00  0.00           N  
ATOM   3789  HN  GLY A 382     -26.950 -32.973 -35.251  1.00  0.00           H  
ATOM   3790  CA  GLY A 382     -27.330 -34.494 -36.711  1.00  0.00           C  
ATOM   3791  C   GLY A 382     -26.153 -35.122 -37.430  1.00  0.00           C  
ATOM   3792  O   GLY A 382     -25.090 -35.324 -36.841  1.00  0.00           O  
ATOM   3793  N   ALA A 383     -26.343 -35.433 -38.708  1.00  0.00           N  
ATOM   3794  HN  ALA A 383     -27.261 -35.279 -39.126  1.00  0.00           H  
ATOM   3795  CA  ALA A 383     -25.273 -35.988 -39.528  1.00  0.00           C  
ATOM   3796  C   ALA A 383     -23.945 -35.294 -39.247  1.00  0.00           C  
ATOM   3797  O   ALA A 383     -22.995 -35.919 -38.773  1.00  0.00           O  
ATOM   3798  CB  ALA A 383     -25.627 -35.882 -41.004  1.00  0.00           C  
ATOM   3799  N   ASN A 384     -23.885 -34.000 -39.541  1.00  0.00           N  
ATOM   3800  HN  ASN A 384     -24.606 -33.592 -40.136  1.00  0.00           H  
ATOM   3801  CA  ASN A 384     -22.815 -33.148 -39.036  1.00  0.00           C  
ATOM   3802  C   ASN A 384     -23.272 -31.706 -38.835  1.00  0.00           C  
ATOM   3803  O   ASN A 384     -24.239 -31.260 -39.453  1.00  0.00           O  
ATOM   3804  CB  ASN A 384     -21.607 -33.191 -39.974  1.00  0.00           C  
ATOM   3805  CG  ASN A 384     -21.892 -32.553 -41.320  1.00  0.00           C  
ATOM   3806  OD1 ASN A 384     -22.461 -31.464 -41.396  1.00  0.00           O  
ATOM   3807  ND2 ASN A 384     -21.496 -33.231 -42.391  1.00  0.00           N  
ATOM   3808 1HD2 ASN A 384     -21.025 -34.133 -42.328  1.00  0.00           H  
ATOM   3809 2HD2 ASN A 384     -21.688 -32.802 -43.296  1.00  0.00           H  
ATOM   3810  N   PRO A 385     -22.570 -30.983 -37.969  1.00  0.00           N  
ATOM   3811  CA  PRO A 385     -22.955 -29.612 -37.620  1.00  0.00           C  
ATOM   3812  C   PRO A 385     -23.438 -28.833 -38.839  1.00  0.00           C  
ATOM   3813  O   PRO A 385     -24.325 -27.988 -38.719  1.00  0.00           O  
ATOM   3814  CB  PRO A 385     -21.650 -29.009 -37.095  1.00  0.00           C  
ATOM   3815  CG  PRO A 385     -20.880 -30.175 -36.587  1.00  0.00           C  
ATOM   3816  CD  PRO A 385     -21.211 -31.313 -37.506  1.00  0.00           C  
ATOM   3817  N   GLY A 386     -22.856 -29.121 -39.998  1.00  0.00           N  
ATOM   3818  HN  GLY A 386     -22.115 -29.822 -40.021  1.00  0.00           H  
ATOM   3819  CA  GLY A 386     -23.247 -28.464 -41.234  1.00  0.00           C  
ATOM   3820  C   GLY A 386     -24.709 -28.667 -41.564  1.00  0.00           C  
ATOM   3821  O   GLY A 386     -25.435 -27.690 -41.769  1.00  0.00           O  
ATOM   3822  N   PHE A 387     -25.140 -29.929 -41.615  1.00  0.00           N  
ATOM   3823  HN  PHE A 387     -24.484 -30.690 -41.441  1.00  0.00           H  
ATOM   3824  CA  PHE A 387     -26.535 -30.240 -41.916  1.00  0.00           C  
ATOM   3825  C   PHE A 387     -27.472 -29.425 -41.034  1.00  0.00           C  
ATOM   3826  O   PHE A 387     -28.487 -28.909 -41.512  1.00  0.00           O  
ATOM   3827  CB  PHE A 387     -26.826 -31.728 -41.707  1.00  0.00           C  
ATOM   3828  CG  PHE A 387     -26.237 -32.628 -42.764  1.00  0.00           C  
ATOM   3829  CD1 PHE A 387     -24.866 -32.643 -43.005  1.00  0.00           C  
ATOM   3830  CD2 PHE A 387     -27.052 -33.501 -43.483  1.00  0.00           C  
ATOM   3831  CE1 PHE A 387     -24.316 -33.521 -43.943  1.00  0.00           C  
ATOM   3832  CE2 PHE A 387     -26.511 -34.377 -44.417  1.00  0.00           C  
ATOM   3833  CZ  PHE A 387     -25.140 -34.389 -44.648  1.00  0.00           C  
ATOM   3834  N   HIS A 388     -27.121 -29.301 -39.752  1.00  0.00           N  
ATOM   3835  HN  HIS A 388     -26.257 -29.734 -39.426  1.00  0.00           H  
ATOM   3836  CA  HIS A 388     -27.952 -28.555 -38.804  1.00  0.00           C  
ATOM   3837  C   HIS A 388     -28.124 -27.103 -39.213  1.00  0.00           C  
ATOM   3838  O   HIS A 388     -29.250 -26.604 -39.272  1.00  0.00           O  
ATOM   3839  CB  HIS A 388     -27.369 -28.620 -37.376  1.00  0.00           C  
ATOM   3840  CG  HIS A 388     -28.361 -29.053 -36.333  1.00  0.00           C  
ATOM   3841  ND1 HIS A 388     -29.520 -28.349 -36.064  1.00  0.00           N  
ATOM   3842  HD1 HIS A 388     -29.793 -27.472 -36.507  1.00  0.00           H  
ATOM   3843  CD2 HIS A 388     -28.388 -30.144 -35.528  1.00  0.00           C  
ATOM   3844  CE1 HIS A 388     -30.218 -28.990 -35.144  1.00  0.00           C  
ATOM   3845  NE2 HIS A 388     -29.554 -30.081 -34.802  1.00  0.00           N  
ATOM   3846  HE2 HIS A 388     -29.858 -30.766 -34.110  1.00  0.00           H  
ATOM   3847  N   GLU A 389     -27.013 -26.428 -39.502  1.00  0.00           N  
ATOM   3848  HN  GLU A 389     -26.109 -26.897 -39.453  1.00  0.00           H  
ATOM   3849  CA  GLU A 389     -27.080 -25.023 -39.888  1.00  0.00           C  
ATOM   3850  C   GLU A 389     -27.773 -24.833 -41.243  1.00  0.00           C  
ATOM   3851  O   GLU A 389     -28.227 -23.731 -41.575  1.00  0.00           O  
ATOM   3852  CB  GLU A 389     -25.672 -24.414 -39.927  1.00  0.00           C  
ATOM   3853  CG  GLU A 389     -24.885 -24.466 -38.603  1.00  0.00           C  
ATOM   3854  CD  GLU A 389     -25.664 -23.924 -37.385  1.00  0.00           C  
ATOM   3855  OE1 GLU A 389     -26.423 -22.946 -37.528  1.00  0.00           O  
ATOM   3856  OE2 GLU A 389     -25.508 -24.466 -36.271  1.00  0.00           O  
ATOM   3857  N   ALA A 390     -27.870 -25.912 -42.012  1.00  0.00           N  
ATOM   3858  HN  ALA A 390     -27.502 -26.801 -41.673  1.00  0.00           H  
ATOM   3859  CA  ALA A 390     -28.488 -25.854 -43.322  1.00  0.00           C  
ATOM   3860  C   ALA A 390     -30.011 -25.877 -43.304  1.00  0.00           C  
ATOM   3861  O   ALA A 390     -30.666 -25.002 -43.879  1.00  0.00           O  
ATOM   3862  CB  ALA A 390     -27.977 -26.997 -44.161  1.00  0.00           C  
ATOM   3863  N   ILE A 391     -30.562 -26.879 -42.627  1.00  0.00           N  
ATOM   3864  HN  ILE A 391     -29.952 -27.524 -42.124  1.00  0.00           H  
ATOM   3865  CA  ILE A 391     -32.002 -27.093 -42.574  1.00  0.00           C  
ATOM   3866  C   ILE A 391     -32.927 -25.881 -42.696  1.00  0.00           C  
ATOM   3867  O   ILE A 391     -33.864 -25.888 -43.495  1.00  0.00           O  
ATOM   3868  CB  ILE A 391     -32.391 -27.892 -41.323  1.00  0.00           C  
ATOM   3869  CG1 ILE A 391     -31.567 -29.175 -41.258  1.00  0.00           C  
ATOM   3870  CG2 ILE A 391     -33.857 -28.242 -41.365  1.00  0.00           C  
ATOM   3871  CD1 ILE A 391     -31.494 -29.908 -42.557  1.00  0.00           C  
ATOM   3872  N   GLY A 392     -32.688 -24.833 -41.927  1.00  0.00           N  
ATOM   3873  HN  GLY A 392     -31.897 -24.825 -41.284  1.00  0.00           H  
ATOM   3874  CA  GLY A 392     -33.581 -23.696 -42.023  1.00  0.00           C  
ATOM   3875  C   GLY A 392     -33.267 -22.799 -43.187  1.00  0.00           C  
ATOM   3876  O   GLY A 392     -34.146 -22.109 -43.702  1.00  0.00           O  
ATOM   3877  N   ASP A 393     -32.002 -22.799 -43.590  1.00  0.00           N  
ATOM   3878  HN  ASP A 393     -31.324 -23.396 -43.117  1.00  0.00           H  
ATOM   3879  CA  ASP A 393     -31.568 -21.958 -44.698  1.00  0.00           C  
ATOM   3880  C   ASP A 393     -32.178 -22.472 -45.997  1.00  0.00           C  
ATOM   3881  O   ASP A 393     -32.647 -21.687 -46.831  1.00  0.00           O  
ATOM   3882  CB  ASP A 393     -30.030 -21.926 -44.781  1.00  0.00           C  
ATOM   3883  CG  ASP A 393     -29.408 -20.850 -43.882  1.00  0.00           C  
ATOM   3884  OD1 ASP A 393     -29.750 -20.796 -42.685  1.00  0.00           O  
ATOM   3885  OD2 ASP A 393     -28.569 -20.062 -44.374  1.00  0.00           O  
ATOM   3886  N   VAL A 394     -32.186 -23.790 -46.158  1.00  0.00           N  
ATOM   3887  HN  VAL A 394     -31.782 -24.390 -45.439  1.00  0.00           H  
ATOM   3888  CA  VAL A 394     -32.765 -24.384 -47.350  1.00  0.00           C  
ATOM   3889  C   VAL A 394     -34.133 -23.762 -47.580  1.00  0.00           C  
ATOM   3890  O   VAL A 394     -34.337 -23.031 -48.549  1.00  0.00           O  
ATOM   3891  CB  VAL A 394     -32.943 -25.894 -47.196  1.00  0.00           C  
ATOM   3892  CG1 VAL A 394     -33.676 -26.437 -48.396  1.00  0.00           C  
ATOM   3893  CG2 VAL A 394     -31.581 -26.575 -47.043  1.00  0.00           C  
ATOM   3894  N   LEU A 395     -35.066 -24.046 -46.677  1.00  0.00           N  
ATOM   3895  HN  LEU A 395     -34.830 -24.654 -45.893  1.00  0.00           H  
ATOM   3896  CA  LEU A 395     -36.419 -23.510 -46.779  1.00  0.00           C  
ATOM   3897  C   LEU A 395     -36.427 -22.003 -46.927  1.00  0.00           C  
ATOM   3898  O   LEU A 395     -37.399 -21.435 -47.424  1.00  0.00           O  
ATOM   3899  CB  LEU A 395     -37.253 -23.878 -45.552  1.00  0.00           C  
ATOM   3900  CG  LEU A 395     -37.711 -25.327 -45.340  1.00  0.00           C  
ATOM   3901  CD1 LEU A 395     -36.546 -26.227 -44.969  1.00  0.00           C  
ATOM   3902  CD2 LEU A 395     -38.735 -25.347 -44.238  1.00  0.00           C  
ATOM   3903  N   ALA A 396     -35.357 -21.356 -46.479  1.00  0.00           N  
ATOM   3904  HN  ALA A 396     -34.593 -21.883 -46.056  1.00  0.00           H  
ATOM   3905  CA  ALA A 396     -35.255 -19.904 -46.582  1.00  0.00           C  
ATOM   3906  C   ALA A 396     -35.112 -19.502 -48.051  1.00  0.00           C  
ATOM   3907  O   ALA A 396     -35.691 -18.496 -48.502  1.00  0.00           O  
ATOM   3908  CB  ALA A 396     -34.063 -19.416 -45.792  1.00  0.00           C  
ATOM   3909  N   LEU A 397     -34.334 -20.299 -48.789  1.00  0.00           N  
ATOM   3910  HN  LEU A 397     -33.884 -21.099 -48.344  1.00  0.00           H  
ATOM   3911  CA  LEU A 397     -34.108 -20.061 -50.211  1.00  0.00           C  
ATOM   3912  C   LEU A 397     -35.439 -19.893 -50.908  1.00  0.00           C  
ATOM   3913  O   LEU A 397     -35.652 -18.907 -51.609  1.00  0.00           O  
ATOM   3914  CB  LEU A 397     -33.345 -21.224 -50.841  1.00  0.00           C  
ATOM   3915  CG  LEU A 397     -31.847 -21.247 -50.531  1.00  0.00           C  
ATOM   3916  CD1 LEU A 397     -31.215 -22.518 -51.102  1.00  0.00           C  
ATOM   3917  CD2 LEU A 397     -31.186 -19.998 -51.100  1.00  0.00           C  
ATOM   3918  N   SER A 398     -36.342 -20.847 -50.695  1.00  0.00           N  
ATOM   3919  HN  SER A 398     -36.106 -21.630 -50.085  1.00  0.00           H  
ATOM   3920  CA  SER A 398     -37.662 -20.798 -51.314  1.00  0.00           C  
ATOM   3921  C   SER A 398     -38.472 -19.587 -50.847  1.00  0.00           C  
ATOM   3922  O   SER A 398     -39.252 -19.017 -51.602  1.00  0.00           O  
ATOM   3923  CB  SER A 398     -38.432 -22.087 -51.011  1.00  0.00           C  
ATOM   3924  OG  SER A 398     -37.663 -23.228 -51.347  1.00  0.00           O  
ATOM   3925  HG  SER A 398     -38.141 -24.027 -51.159  1.00  0.00           H  
ATOM   3926  N   VAL A 399     -38.281 -19.183 -49.602  1.00  0.00           N  
ATOM   3927  HN  VAL A 399     -37.606 -19.661 -49.005  1.00  0.00           H  
ATOM   3928  CA  VAL A 399     -39.036 -18.058 -49.092  1.00  0.00           C  
ATOM   3929  C   VAL A 399     -38.561 -16.761 -49.725  1.00  0.00           C  
ATOM   3930  O   VAL A 399     -39.365 -15.910 -50.072  1.00  0.00           O  
ATOM   3931  CB  VAL A 399     -38.921 -17.950 -47.546  1.00  0.00           C  
ATOM   3932  CG1 VAL A 399     -39.897 -16.913 -47.026  1.00  0.00           C  
ATOM   3933  CG2 VAL A 399     -39.191 -19.292 -46.906  1.00  0.00           C  
ATOM   3934  N   SER A 400     -37.254 -16.619 -49.897  1.00  0.00           N  
ATOM   3935  HN  SER A 400     -36.625 -17.376 -49.630  1.00  0.00           H  
ATOM   3936  CA  SER A 400     -36.704 -15.389 -50.465  1.00  0.00           C  
ATOM   3937  C   SER A 400     -37.170 -15.053 -51.889  1.00  0.00           C  
ATOM   3938  O   SER A 400     -37.197 -13.885 -52.282  1.00  0.00           O  
ATOM   3939  CB  SER A 400     -35.181 -15.451 -50.430  1.00  0.00           C  
ATOM   3940  OG  SER A 400     -34.736 -15.718 -49.118  1.00  0.00           O  
ATOM   3941  HG  SER A 400     -33.787 -15.757 -49.096  1.00  0.00           H  
ATOM   3942  N   THR A 401     -37.521 -16.073 -52.665  1.00  0.00           N  
ATOM   3943  HN  THR A 401     -37.463 -17.027 -52.308  1.00  0.00           H  
ATOM   3944  CA  THR A 401     -37.986 -15.833 -54.018  1.00  0.00           C  
ATOM   3945  C   THR A 401     -39.101 -14.785 -53.895  1.00  0.00           C  
ATOM   3946  O   THR A 401     -40.010 -14.923 -53.075  1.00  0.00           O  
ATOM   3947  CB  THR A 401     -38.460 -17.159 -54.688  1.00  0.00           C  
ATOM   3948  OG1 THR A 401     -39.648 -17.635 -54.058  1.00  0.00           O  
ATOM   3949  HG1 THR A 401     -40.314 -16.964 -54.152  1.00  0.00           H  
ATOM   3950  CG2 THR A 401     -37.387 -18.240 -54.537  1.00  0.00           C  
ATOM   3951  N   PRO A 402     -39.003 -13.695 -54.684  1.00  0.00           N  
ATOM   3952  CA  PRO A 402     -39.868 -12.503 -54.820  1.00  0.00           C  
ATOM   3953  C   PRO A 402     -41.254 -13.003 -55.085  1.00  0.00           C  
ATOM   3954  O   PRO A 402     -42.268 -12.508 -54.578  1.00  0.00           O  
ATOM   3955  CB  PRO A 402     -39.293 -11.781 -56.054  1.00  0.00           C  
ATOM   3956  CG  PRO A 402     -37.953 -12.370 -56.214  1.00  0.00           C  
ATOM   3957  CD  PRO A 402     -38.138 -13.805 -55.865  1.00  0.00           C  
ATOM   3958  N   GLU A 403     -41.228 -14.026 -55.922  1.00  0.00           N  
ATOM   3959  HN  GLU A 403     -40.328 -14.320 -56.302  1.00  0.00           H  
ATOM   3960  CA  GLU A 403     -42.387 -14.730 -56.314  1.00  0.00           C  
ATOM   3961  C   GLU A 403     -42.923 -15.438 -55.053  1.00  0.00           C  
ATOM   3962  O   GLU A 403     -44.108 -15.296 -54.774  1.00  0.00           O  
ATOM   3963  CB  GLU A 403     -42.051 -15.709 -57.419  1.00  0.00           C  
ATOM   3964  CG  GLU A 403     -44.194 -13.381 -57.084  1.00  0.00           C  
ATOM   3965  CD  GLU A 403     -45.708 -13.400 -57.360  1.00  0.00           C  
ATOM   3966  OE1 GLU A 403     -46.282 -14.446 -57.362  1.00  0.00           O  
ATOM   3967  OE2 GLU A 403     -46.196 -12.266 -57.586  1.00  0.00           O  
ATOM   3968  N   HIS A 404     -42.103 -16.154 -54.263  1.00  0.00           N  
ATOM   3969  HN  HIS A 404     -41.114 -16.256 -54.489  1.00  0.00           H  
ATOM   3970  CA  HIS A 404     -42.676 -16.789 -53.059  1.00  0.00           C  
ATOM   3971  C   HIS A 404     -43.308 -15.727 -52.192  1.00  0.00           C  
ATOM   3972  O   HIS A 404     -44.390 -15.948 -51.691  1.00  0.00           O  
ATOM   3973  CB  HIS A 404     -41.668 -17.528 -52.172  1.00  0.00           C  
ATOM   3974  CG  HIS A 404     -42.295 -18.184 -50.976  1.00  0.00           C  
ATOM   3975  ND1 HIS A 404     -43.010 -19.359 -51.059  1.00  0.00           N  
ATOM   3976  HD1 HIS A 404     -43.183 -19.884 -51.916  1.00  0.00           H  
ATOM   3977  CD2 HIS A 404     -42.316 -17.826 -49.671  1.00  0.00           C  
ATOM   3978  CE1 HIS A 404     -43.437 -19.701 -49.857  1.00  0.00           C  
ATOM   3979  NE2 HIS A 404     -43.029 -18.787 -48.996  1.00  0.00           N  
ATOM   3980  HE2 HIS A 404     -43.213 -18.793 -47.993  1.00  0.00           H  
ATOM   3981  N   LEU A 405     -42.646 -14.581 -52.031  1.00  0.00           N  
ATOM   3982  HN  LEU A 405     -41.754 -14.459 -52.511  1.00  0.00           H  
ATOM   3983  CA  LEU A 405     -43.147 -13.493 -51.195  1.00  0.00           C  
ATOM   3984  C   LEU A 405     -44.477 -12.918 -51.631  1.00  0.00           C  
ATOM   3985  O   LEU A 405     -45.296 -12.559 -50.789  1.00  0.00           O  
ATOM   3986  CB  LEU A 405     -42.112 -12.374 -51.140  1.00  0.00           C  
ATOM   3987  CG  LEU A 405     -40.710 -12.951 -50.995  1.00  0.00           C  
ATOM   3988  CD1 LEU A 405     -39.709 -11.829 -50.884  1.00  0.00           C  
ATOM   3989  CD2 LEU A 405     -40.674 -13.843 -49.780  1.00  0.00           C  
ATOM   3990  N   HIS A 406     -44.689 -12.813 -52.938  1.00  0.00           N  
ATOM   3991  HN  HIS A 406     -43.969 -13.117 -53.594  1.00  0.00           H  
ATOM   3992  CA  HIS A 406     -45.946 -12.266 -53.444  1.00  0.00           C  
ATOM   3993  C   HIS A 406     -47.075 -13.179 -53.008  1.00  0.00           C  
ATOM   3994  O   HIS A 406     -48.171 -12.725 -52.667  1.00  0.00           O  
ATOM   3995  CB  HIS A 406     -45.950 -12.187 -54.975  1.00  0.00           C  
ATOM   3996  CG  HIS A 406     -47.275 -11.781 -55.553  1.00  0.00           C  
ATOM   3997  ND1 HIS A 406     -47.477 -10.569 -56.178  1.00  0.00           N  
ATOM   3998  HD1 HIS A 406     -46.761  -9.858 -56.330  1.00  0.00           H  
ATOM   3999  CD2 HIS A 406     -48.473 -12.413 -55.566  1.00  0.00           C  
ATOM   4000  CE1 HIS A 406     -48.742 -10.470 -56.550  1.00  0.00           C  
ATOM   4001  NE2 HIS A 406     -49.367 -11.576 -56.189  1.00  0.00           N  
ATOM   4002  HE2 HIS A 406     -50.354 -11.777 -56.347  1.00  0.00           H  
ATOM   4003  N   LYS A 407     -46.793 -14.472 -53.039  1.00  0.00           N  
ATOM   4004  HN  LYS A 407     -45.865 -14.771 -53.339  1.00  0.00           H  
ATOM   4005  CA  LYS A 407     -47.766 -15.471 -52.658  1.00  0.00           C  
ATOM   4006  C   LYS A 407     -48.189 -15.277 -51.222  1.00  0.00           C  
ATOM   4007  O   LYS A 407     -49.265 -15.713 -50.817  1.00  0.00           O  
ATOM   4008  CB  LYS A 407     -47.168 -16.856 -52.824  1.00  0.00           C  
ATOM   4009  CG  LYS A 407     -49.822 -14.402 -53.970  1.00  0.00           C  
ATOM   4010  CD  LYS A 407     -51.306 -14.681 -54.119  1.00  0.00           C  
ATOM   4011  CE  LYS A 407     -51.778 -14.194 -55.512  1.00  0.00           C  
ATOM   4012  NZ  LYS A 407     -51.682 -12.721 -55.583  1.00  0.00           N  
ATOM   4013  HZ1 LYS A 407     -52.269 -12.302 -54.835  1.00  0.00           H  
ATOM   4014  HZ2 LYS A 407     -50.691 -12.441 -55.442  1.00  0.00           H  
ATOM   4015  HZ3 LYS A 407     -52.005 -12.385 -56.512  1.00  0.00           H  
ATOM   4016  N   ILE A 408     -47.356 -14.599 -50.450  1.00  0.00           N  
ATOM   4017  HN  ILE A 408     -46.507 -14.190 -50.840  1.00  0.00           H  
ATOM   4018  CA  ILE A 408     -47.665 -14.446 -49.051  1.00  0.00           C  
ATOM   4019  C   ILE A 408     -47.799 -13.014 -48.564  1.00  0.00           C  
ATOM   4020  O   ILE A 408     -47.859 -12.761 -47.370  1.00  0.00           O  
ATOM   4021  CB  ILE A 408     -46.648 -15.253 -48.253  1.00  0.00           C  
ATOM   4022  CG1 ILE A 408     -45.809 -14.342 -47.377  1.00  0.00           C  
ATOM   4023  CG2 ILE A 408     -45.763 -16.021 -49.226  1.00  0.00           C  
ATOM   4024  CD1 ILE A 408     -44.391 -14.745 -47.307  1.00  0.00           C  
ATOM   4025  N   GLY A 409     -47.830 -12.072 -49.495  1.00  0.00           N  
ATOM   4026  HN  GLY A 409     -47.628 -12.322 -50.463  1.00  0.00           H  
ATOM   4027  CA  GLY A 409     -48.148 -10.676 -49.167  1.00  0.00           C  
ATOM   4028  C   GLY A 409     -47.084  -9.588 -49.087  1.00  0.00           C  
ATOM   4029  O   GLY A 409     -47.451  -8.455 -48.755  1.00  0.00           O  
ATOM   4030  N   LEU A 410     -45.809  -9.818 -49.380  1.00  0.00           N  
ATOM   4031  HN  LEU A 410     -45.473 -10.725 -49.703  1.00  0.00           H  
ATOM   4032  CA  LEU A 410     -44.913  -8.649 -49.199  1.00  0.00           C  
ATOM   4033  C   LEU A 410     -44.282  -8.118 -50.496  1.00  0.00           C  
ATOM   4034  O   LEU A 410     -43.531  -7.159 -50.481  1.00  0.00           O  
ATOM   4035  CB  LEU A 410     -43.811  -8.986 -48.185  1.00  0.00           C  
ATOM   4036  CG  LEU A 410     -43.994  -6.575 -48.086  1.00  0.00           C  
ATOM   4037  CD1 LEU A 410     -42.654  -5.815 -47.911  1.00  0.00           C  
ATOM   4038  CD2 LEU A 410     -45.110  -5.668 -48.564  1.00  0.00           C  
ATOM   4039  N   LEU A 411     -44.596  -8.768 -51.612  1.00  0.00           N  
ATOM   4040  HN  LEU A 411     -45.190  -9.594 -51.539  1.00  0.00           H  
ATOM   4041  CA  LEU A 411     -44.142  -8.368 -52.920  1.00  0.00           C  
ATOM   4042  C   LEU A 411     -45.399  -8.102 -53.714  1.00  0.00           C  
ATOM   4043  O   LEU A 411     -45.917  -8.980 -54.400  1.00  0.00           O  
ATOM   4044  CB  LEU A 411     -43.284  -9.435 -53.558  1.00  0.00           C  
ATOM   4045  CG  LEU A 411     -41.815  -9.121 -53.389  1.00  0.00           C  
ATOM   4046  CD1 LEU A 411     -40.987  -9.944 -54.374  1.00  0.00           C  
ATOM   4047  CD2 LEU A 411     -41.561  -7.626 -53.575  1.00  0.00           C  
ATOM   4048  N   ASP A 412     -45.896  -6.873 -53.620  1.00  0.00           N  
ATOM   4049  HN  ASP A 412     -45.379  -6.166 -53.097  1.00  0.00           H  
ATOM   4050  CA  ASP A 412     -47.162  -6.509 -54.246  1.00  0.00           C  
ATOM   4051  C   ASP A 412     -47.297  -7.141 -55.627  1.00  0.00           C  
ATOM   4052  O   ASP A 412     -48.300  -7.787 -55.930  1.00  0.00           O  
ATOM   4053  CB  ASP A 412     -47.292  -4.988 -54.348  1.00  0.00           C  
ATOM   4054  CG  ASP A 412     -49.197  -6.097 -54.703  1.00  0.00           C  
ATOM   4055  OD1 ASP A 412     -48.804  -4.927 -54.576  1.00  0.00           O  
ATOM   4056  OD2 ASP A 412     -50.314  -6.430 -55.205  1.00  0.00           O  
ATOM   4057  N   ARG A 413     -46.281  -6.949 -56.462  1.00  0.00           N  
ATOM   4058  HN  ARG A 413     -45.358  -6.738 -56.082  1.00  0.00           H  
ATOM   4059  CA  ARG A 413     -46.451  -7.032 -57.908  1.00  0.00           C  
ATOM   4060  C   ARG A 413     -45.361  -7.890 -58.543  1.00  0.00           C  
ATOM   4061  O   ARG A 413     -44.688  -8.661 -57.860  1.00  0.00           O  
ATOM   4062  CB  ARG A 413     -46.448  -5.634 -58.528  1.00  0.00           C  
ATOM   4063  CG  ARG A 413     -44.690  -9.439 -56.664  1.00  0.00           C  
ATOM   4064  CD  ARG A 413     -43.207  -9.310 -56.805  1.00  0.00           C  
ATOM   4065  NE  ARG A 413     -42.654  -8.992 -55.456  1.00  0.00           N  
ATOM   4066  CZ  ARG A 413     -41.326  -8.875 -55.286  1.00  0.00           C  
ATOM   4067  NH1 ARG A 413     -40.462  -8.983 -56.308  1.00  0.00           N  
ATOM   4068  NH2 ARG A 413     -40.898  -8.632 -54.040  1.00  0.00           N  
ATOM   4069 2HH2 ARG A 413     -41.554  -8.550 -53.264  1.00  0.00           H  
ATOM   4070 1HH2 ARG A 413     -39.890  -8.543 -53.911  1.00  0.00           H  
ATOM   4071 2HH1 ARG A 413     -40.788  -9.167 -57.257  1.00  0.00           H  
ATOM   4072 1HH1 ARG A 413     -39.454  -8.893 -56.179  1.00  0.00           H  
ATOM   4073  HE  ARG A 413     -43.284  -8.865 -54.663  1.00  0.00           H  
ATOM   4074  N   VAL A 414     -45.193  -7.749 -59.854  1.00  0.00           N  
ATOM   4075  HN  VAL A 414     -45.538  -6.905 -60.311  1.00  0.00           H  
ATOM   4076  CA  VAL A 414     -44.528  -8.769 -60.655  1.00  0.00           C  
ATOM   4077  C   VAL A 414     -43.804  -8.151 -61.846  1.00  0.00           C  
ATOM   4078  O   VAL A 414     -44.371  -7.336 -62.575  1.00  0.00           O  
ATOM   4079  CB  VAL A 414     -45.526  -9.826 -61.165  1.00  0.00           C  
ATOM   4080  CG1 VAL A 414     -44.608  -6.149 -62.798  1.00  0.00           C  
ATOM   4081  CG2 VAL A 414     -46.653  -7.586 -63.091  1.00  0.00           C  
ATOM   4082  N   THR A 415     -42.549  -8.542 -62.038  1.00  0.00           N  
ATOM   4083  HN  THR A 415     -41.998  -8.853 -61.238  1.00  0.00           H  
ATOM   4084  CA  THR A 415     -41.939  -8.538 -63.362  1.00  0.00           C  
ATOM   4085  C   THR A 415     -40.969  -9.704 -63.526  1.00  0.00           C  
ATOM   4086  O   THR A 415     -39.863  -9.684 -62.987  1.00  0.00           O  
ATOM   4087  CB  THR A 415     -41.211  -7.205 -63.616  1.00  0.00           C  
ATOM   4088  OG1 THR A 415     -39.318  -7.463 -62.226  1.00  0.00           O  
ATOM   4089  CG2 THR A 415     -38.820  -9.025 -64.061  1.00  0.00           C  
ATOM   4090  HG1 THR A 415     -38.430  -7.635 -61.935  1.00  0.00           H  
ATOM   4091  N   ASN A 416     -41.392 -10.717 -64.274  1.00  0.00           N  
ATOM   4092  HN  ASN A 416     -42.264 -10.620 -64.794  1.00  0.00           H  
ATOM   4093  CA  ASN A 416     -40.642 -11.964 -64.371  1.00  0.00           C  
ATOM   4094  C   ASN A 416     -39.515 -11.880 -65.396  1.00  0.00           C  
ATOM   4095  O   ASN A 416     -39.333 -12.787 -66.207  1.00  0.00           O  
ATOM   4096  CB  ASN A 416     -41.576 -13.127 -64.711  1.00  0.00           C  
ATOM   4097  CG  ASN A 416     -40.559 -14.647 -64.951  1.00  0.00           C  
ATOM   4098  OD1 ASN A 416     -40.389 -14.686 -63.734  1.00  0.00           O  
ATOM   4099  ND2 ASN A 416     -40.875 -15.656 -65.760  1.00  0.00           N  
ATOM   4100 2HD2 ASN A 416     -41.016 -15.623 -66.770  1.00  0.00           H  
ATOM   4101 1HD2 ASN A 416     -40.987 -16.558 -65.297  1.00  0.00           H  
ATOM   4102  N   ASP A 417     -38.763 -10.785 -65.352  1.00  0.00           N  
ATOM   4103  HN  ASP A 417     -38.832 -10.167 -64.544  1.00  0.00           H  
ATOM   4104  CA  ASP A 417     -37.842 -10.445 -66.430  1.00  0.00           C  
ATOM   4105  C   ASP A 417     -36.396 -10.709 -66.024  1.00  0.00           C  
ATOM   4106  O   ASP A 417     -36.134 -11.369 -65.019  1.00  0.00           O  
ATOM   4107  CB  ASP A 417     -38.014  -8.981 -66.840  1.00  0.00           C  
ATOM   4108  CG  ASP A 417     -37.501  -8.018 -65.788  1.00  0.00           C  
ATOM   4109  OD1 ASP A 417     -38.314  -7.544 -64.966  1.00  0.00           O  
ATOM   4110  OD2 ASP A 417     -36.302  -7.675 -65.706  1.00  0.00           O  
ATOM   4111  N   THR A 418     -35.461 -10.190 -66.813  1.00  0.00           N  
ATOM   4112  HN  THR A 418     -35.744  -9.638 -67.622  1.00  0.00           H  
ATOM   4113  CA  THR A 418     -34.046 -10.389 -66.553  1.00  0.00           C  
ATOM   4114  C   THR A 418     -33.602  -9.399 -65.501  1.00  0.00           C  
ATOM   4115  O   THR A 418     -33.167  -9.774 -64.402  1.00  0.00           O  
ATOM   4116  CB  THR A 418     -33.202 -10.246 -67.830  1.00  0.00           C  
ATOM   4117  OG1 THR A 418     -33.621  -9.068 -68.516  1.00  0.00           O  
ATOM   4118  HG1 THR A 418     -33.514  -8.315 -67.947  1.00  0.00           H  
ATOM   4119  CG2 THR A 418     -33.374 -11.456 -68.744  1.00  0.00           C  
ATOM   4120  N   GLU A 419     -33.707  -8.111 -65.825  1.00  0.00           N  
ATOM   4121  HN  GLU A 419     -34.070  -7.854 -66.743  1.00  0.00           H  
ATOM   4122  CA  GLU A 419     -33.313  -7.063 -64.893  1.00  0.00           C  
ATOM   4123  C   GLU A 419     -33.721  -7.367 -63.457  1.00  0.00           C  
ATOM   4124  O   GLU A 419     -32.888  -7.328 -62.550  1.00  0.00           O  
ATOM   4125  CB  GLU A 419     -33.889  -5.716 -65.328  1.00  0.00           C  
ATOM   4126  CG  GLU A 419     -33.052  -5.043 -66.394  1.00  0.00           C  
ATOM   4127  CD  GLU A 419     -33.500  -3.625 -66.690  1.00  0.00           C  
ATOM   4128  OE1 GLU A 419     -34.191  -3.023 -65.840  1.00  0.00           O  
ATOM   4129  OE2 GLU A 419     -33.149  -3.102 -67.770  1.00  0.00           O  
ATOM   4130  N   SER A 420     -34.994  -7.675 -63.240  1.00  0.00           N  
ATOM   4131  HN  SER A 420     -35.656  -7.692 -64.016  1.00  0.00           H  
ATOM   4132  CA  SER A 420     -35.441  -7.989 -61.890  1.00  0.00           C  
ATOM   4133  C   SER A 420     -34.738  -9.264 -61.437  1.00  0.00           C  
ATOM   4134  O   SER A 420     -34.327  -9.385 -60.286  1.00  0.00           O  
ATOM   4135  CB  SER A 420     -36.962  -8.168 -61.852  1.00  0.00           C  
ATOM   4136  OG  SER A 420     -37.624  -6.932 -62.079  1.00  0.00           O  
ATOM   4137  HG  SER A 420     -38.567  -7.043 -62.055  1.00  0.00           H  
ATOM   4138  N   ASP A 421     -34.582 -10.205 -62.361  1.00  0.00           N  
ATOM   4139  HN  ASP A 421     -34.928 -10.036 -63.306  1.00  0.00           H  
ATOM   4140  CA  ASP A 421     -33.930 -11.470 -62.060  1.00  0.00           C  
ATOM   4141  C   ASP A 421     -32.509 -11.228 -61.566  1.00  0.00           C  
ATOM   4142  O   ASP A 421     -32.076 -11.846 -60.597  1.00  0.00           O  
ATOM   4143  CB  ASP A 421     -33.923 -12.360 -63.308  1.00  0.00           C  
ATOM   4144  CG  ASP A 421     -33.560 -13.809 -63.000  1.00  0.00           C  
ATOM   4145  OD1 ASP A 421     -34.036 -14.333 -61.970  1.00  0.00           O  
ATOM   4146  OD2 ASP A 421     -32.816 -14.434 -63.793  1.00  0.00           O  
ATOM   4147  N   ILE A 422     -31.787 -10.329 -62.234  1.00  0.00           N  
ATOM   4148  HN  ILE A 422     -32.202  -9.861 -63.040  1.00  0.00           H  
ATOM   4149  CA  ILE A 422     -30.413  -9.992 -61.846  1.00  0.00           C  
ATOM   4150  C   ILE A 422     -30.431  -9.384 -60.443  1.00  0.00           C  
ATOM   4151  O   ILE A 422     -29.701  -9.845 -59.560  1.00  0.00           O  
ATOM   4152  CB  ILE A 422     -29.753  -8.984 -62.857  1.00  0.00           C  
ATOM   4153  CG1 ILE A 422     -29.340  -9.714 -64.140  1.00  0.00           C  
ATOM   4154  CG2 ILE A 422     -28.518  -8.328 -62.247  1.00  0.00           C  
ATOM   4155  CD1 ILE A 422     -28.181 -10.675 -63.975  1.00  0.00           C  
ATOM   4156  N   ASN A 423     -31.262  -8.360 -60.238  1.00  0.00           N  
ATOM   4157  HN  ASN A 423     -31.826  -8.013 -61.014  1.00  0.00           H  
ATOM   4158  CA  ASN A 423     -31.382  -7.725 -58.927  1.00  0.00           C  
ATOM   4159  C   ASN A 423     -31.516  -8.789 -57.836  1.00  0.00           C  
ATOM   4160  O   ASN A 423     -30.723  -8.838 -56.895  1.00  0.00           O  
ATOM   4161  CB  ASN A 423     -32.608  -6.816 -58.880  1.00  0.00           C  
ATOM   4162  CG  ASN A 423     -32.388  -5.505 -59.590  1.00  0.00           C  
ATOM   4163  OD1 ASN A 423     -31.476  -4.755 -59.265  1.00  0.00           O  
ATOM   4164  ND2 ASN A 423     -33.233  -5.217 -60.564  1.00  0.00           N  
ATOM   4165 1HD2 ASN A 423     -33.084  -4.330 -61.045  1.00  0.00           H  
ATOM   4166 2HD2 ASN A 423     -33.993  -5.842 -60.835  1.00  0.00           H  
ATOM   4167  N   TYR A 424     -32.527  -9.642 -57.967  1.00  0.00           N  
ATOM   4168  HN  TYR A 424     -33.157  -9.558 -58.765  1.00  0.00           H  
ATOM   4169  CA  TYR A 424     -32.745 -10.691 -56.990  1.00  0.00           C  
ATOM   4170  C   TYR A 424     -31.455 -11.441 -56.749  1.00  0.00           C  
ATOM   4171  O   TYR A 424     -30.956 -11.497 -55.623  1.00  0.00           O  
ATOM   4172  CB  TYR A 424     -33.828 -11.678 -57.456  1.00  0.00           C  
ATOM   4173  CG  TYR A 424     -33.951 -12.919 -56.574  1.00  0.00           C  
ATOM   4174  CD1 TYR A 424     -34.290 -12.819 -55.220  1.00  0.00           C  
ATOM   4175  CD2 TYR A 424     -33.676 -14.185 -57.085  1.00  0.00           C  
ATOM   4176  CE1 TYR A 424     -34.344 -13.952 -54.397  1.00  0.00           C  
ATOM   4177  CE2 TYR A 424     -33.726 -15.321 -56.272  1.00  0.00           C  
ATOM   4178  CZ  TYR A 424     -34.059 -15.200 -54.931  1.00  0.00           C  
ATOM   4179  OH  TYR A 424     -34.095 -16.331 -54.140  1.00  0.00           O  
ATOM   4180  HH  TYR A 424     -34.323 -16.248 -53.222  1.00  0.00           H  
ATOM   4181  N   LEU A 425     -30.910 -12.021 -57.809  1.00  0.00           N  
ATOM   4182  HN  LEU A 425     -31.357 -11.931 -58.721  1.00  0.00           H  
ATOM   4183  CA  LEU A 425     -29.681 -12.784 -57.681  1.00  0.00           C  
ATOM   4184  C   LEU A 425     -28.539 -12.009 -57.015  1.00  0.00           C  
ATOM   4185  O   LEU A 425     -27.730 -12.602 -56.292  1.00  0.00           O  
ATOM   4186  CB  LEU A 425     -29.238 -13.315 -59.053  1.00  0.00           C  
ATOM   4187  CG  LEU A 425     -29.850 -14.649 -59.497  1.00  0.00           C  
ATOM   4188  CD1 LEU A 425     -29.123 -15.160 -60.726  1.00  0.00           C  
ATOM   4189  CD2 LEU A 425     -29.708 -15.674 -58.384  1.00  0.00           C  
ATOM   4190  N   LEU A 426     -28.464 -10.698 -57.251  1.00  0.00           N  
ATOM   4191  HN  LEU A 426     -29.148 -10.247 -57.858  1.00  0.00           H  
ATOM   4192  CA  LEU A 426     -27.401  -9.915 -56.637  1.00  0.00           C  
ATOM   4193  C   LEU A 426     -27.674  -9.810 -55.147  1.00  0.00           C  
ATOM   4194  O   LEU A 426     -26.767  -9.982 -54.331  1.00  0.00           O  
ATOM   4195  CB  LEU A 426     -27.308  -8.508 -57.222  1.00  0.00           C  
ATOM   4196  CG  LEU A 426     -26.251  -7.705 -56.454  1.00  0.00           C  
ATOM   4197  CD1 LEU A 426     -24.867  -8.093 -56.905  1.00  0.00           C  
ATOM   4198  CD2 LEU A 426     -26.462  -6.247 -56.665  1.00  0.00           C  
ATOM   4199  N   LYS A 427     -28.925  -9.523 -54.789  1.00  0.00           N  
ATOM   4200  HN  LYS A 427     -29.637  -9.377 -55.504  1.00  0.00           H  
ATOM   4201  CA  LYS A 427     -29.280  -9.417 -53.378  1.00  0.00           C  
ATOM   4202  C   LYS A 427     -28.842 -10.697 -52.669  1.00  0.00           C  
ATOM   4203  O   LYS A 427     -28.093 -10.645 -51.702  1.00  0.00           O  
ATOM   4204  CB  LYS A 427     -30.781  -9.207 -53.194  1.00  0.00           C  
ATOM   4205  CG  LYS A 427     -31.073  -8.490 -51.898  1.00  0.00           C  
ATOM   4206  CD  LYS A 427     -32.520  -8.575 -51.478  1.00  0.00           C  
ATOM   4207  CE  LYS A 427     -32.698  -8.014 -50.071  1.00  0.00           C  
ATOM   4208  NZ  LYS A 427     -31.866  -8.747 -49.059  1.00  0.00           N  
ATOM   4209  HZ1 LYS A 427     -31.985  -8.372 -48.118  1.00  0.00           H  
ATOM   4210  HZ2 LYS A 427     -30.883  -8.760 -49.329  1.00  0.00           H  
ATOM   4211  HZ3 LYS A 427     -32.054  -9.749 -49.083  1.00  0.00           H  
ATOM   4212  N   MET A 428     -29.296 -11.844 -53.161  1.00  0.00           N  
ATOM   4213  HN  MET A 428     -29.928 -11.829 -53.961  1.00  0.00           H  
ATOM   4214  CA  MET A 428     -28.910 -13.122 -52.582  1.00  0.00           C  
ATOM   4215  C   MET A 428     -27.397 -13.309 -52.572  1.00  0.00           C  
ATOM   4216  O   MET A 428     -26.861 -14.029 -51.741  1.00  0.00           O  
ATOM   4217  CB  MET A 428     -29.533 -14.262 -53.378  1.00  0.00           C  
ATOM   4218  CG  MET A 428     -31.043 -14.345 -53.263  1.00  0.00           C  
ATOM   4219  SD  MET A 428     -31.591 -14.842 -51.614  1.00  0.00           S  
ATOM   4220  CE  MET A 428     -31.210 -16.602 -51.673  1.00  0.00           C  
ATOM   4221  N   ALA A 429     -26.711 -12.665 -53.507  1.00  0.00           N  
ATOM   4222  HN  ALA A 429     -27.207 -12.071 -54.171  1.00  0.00           H  
ATOM   4223  CA  ALA A 429     -25.258 -12.790 -53.605  1.00  0.00           C  
ATOM   4224  C   ALA A 429     -24.618 -12.045 -52.445  1.00  0.00           C  
ATOM   4225  O   ALA A 429     -23.620 -12.487 -51.867  1.00  0.00           O  
ATOM   4226  CB  ALA A 429     -24.764 -12.220 -54.961  1.00  0.00           C  
ATOM   4227  N   LEU A 430     -25.216 -10.910 -52.110  1.00  0.00           N  
ATOM   4228  HN  LEU A 430     -26.046 -10.614 -52.624  1.00  0.00           H  
ATOM   4229  CA  LEU A 430     -24.720 -10.082 -51.035  1.00  0.00           C  
ATOM   4230  C   LEU A 430     -24.812 -10.839 -49.718  1.00  0.00           C  
ATOM   4231  O   LEU A 430     -24.006 -10.628 -48.806  1.00  0.00           O  
ATOM   4232  CB  LEU A 430     -25.537  -8.791 -50.952  1.00  0.00           C  
ATOM   4233  CG  LEU A 430     -25.363  -7.742 -52.051  1.00  0.00           C  
ATOM   4234  CD1 LEU A 430     -26.221  -6.523 -51.734  1.00  0.00           C  
ATOM   4235  CD2 LEU A 430     -23.895  -7.344 -52.149  1.00  0.00           C  
ATOM   4236  N   GLU A 431     -25.799 -11.729 -49.634  1.00  0.00           N  
ATOM   4237  HN  GLU A 431     -26.411 -11.866 -50.439  1.00  0.00           H  
ATOM   4238  CA  GLU A 431     -26.033 -12.514 -48.429  1.00  0.00           C  
ATOM   4239  C   GLU A 431     -25.227 -13.803 -48.348  1.00  0.00           C  
ATOM   4240  O   GLU A 431     -24.583 -14.071 -47.337  1.00  0.00           O  
ATOM   4241  CB  GLU A 431     -27.522 -12.856 -48.296  1.00  0.00           C  
ATOM   4242  CG  GLU A 431     -27.836 -13.764 -47.105  1.00  0.00           C  
ATOM   4243  CD  GLU A 431     -29.331 -13.990 -46.882  1.00  0.00           C  
ATOM   4244  OE1 GLU A 431     -30.124 -13.046 -47.118  1.00  0.00           O  
ATOM   4245  OE2 GLU A 431     -29.708 -15.107 -46.449  1.00  0.00           O  
ATOM   4246  N   LYS A 432     -25.256 -14.605 -49.404  1.00  0.00           N  
ATOM   4247  HN  LYS A 432     -25.781 -14.330 -50.235  1.00  0.00           H  
ATOM   4248  CA  LYS A 432     -24.542 -15.878 -49.385  1.00  0.00           C  
ATOM   4249  C   LYS A 432     -23.103 -15.837 -49.899  1.00  0.00           C  
ATOM   4250  O   LYS A 432     -22.218 -16.480 -49.340  1.00  0.00           O  
ATOM   4251  CB  LYS A 432     -25.318 -16.934 -50.186  1.00  0.00           C  
ATOM   4252  CG  LYS A 432     -26.808 -17.060 -49.855  1.00  0.00           C  
ATOM   4253  CD  LYS A 432     -27.081 -17.602 -48.450  1.00  0.00           C  
ATOM   4254  CE  LYS A 432     -28.588 -17.785 -48.222  1.00  0.00           C  
ATOM   4255  NZ  LYS A 432     -28.938 -18.195 -46.827  1.00  0.00           N  
ATOM   4256  HZ1 LYS A 432     -29.939 -18.317 -46.676  1.00  0.00           H  
ATOM   4257  HZ2 LYS A 432     -28.548 -17.539 -46.150  1.00  0.00           H  
ATOM   4258  HZ3 LYS A 432     -28.428 -19.037 -46.561  1.00  0.00           H  
ATOM   4259  N   ILE A 433     -22.857 -15.094 -50.969  1.00  0.00           N  
ATOM   4260  HN  ILE A 433     -23.607 -14.553 -51.400  1.00  0.00           H  
ATOM   4261  CA  ILE A 433     -21.512 -15.053 -51.527  1.00  0.00           C  
ATOM   4262  C   ILE A 433     -20.539 -14.314 -50.624  1.00  0.00           C  
ATOM   4263  O   ILE A 433     -19.473 -14.822 -50.282  1.00  0.00           O  
ATOM   4264  CB  ILE A 433     -21.499 -14.384 -52.933  1.00  0.00           C  
ATOM   4265  CG1 ILE A 433     -22.449 -15.127 -53.880  1.00  0.00           C  
ATOM   4266  CG2 ILE A 433     -20.079 -14.398 -53.504  1.00  0.00           C  
ATOM   4267  CD1 ILE A 433     -22.109 -16.595 -54.064  1.00  0.00           C  
ATOM   4268  N   ALA A 434     -20.920 -13.108 -50.240  1.00  0.00           N  
ATOM   4269  HN  ALA A 434     -21.827 -12.755 -50.545  1.00  0.00           H  
ATOM   4270  CA  ALA A 434     -20.084 -12.269 -49.395  1.00  0.00           C  
ATOM   4271  C   ALA A 434     -19.665 -12.933 -48.089  1.00  0.00           C  
ATOM   4272  O   ALA A 434     -18.675 -12.533 -47.476  1.00  0.00           O  
ATOM   4273  CB  ALA A 434     -20.812 -10.942 -49.093  1.00  0.00           C  
ATOM   4274  N   PHE A 435     -20.425 -13.937 -47.667  1.00  0.00           N  
ATOM   4275  HN  PHE A 435     -21.226 -14.220 -48.232  1.00  0.00           H  
ATOM   4276  CA  PHE A 435     -20.155 -14.646 -46.428  1.00  0.00           C  
ATOM   4277  C   PHE A 435     -19.053 -15.702 -46.577  1.00  0.00           C  
ATOM   4278  O   PHE A 435     -18.191 -15.849 -45.716  1.00  0.00           O  
ATOM   4279  CB  PHE A 435     -21.448 -15.306 -45.934  1.00  0.00           C  
ATOM   4280  CG  PHE A 435     -21.314 -15.983 -44.599  1.00  0.00           C  
ATOM   4281  CD1 PHE A 435     -21.421 -15.256 -43.418  1.00  0.00           C  
ATOM   4282  CD2 PHE A 435     -21.019 -17.337 -44.524  1.00  0.00           C  
ATOM   4283  CE1 PHE A 435     -21.229 -15.870 -42.182  1.00  0.00           C  
ATOM   4284  CE2 PHE A 435     -20.824 -17.958 -43.297  1.00  0.00           C  
ATOM   4285  CZ  PHE A 435     -20.928 -17.221 -42.120  1.00  0.00           C  
ATOM   4286  N   LEU A 436     -19.077 -16.433 -47.677  1.00  0.00           N  
ATOM   4287  HN  LEU A 436     -19.796 -16.257 -48.379  1.00  0.00           H  
ATOM   4288  CA  LEU A 436     -18.099 -17.484 -47.907  1.00  0.00           C  
ATOM   4289  C   LEU A 436     -16.690 -17.223 -47.381  1.00  0.00           C  
ATOM   4290  O   LEU A 436     -16.155 -18.025 -46.605  1.00  0.00           O  
ATOM   4291  CB  LEU A 436     -18.051 -17.822 -49.397  1.00  0.00           C  
ATOM   4292  CG  LEU A 436     -19.408 -18.293 -49.924  1.00  0.00           C  
ATOM   4293  CD1 LEU A 436     -19.240 -18.811 -51.330  1.00  0.00           C  
ATOM   4294  CD2 LEU A 436     -19.959 -19.402 -49.039  1.00  0.00           C  
ATOM   4295  N   PRO A 437     -16.062 -16.108 -47.794  1.00  0.00           N  
ATOM   4296  CA  PRO A 437     -14.720 -15.923 -47.252  1.00  0.00           C  
ATOM   4297  C   PRO A 437     -14.712 -16.001 -45.713  1.00  0.00           C  
ATOM   4298  O   PRO A 437     -14.050 -16.867 -45.143  1.00  0.00           O  
ATOM   4299  CB  PRO A 437     -14.309 -14.553 -47.817  1.00  0.00           C  
ATOM   4300  CG  PRO A 437     -15.607 -13.847 -48.004  1.00  0.00           C  
ATOM   4301  CD  PRO A 437     -16.485 -14.926 -48.566  1.00  0.00           C  
ATOM   4302  N   PHE A 438     -15.473 -15.124 -45.055  1.00  0.00           N  
ATOM   4303  HN  PHE A 438     -16.032 -14.460 -45.591  1.00  0.00           H  
ATOM   4304  CA  PHE A 438     -15.536 -15.080 -43.594  1.00  0.00           C  
ATOM   4305  C   PHE A 438     -15.719 -16.459 -42.968  1.00  0.00           C  
ATOM   4306  O   PHE A 438     -14.865 -16.919 -42.205  1.00  0.00           O  
ATOM   4307  CB  PHE A 438     -16.677 -14.160 -43.148  1.00  0.00           C  
ATOM   4308  CG  PHE A 438     -16.680 -13.859 -41.671  1.00  0.00           C  
ATOM   4309  CD1 PHE A 438     -15.631 -13.142 -41.078  1.00  0.00           C  
ATOM   4310  CD2 PHE A 438     -17.738 -14.275 -40.870  1.00  0.00           C  
ATOM   4311  CE1 PHE A 438     -15.649 -12.849 -39.703  1.00  0.00           C  
ATOM   4312  CE2 PHE A 438     -17.764 -13.988 -39.503  1.00  0.00           C  
ATOM   4313  CZ  PHE A 438     -16.721 -13.275 -38.917  1.00  0.00           C  
ATOM   4314  N   GLY A 439     -16.836 -17.104 -43.303  1.00  0.00           N  
ATOM   4315  HN  GLY A 439     -17.496 -16.653 -43.937  1.00  0.00           H  
ATOM   4316  CA  GLY A 439     -17.143 -18.429 -42.794  1.00  0.00           C  
ATOM   4317  C   GLY A 439     -15.961 -19.385 -42.844  1.00  0.00           C  
ATOM   4318  O   GLY A 439     -15.787 -20.220 -41.966  1.00  0.00           O  
ATOM   4319  N   TYR A 440     -15.147 -19.275 -43.881  1.00  0.00           N  
ATOM   4320  HN  TYR A 440     -15.345 -18.572 -44.593  1.00  0.00           H  
ATOM   4321  CA  TYR A 440     -13.972 -20.130 -44.037  1.00  0.00           C  
ATOM   4322  C   TYR A 440     -12.870 -19.697 -43.037  1.00  0.00           C  
ATOM   4323  O   TYR A 440     -12.330 -20.491 -42.265  1.00  0.00           O  
ATOM   4324  CB  TYR A 440     -13.453 -19.999 -45.490  1.00  0.00           C  
ATOM   4325  CG  TYR A 440     -12.319 -20.929 -45.833  1.00  0.00           C  
ATOM   4326  CD1 TYR A 440     -12.545 -22.291 -45.918  1.00  0.00           C  
ATOM   4327  CD2 TYR A 440     -11.017 -20.449 -46.040  1.00  0.00           C  
ATOM   4328  CE1 TYR A 440     -11.520 -23.166 -46.195  1.00  0.00           C  
ATOM   4329  CE2 TYR A 440      -9.969 -21.317 -46.320  1.00  0.00           C  
ATOM   4330  CZ  TYR A 440     -10.231 -22.685 -46.393  1.00  0.00           C  
ATOM   4331  OH  TYR A 440      -9.227 -23.608 -46.620  1.00  0.00           O  
ATOM   4332  HH  TYR A 440      -9.405 -24.540 -46.670  1.00  0.00           H  
ATOM   4333  N   LEU A 441     -12.579 -18.404 -43.080  1.00  0.00           N  
ATOM   4334  HN  LEU A 441     -13.116 -17.827 -43.728  1.00  0.00           H  
ATOM   4335  CA  LEU A 441     -11.563 -17.738 -42.286  1.00  0.00           C  
ATOM   4336  C   LEU A 441     -11.553 -17.938 -40.777  1.00  0.00           C  
ATOM   4337  O   LEU A 441     -10.519 -18.255 -40.197  1.00  0.00           O  
ATOM   4338  CB  LEU A 441     -11.633 -16.236 -42.623  1.00  0.00           C  
ATOM   4339  CG  LEU A 441     -11.239 -15.097 -41.680  1.00  0.00           C  
ATOM   4340  CD1 LEU A 441     -11.273 -13.810 -42.482  1.00  0.00           C  
ATOM   4341  CD2 LEU A 441     -12.204 -14.979 -40.501  1.00  0.00           C  
ATOM   4342  N   VAL A 442     -12.704 -17.744 -40.146  1.00  0.00           N  
ATOM   4343  HN  VAL A 442     -13.538 -17.524 -40.690  1.00  0.00           H  
ATOM   4344  CA  VAL A 442     -12.807 -17.837 -38.701  1.00  0.00           C  
ATOM   4345  C   VAL A 442     -12.174 -19.059 -38.055  1.00  0.00           C  
ATOM   4346  O   VAL A 442     -11.269 -18.940 -37.227  1.00  0.00           O  
ATOM   4347  CB  VAL A 442     -14.273 -17.724 -38.259  1.00  0.00           C  
ATOM   4348  CG1 VAL A 442     -14.391 -18.074 -36.785  1.00  0.00           C  
ATOM   4349  CG2 VAL A 442     -14.780 -16.299 -38.513  1.00  0.00           C  
ATOM   4350  N   ASP A 443     -12.637 -20.240 -38.421  1.00  0.00           N  
ATOM   4351  HN  ASP A 443     -13.380 -20.317 -39.115  1.00  0.00           H  
ATOM   4352  CA  ASP A 443     -12.069 -21.414 -37.818  1.00  0.00           C  
ATOM   4353  C   ASP A 443     -10.672 -21.637 -38.345  1.00  0.00           C  
ATOM   4354  O   ASP A 443      -9.927 -22.466 -37.835  1.00  0.00           O  
ATOM   4355  CB  ASP A 443     -12.974 -22.606 -38.079  1.00  0.00           C  
ATOM   4356  CG  ASP A 443     -13.937 -22.861 -36.932  1.00  0.00           C  
ATOM   4357  OD1 ASP A 443     -14.374 -21.875 -36.280  1.00  0.00           O  
ATOM   4358  OD2 ASP A 443     -14.250 -24.054 -36.691  1.00  0.00           O  
ATOM   4359  N   GLN A 444     -10.315 -20.878 -39.370  1.00  0.00           N  
ATOM   4360  HN  GLN A 444     -10.980 -20.206 -39.754  1.00  0.00           H  
ATOM   4361  CA  GLN A 444      -8.988 -20.989 -39.956  1.00  0.00           C  
ATOM   4362  C   GLN A 444      -8.085 -20.433 -38.891  1.00  0.00           C  
ATOM   4363  O   GLN A 444      -7.079 -21.026 -38.528  1.00  0.00           O  
ATOM   4364  CB  GLN A 444      -8.881 -20.142 -41.235  1.00  0.00           C  
ATOM   4365  CG  GLN A 444      -9.549 -20.759 -42.459  1.00  0.00           C  
ATOM   4366  CD  GLN A 444      -8.909 -22.079 -42.819  1.00  0.00           C  
ATOM   4367  OE1 GLN A 444      -7.695 -22.153 -43.019  1.00  0.00           O  
ATOM   4368  NE2 GLN A 444      -9.712 -23.132 -42.896  1.00  0.00           N  
ATOM   4369 1HE2 GLN A 444      -9.280 -24.023 -43.139  1.00  0.00           H  
ATOM   4370 2HE2 GLN A 444     -10.717 -23.071 -42.730  1.00  0.00           H  
ATOM   4371  N   TRP A 445      -8.489 -19.279 -38.385  1.00  0.00           N  
ATOM   4372  HN  TRP A 445      -9.349 -18.866 -38.747  1.00  0.00           H  
ATOM   4373  CA  TRP A 445      -7.771 -18.571 -37.341  1.00  0.00           C  
ATOM   4374  C   TRP A 445      -7.706 -19.414 -36.068  1.00  0.00           C  
ATOM   4375  O   TRP A 445      -6.636 -19.575 -35.466  1.00  0.00           O  
ATOM   4376  CB  TRP A 445      -8.487 -17.250 -37.045  1.00  0.00           C  
ATOM   4377  CG  TRP A 445      -7.919 -16.501 -35.888  1.00  0.00           C  
ATOM   4378  CD1 TRP A 445      -6.783 -15.754 -35.878  1.00  0.00           C  
ATOM   4379  CD2 TRP A 445      -8.435 -16.468 -34.549  1.00  0.00           C  
ATOM   4380  NE1 TRP A 445      -6.551 -15.261 -34.619  1.00  0.00           N  
ATOM   4381  HE1 TRP A 445      -5.762 -14.673 -34.350  1.00  0.00           H  
ATOM   4382  CE2 TRP A 445      -7.548 -15.685 -33.780  1.00  0.00           C  
ATOM   4383  CE3 TRP A 445      -9.556 -17.031 -33.923  1.00  0.00           C  
ATOM   4384  CZ2 TRP A 445      -7.747 -15.442 -32.413  1.00  0.00           C  
ATOM   4385  CZ3 TRP A 445      -9.756 -16.789 -32.556  1.00  0.00           C  
ATOM   4386  CH2 TRP A 445      -8.852 -16.003 -31.822  1.00  0.00           C  
ATOM   4387  N   ARG A 446      -8.853 -19.954 -35.663  1.00  0.00           N  
ATOM   4388  HN  ARG A 446      -9.701 -19.800 -36.208  1.00  0.00           H  
ATOM   4389  CA  ARG A 446      -8.913 -20.760 -34.454  1.00  0.00           C  
ATOM   4390  C   ARG A 446      -8.136 -22.051 -34.437  1.00  0.00           C  
ATOM   4391  O   ARG A 446      -7.410 -22.294 -33.491  1.00  0.00           O  
ATOM   4392  CB  ARG A 446     -10.346 -21.073 -34.079  1.00  0.00           C  
ATOM   4393  CG  ARG A 446     -10.918 -20.089 -33.142  1.00  0.00           C  
ATOM   4394  CD  ARG A 446     -12.091 -20.668 -32.436  1.00  0.00           C  
ATOM   4395  NE  ARG A 446     -13.309 -20.586 -33.224  1.00  0.00           N  
ATOM   4396  HE  ARG A 446     -13.238 -20.698 -34.235  1.00  0.00           H  
ATOM   4397  CZ  ARG A 446     -14.507 -20.374 -32.699  1.00  0.00           C  
ATOM   4398  NH1 ARG A 446     -14.639 -20.232 -31.385  1.00  0.00           N  
ATOM   4399 1HH1 ARG A 446     -13.824 -20.318 -30.777  1.00  0.00           H  
ATOM   4400 2HH1 ARG A 446     -15.561 -20.069 -30.981  1.00  0.00           H  
ATOM   4401  NH2 ARG A 446     -15.562 -20.263 -33.486  1.00  0.00           N  
ATOM   4402 1HH2 ARG A 446     -15.461 -20.372 -34.495  1.00  0.00           H  
ATOM   4403 2HH2 ARG A 446     -16.484 -20.100 -33.082  1.00  0.00           H  
ATOM   4404  N   TRP A 447      -8.279 -22.897 -35.451  1.00  0.00           N  
ATOM   4405  HN  TRP A 447      -8.894 -22.673 -36.233  1.00  0.00           H  
ATOM   4406  CA  TRP A 447      -7.539 -24.152 -35.423  1.00  0.00           C  
ATOM   4407  C   TRP A 447      -6.068 -23.841 -35.160  1.00  0.00           C  
ATOM   4408  O   TRP A 447      -5.336 -24.655 -34.599  1.00  0.00           O  
ATOM   4409  CB  TRP A 447      -7.677 -24.915 -36.745  1.00  0.00           C  
ATOM   4410  CG  TRP A 447      -9.075 -25.347 -37.096  1.00  0.00           C  
ATOM   4411  CD1 TRP A 447     -10.113 -25.585 -36.238  1.00  0.00           C  
ATOM   4412  CD2 TRP A 447      -9.579 -25.595 -38.411  1.00  0.00           C  
ATOM   4413  NE1 TRP A 447     -11.238 -25.958 -36.938  1.00  0.00           N  
ATOM   4414  HE1 TRP A 447     -12.144 -26.186 -36.529  1.00  0.00           H  
ATOM   4415  CE2 TRP A 447     -10.939 -25.972 -38.275  1.00  0.00           C  
ATOM   4416  CE3 TRP A 447      -9.017 -25.528 -39.694  1.00  0.00           C  
ATOM   4417  CZ2 TRP A 447     -11.745 -26.285 -39.378  1.00  0.00           C  
ATOM   4418  CZ3 TRP A 447      -9.818 -25.838 -40.792  1.00  0.00           C  
ATOM   4419  CH2 TRP A 447     -11.171 -26.209 -40.625  1.00  0.00           C  
ATOM   4420  N   GLY A 448      -5.652 -22.642 -35.552  1.00  0.00           N  
ATOM   4421  HN  GLY A 448      -6.313 -21.999 -35.988  1.00  0.00           H  
ATOM   4422  CA  GLY A 448      -4.270 -22.231 -35.369  1.00  0.00           C  
ATOM   4423  C   GLY A 448      -3.949 -21.716 -33.982  1.00  0.00           C  
ATOM   4424  O   GLY A 448      -2.792 -21.755 -33.529  1.00  0.00           O  
ATOM   4425  N   VAL A 449      -4.977 -21.207 -33.314  1.00  0.00           N  
ATOM   4426  HN  VAL A 449      -5.894 -21.163 -33.758  1.00  0.00           H  
ATOM   4427  CA  VAL A 449      -4.812 -20.713 -31.962  1.00  0.00           C  
ATOM   4428  C   VAL A 449      -4.723 -21.938 -31.084  1.00  0.00           C  
ATOM   4429  O   VAL A 449      -3.840 -22.040 -30.250  1.00  0.00           O  
ATOM   4430  CB  VAL A 449      -6.015 -19.871 -31.501  1.00  0.00           C  
ATOM   4431  CG1 VAL A 449      -5.909 -19.595 -30.004  1.00  0.00           C  
ATOM   4432  CG2 VAL A 449      -6.067 -18.564 -32.284  1.00  0.00           C  
ATOM   4433  N   PHE A 450      -5.652 -22.864 -31.298  1.00  0.00           N  
ATOM   4434  HN  PHE A 450      -6.352 -22.685 -32.019  1.00  0.00           H  
ATOM   4435  CA  PHE A 450      -5.729 -24.124 -30.560  1.00  0.00           C  
ATOM   4436  C   PHE A 450      -4.498 -24.985 -30.775  1.00  0.00           C  
ATOM   4437  O   PHE A 450      -4.155 -25.815 -29.933  1.00  0.00           O  
ATOM   4438  CB  PHE A 450      -6.950 -24.937 -30.999  1.00  0.00           C  
ATOM   4439  CG  PHE A 450      -8.235 -24.515 -30.356  1.00  0.00           C  
ATOM   4440  CD1 PHE A 450      -9.400 -24.466 -31.098  1.00  0.00           C  
ATOM   4441  CD2 PHE A 450      -8.295 -24.194 -29.005  1.00  0.00           C  
ATOM   4442  CE1 PHE A 450     -10.608 -24.104 -30.506  1.00  0.00           C  
ATOM   4443  CE2 PHE A 450      -9.501 -23.831 -28.409  1.00  0.00           C  
ATOM   4444  CZ  PHE A 450     -10.654 -23.787 -29.160  1.00  0.00           C  
ATOM   4445  N   SER A 451      -3.836 -24.795 -31.907  1.00  0.00           N  
ATOM   4446  HN  SER A 451      -4.159 -24.090 -32.570  1.00  0.00           H  
ATOM   4447  CA  SER A 451      -2.656 -25.580 -32.212  1.00  0.00           C  
ATOM   4448  C   SER A 451      -1.348 -24.890 -31.827  1.00  0.00           C  
ATOM   4449  O   SER A 451      -0.299 -25.519 -31.814  1.00  0.00           O  
ATOM   4450  CB  SER A 451      -2.631 -25.918 -33.705  1.00  0.00           C  
ATOM   4451  OG  SER A 451      -2.015 -24.891 -34.471  1.00  0.00           O  
ATOM   4452  HG  SER A 451      -1.999 -25.101 -35.397  1.00  0.00           H  
ATOM   4453  N   GLY A 452      -1.397 -23.602 -31.521  1.00  0.00           N  
ATOM   4454  HN  GLY A 452      -2.286 -23.101 -31.536  1.00  0.00           H  
ATOM   4455  CA  GLY A 452      -0.170 -22.911 -31.164  1.00  0.00           C  
ATOM   4456  C   GLY A 452       0.454 -22.198 -32.352  1.00  0.00           C  
ATOM   4457  O   GLY A 452       1.503 -21.558 -32.245  1.00  0.00           O  
ATOM   4458  N   ARG A 453      -0.193 -22.320 -33.501  1.00  0.00           N  
ATOM   4459  HN  ARG A 453      -1.041 -22.886 -33.546  1.00  0.00           H  
ATOM   4460  CA  ARG A 453       0.292 -21.657 -34.696  1.00  0.00           C  
ATOM   4461  C   ARG A 453       0.228 -20.173 -34.380  1.00  0.00           C  
ATOM   4462  O   ARG A 453       1.143 -19.399 -34.672  1.00  0.00           O  
ATOM   4463  CB  ARG A 453      -0.633 -21.976 -35.877  1.00  0.00           C  
ATOM   4464  CG  ARG A 453      -0.136 -21.462 -37.221  1.00  0.00           C  
ATOM   4465  CD  ARG A 453      -1.288 -20.968 -38.065  1.00  0.00           C  
ATOM   4466  NE  ARG A 453      -1.872 -21.996 -38.920  1.00  0.00           N  
ATOM   4467  HE  ARG A 453      -1.241 -22.571 -39.478  1.00  0.00           H  
ATOM   4468  CZ  ARG A 453      -3.179 -22.229 -39.016  1.00  0.00           C  
ATOM   4469  NH1 ARG A 453      -4.039 -21.513 -38.301  1.00  0.00           N  
ATOM   4470 1HH1 ARG A 453      -5.041 -21.692 -38.375  1.00  0.00           H  
ATOM   4471 2HH1 ARG A 453      -3.690 -20.796 -37.665  1.00  0.00           H  
ATOM   4472  NH2 ARG A 453      -3.633 -23.162 -39.843  1.00  0.00           N  
ATOM   4473 1HH2 ARG A 453      -4.635 -23.341 -39.917  1.00  0.00           H  
ATOM   4474 2HH2 ARG A 453      -2.972 -23.712 -40.392  1.00  0.00           H  
ATOM   4475  N   THR A 454      -0.868 -19.803 -33.741  1.00  0.00           N  
ATOM   4476  HN  THR A 454      -1.555 -20.510 -33.481  1.00  0.00           H  
ATOM   4477  CA  THR A 454      -1.115 -18.422 -33.403  1.00  0.00           C  
ATOM   4478  C   THR A 454      -1.233 -18.157 -31.903  1.00  0.00           C  
ATOM   4479  O   THR A 454      -2.333 -18.219 -31.343  1.00  0.00           O  
ATOM   4480  CB  THR A 454      -2.396 -17.963 -34.100  1.00  0.00           C  
ATOM   4481  OG1 THR A 454      -2.244 -18.119 -35.517  1.00  0.00           O  
ATOM   4482  HG1 THR A 454      -2.061 -19.029 -35.719  1.00  0.00           H  
ATOM   4483  CG2 THR A 454      -2.685 -16.522 -33.781  1.00  0.00           C  
ATOM   4484  N   PRO A 455      -0.100 -17.859 -31.230  1.00  0.00           N  
ATOM   4485  CA  PRO A 455      -0.085 -17.580 -29.790  1.00  0.00           C  
ATOM   4486  C   PRO A 455      -0.743 -16.239 -29.530  1.00  0.00           C  
ATOM   4487  O   PRO A 455      -0.950 -15.468 -30.450  1.00  0.00           O  
ATOM   4488  CB  PRO A 455       1.399 -17.550 -29.463  1.00  0.00           C  
ATOM   4489  CG  PRO A 455       1.988 -17.001 -30.730  1.00  0.00           C  
ATOM   4490  CD  PRO A 455       1.264 -17.797 -31.779  1.00  0.00           C  
ATOM   4491  N   PRO A 456      -1.081 -15.936 -28.272  1.00  0.00           N  
ATOM   4492  CA  PRO A 456      -1.720 -14.647 -27.978  1.00  0.00           C  
ATOM   4493  C   PRO A 456      -0.856 -13.493 -28.477  1.00  0.00           C  
ATOM   4494  O   PRO A 456      -1.303 -12.361 -28.617  1.00  0.00           O  
ATOM   4495  CB  PRO A 456      -1.852 -14.682 -26.460  1.00  0.00           C  
ATOM   4496  CG  PRO A 456      -2.011 -16.160 -26.175  1.00  0.00           C  
ATOM   4497  CD  PRO A 456      -0.952 -16.753 -27.053  1.00  0.00           C  
ATOM   4498  N   SER A 457       0.396 -13.831 -28.749  1.00  0.00           N  
ATOM   4499  HN  SER A 457       0.669 -14.803 -28.606  1.00  0.00           H  
ATOM   4500  CA  SER A 457       1.403 -12.910 -29.237  1.00  0.00           C  
ATOM   4501  C   SER A 457       1.111 -12.464 -30.678  1.00  0.00           C  
ATOM   4502  O   SER A 457       1.697 -11.495 -31.169  1.00  0.00           O  
ATOM   4503  CB  SER A 457       2.769 -13.603 -29.111  1.00  0.00           C  
ATOM   4504  OG  SER A 457       3.665 -13.270 -30.146  1.00  0.00           O  
ATOM   4505  HG  SER A 457       4.509 -13.698 -30.068  1.00  0.00           H  
ATOM   4506  N   ARG A 458       0.185 -13.162 -31.337  1.00  0.00           N  
ATOM   4507  HN  ARG A 458      -0.276 -13.935 -30.858  1.00  0.00           H  
ATOM   4508  CA  ARG A 458      -0.199 -12.865 -32.724  1.00  0.00           C  
ATOM   4509  C   ARG A 458      -1.683 -13.033 -32.965  1.00  0.00           C  
ATOM   4510  O   ARG A 458      -2.093 -13.295 -34.082  1.00  0.00           O  
ATOM   4511  CB  ARG A 458       0.527 -13.776 -33.708  1.00  0.00           C  
ATOM   4512  CG  ARG A 458       2.036 -13.697 -33.624  1.00  0.00           C  
ATOM   4513  CD  ARG A 458       2.666 -14.521 -34.724  1.00  0.00           C  
ATOM   4514  NE  ARG A 458       3.940 -15.120 -34.344  1.00  0.00           N  
ATOM   4515  HE  ARG A 458       4.741 -14.503 -34.206  1.00  0.00           H  
ATOM   4516  CZ  ARG A 458       4.115 -16.426 -34.168  1.00  0.00           C  
ATOM   4517  NH1 ARG A 458       3.099 -17.264 -34.330  1.00  0.00           N  
ATOM   4518 1HH1 ARG A 458       3.233 -18.266 -34.195  1.00  0.00           H  
ATOM   4519 2HH1 ARG A 458       2.175 -16.897 -34.559  1.00  0.00           H  
ATOM   4520  NH2 ARG A 458       5.314 -16.903 -33.871  1.00  0.00           N  
ATOM   4521 1HH2 ARG A 458       5.448 -17.905 -33.736  1.00  0.00           H  
ATOM   4522 2HH2 ARG A 458       6.095 -16.259 -33.746  1.00  0.00           H  
ATOM   4523  N   TYR A 459      -2.480 -12.893 -31.913  1.00  0.00           N  
ATOM   4524  HN  TYR A 459      -2.071 -12.687 -31.002  1.00  0.00           H  
ATOM   4525  CA  TYR A 459      -3.924 -13.027 -32.029  1.00  0.00           C  
ATOM   4526  C   TYR A 459      -4.514 -12.042 -33.028  1.00  0.00           C  
ATOM   4527  O   TYR A 459      -5.296 -12.424 -33.888  1.00  0.00           O  
ATOM   4528  CB  TYR A 459      -4.615 -12.805 -30.670  1.00  0.00           C  
ATOM   4529  CG  TYR A 459      -4.728 -14.026 -29.771  1.00  0.00           C  
ATOM   4530  CD1 TYR A 459      -5.554 -14.006 -28.652  1.00  0.00           C  
ATOM   4531  CD2 TYR A 459      -4.010 -15.192 -30.024  1.00  0.00           C  
ATOM   4532  CE1 TYR A 459      -5.668 -15.107 -27.809  1.00  0.00           C  
ATOM   4533  CE2 TYR A 459      -4.120 -16.302 -29.179  1.00  0.00           C  
ATOM   4534  CZ  TYR A 459      -4.953 -16.243 -28.075  1.00  0.00           C  
ATOM   4535  OH  TYR A 459      -5.076 -17.316 -27.233  1.00  0.00           O  
ATOM   4536  HH  TYR A 459      -4.580 -18.105 -27.418  1.00  0.00           H  
ATOM   4537  N   ASN A 460      -4.156 -10.769 -32.931  1.00  0.00           N  
ATOM   4538  HN  ASN A 460      -3.481 -10.468 -32.228  1.00  0.00           H  
ATOM   4539  CA  ASN A 460      -4.747  -9.816 -33.849  1.00  0.00           C  
ATOM   4540  C   ASN A 460      -4.009  -9.767 -35.174  1.00  0.00           C  
ATOM   4541  O   ASN A 460      -4.614  -9.584 -36.231  1.00  0.00           O  
ATOM   4542  CB  ASN A 460      -4.804  -8.429 -33.214  1.00  0.00           C  
ATOM   4543  CG  ASN A 460      -6.133  -7.720 -33.486  1.00  0.00           C  
ATOM   4544  OD1 ASN A 460      -7.216  -8.295 -33.284  1.00  0.00           O  
ATOM   4545  ND2 ASN A 460      -6.056  -6.465 -33.942  1.00  0.00           N  
ATOM   4546 1HD2 ASN A 460      -5.167  -5.993 -34.108  1.00  0.00           H  
ATOM   4547 2HD2 ASN A 460      -6.942  -5.993 -34.123  1.00  0.00           H  
ATOM   4548  N   PHE A 461      -2.698  -9.955 -35.119  1.00  0.00           N  
ATOM   4549  HN  PHE A 461      -2.254 -10.120 -34.216  1.00  0.00           H  
ATOM   4550  CA  PHE A 461      -1.882  -9.931 -36.319  1.00  0.00           C  
ATOM   4551  C   PHE A 461      -2.226 -11.072 -37.248  1.00  0.00           C  
ATOM   4552  O   PHE A 461      -2.152 -10.912 -38.460  1.00  0.00           O  
ATOM   4553  CB  PHE A 461      -0.414  -9.960 -35.930  1.00  0.00           C  
ATOM   4554  CG  PHE A 461       0.509 -10.339 -37.036  1.00  0.00           C  
ATOM   4555  CD1 PHE A 461       0.893 -11.659 -37.208  1.00  0.00           C  
ATOM   4556  CD2 PHE A 461       1.057  -9.381 -37.858  1.00  0.00           C  
ATOM   4557  CE1 PHE A 461       1.822 -12.014 -38.184  1.00  0.00           C  
ATOM   4558  CE2 PHE A 461       1.984  -9.729 -38.836  1.00  0.00           C  
ATOM   4559  CZ  PHE A 461       2.369 -11.044 -39.000  1.00  0.00           C  
ATOM   4560  N   ASP A 462      -2.600 -12.224 -36.701  1.00  0.00           N  
ATOM   4561  HN  ASP A 462      -2.619 -12.328 -35.686  1.00  0.00           H  
ATOM   4562  CA  ASP A 462      -2.984 -13.341 -37.561  1.00  0.00           C  
ATOM   4563  C   ASP A 462      -4.470 -13.269 -37.922  1.00  0.00           C  
ATOM   4564  O   ASP A 462      -4.926 -13.927 -38.860  1.00  0.00           O  
ATOM   4565  CB  ASP A 462      -2.665 -14.699 -36.917  1.00  0.00           C  
ATOM   4566  CG  ASP A 462      -1.243 -15.142 -37.183  1.00  0.00           C  
ATOM   4567  OD1 ASP A 462      -0.552 -14.440 -37.944  1.00  0.00           O  
ATOM   4568  OD2 ASP A 462      -0.811 -16.181 -36.641  1.00  0.00           O  
ATOM   4569  N   TRP A 463      -5.233 -12.467 -37.189  1.00  0.00           N  
ATOM   4570  HN  TRP A 463      -4.826 -11.941 -36.415  1.00  0.00           H  
ATOM   4571  CA  TRP A 463      -6.650 -12.339 -37.491  1.00  0.00           C  
ATOM   4572  C   TRP A 463      -6.810 -11.450 -38.713  1.00  0.00           C  
ATOM   4573  O   TRP A 463      -7.553 -11.782 -39.623  1.00  0.00           O  
ATOM   4574  CB  TRP A 463      -7.408 -11.758 -36.292  1.00  0.00           C  
ATOM   4575  CG  TRP A 463      -8.847 -11.345 -36.552  1.00  0.00           C  
ATOM   4576  CD1 TRP A 463      -9.317 -10.069 -36.654  1.00  0.00           C  
ATOM   4577  CD2 TRP A 463     -10.005 -12.200 -36.595  1.00  0.00           C  
ATOM   4578  NE1 TRP A 463     -10.688 -10.069 -36.737  1.00  0.00           N  
ATOM   4579  HE1 TRP A 463     -11.276  -9.239 -36.814  1.00  0.00           H  
ATOM   4580  CE2 TRP A 463     -11.140 -11.360 -36.700  1.00  0.00           C  
ATOM   4581  CE3 TRP A 463     -10.196 -13.591 -36.534  1.00  0.00           C  
ATOM   4582  CZ2 TRP A 463     -12.451 -11.863 -36.757  1.00  0.00           C  
ATOM   4583  CZ3 TRP A 463     -11.509 -14.098 -36.589  1.00  0.00           C  
ATOM   4584  CH2 TRP A 463     -12.616 -13.231 -36.694  1.00  0.00           C  
ATOM   4585  N   TRP A 464      -6.099 -10.329 -38.751  1.00  0.00           N  
ATOM   4586  HN  TRP A 464      -5.470 -10.097 -37.982  1.00  0.00           H  
ATOM   4587  CA  TRP A 464      -6.218  -9.430 -39.893  1.00  0.00           C  
ATOM   4588  C   TRP A 464      -5.459  -9.944 -41.112  1.00  0.00           C  
ATOM   4589  O   TRP A 464      -5.658  -9.464 -42.234  1.00  0.00           O  
ATOM   4590  CB  TRP A 464      -5.777  -8.022 -39.509  1.00  0.00           C  
ATOM   4591  CG  TRP A 464      -6.817  -7.368 -38.686  1.00  0.00           C  
ATOM   4592  CD1 TRP A 464      -6.875  -7.299 -37.320  1.00  0.00           C  
ATOM   4593  CD2 TRP A 464      -8.035  -6.797 -39.169  1.00  0.00           C  
ATOM   4594  NE1 TRP A 464      -8.060  -6.726 -36.926  1.00  0.00           N  
ATOM   4595  HE1 TRP A 464      -8.349  -6.565 -35.961  1.00  0.00           H  
ATOM   4596  CE2 TRP A 464      -8.791  -6.406 -38.041  1.00  0.00           C  
ATOM   4597  CE3 TRP A 464      -8.565  -6.581 -40.451  1.00  0.00           C  
ATOM   4598  CZ2 TRP A 464     -10.055  -5.809 -38.155  1.00  0.00           C  
ATOM   4599  CZ3 TRP A 464      -9.818  -5.989 -40.565  1.00  0.00           C  
ATOM   4600  CH2 TRP A 464     -10.550  -5.609 -39.422  1.00  0.00           C  
ATOM   4601  N   TYR A 465      -4.583 -10.922 -40.894  1.00  0.00           N  
ATOM   4602  HN  TYR A 465      -4.408 -11.253 -39.945  1.00  0.00           H  
ATOM   4603  CA  TYR A 465      -3.880 -11.513 -42.015  1.00  0.00           C  
ATOM   4604  C   TYR A 465      -4.992 -12.260 -42.756  1.00  0.00           C  
ATOM   4605  O   TYR A 465      -5.224 -12.055 -43.939  1.00  0.00           O  
ATOM   4606  CB  TYR A 465      -2.813 -12.507 -41.542  1.00  0.00           C  
ATOM   4607  CG  TYR A 465      -2.302 -13.365 -42.670  1.00  0.00           C  
ATOM   4608  CD1 TYR A 465      -1.390 -12.864 -43.596  1.00  0.00           C  
ATOM   4609  CD2 TYR A 465      -2.826 -14.639 -42.885  1.00  0.00           C  
ATOM   4610  CE1 TYR A 465      -1.016 -13.607 -44.720  1.00  0.00           C  
ATOM   4611  CE2 TYR A 465      -2.466 -15.390 -44.007  1.00  0.00           C  
ATOM   4612  CZ  TYR A 465      -1.560 -14.870 -44.922  1.00  0.00           C  
ATOM   4613  OH  TYR A 465      -1.200 -15.612 -46.026  1.00  0.00           O  
ATOM   4614  HH  TYR A 465      -0.580 -15.256 -46.652  1.00  0.00           H  
ATOM   4615  N   LEU A 466      -5.696 -13.113 -42.028  1.00  0.00           N  
ATOM   4616  HN  LEU A 466      -5.475 -13.226 -41.039  1.00  0.00           H  
ATOM   4617  CA  LEU A 466      -6.776 -13.891 -42.607  1.00  0.00           C  
ATOM   4618  C   LEU A 466      -7.912 -13.054 -43.169  1.00  0.00           C  
ATOM   4619  O   LEU A 466      -8.402 -13.345 -44.241  1.00  0.00           O  
ATOM   4620  CB  LEU A 466      -7.323 -14.879 -41.575  1.00  0.00           C  
ATOM   4621  CG  LEU A 466      -6.284 -15.886 -41.082  1.00  0.00           C  
ATOM   4622  CD1 LEU A 466      -6.922 -16.849 -40.141  1.00  0.00           C  
ATOM   4623  CD2 LEU A 466      -5.701 -16.638 -42.254  1.00  0.00           C  
ATOM   4624  N   ARG A 467      -8.339 -12.025 -42.453  1.00  0.00           N  
ATOM   4625  HN  ARG A 467      -7.898 -11.826 -41.555  1.00  0.00           H  
ATOM   4626  CA  ARG A 467      -9.428 -11.168 -42.919  1.00  0.00           C  
ATOM   4627  C   ARG A 467      -9.058 -10.464 -44.223  1.00  0.00           C  
ATOM   4628  O   ARG A 467      -9.810 -10.530 -45.200  1.00  0.00           O  
ATOM   4629  CB  ARG A 467      -9.763 -10.131 -41.852  1.00  0.00           C  
ATOM   4630  CG  ARG A 467     -10.212 -10.726 -40.533  1.00  0.00           C  
ATOM   4631  CD  ARG A 467     -11.727 -10.806 -40.433  1.00  0.00           C  
ATOM   4632  NE  ARG A 467     -12.335  -9.479 -40.405  1.00  0.00           N  
ATOM   4633  HE  ARG A 467     -11.722  -8.668 -40.490  1.00  0.00           H  
ATOM   4634  CZ  ARG A 467     -13.638  -9.267 -40.276  1.00  0.00           C  
ATOM   4635  NH1 ARG A 467     -14.119  -8.029 -40.262  1.00  0.00           N  
ATOM   4636 1HH1 ARG A 467     -15.121  -7.866 -40.163  1.00  0.00           H  
ATOM   4637 2HH1 ARG A 467     -13.486  -7.234 -40.350  1.00  0.00           H  
ATOM   4638  NH2 ARG A 467     -14.461 -10.300 -40.161  1.00  0.00           N  
ATOM   4639 1HH2 ARG A 467     -15.463 -10.137 -40.062  1.00  0.00           H  
ATOM   4640 2HH2 ARG A 467     -14.092 -11.251 -40.172  1.00  0.00           H  
ATOM   4641  N   THR A 468      -7.918  -9.772 -44.241  1.00  0.00           N  
ATOM   4642  HN  THR A 468      -7.347  -9.711 -43.398  1.00  0.00           H  
ATOM   4643  CA  THR A 468      -7.485  -9.102 -45.463  1.00  0.00           C  
ATOM   4644  C   THR A 468      -7.396 -10.185 -46.543  1.00  0.00           C  
ATOM   4645  O   THR A 468      -8.083 -10.120 -47.563  1.00  0.00           O  
ATOM   4646  CB  THR A 468      -6.094  -8.428 -45.295  1.00  0.00           C  
ATOM   4647  OG1 THR A 468      -6.226  -7.263 -44.464  1.00  0.00           O  
ATOM   4648  HG1 THR A 468      -5.376  -6.851 -44.361  1.00  0.00           H  
ATOM   4649  CG2 THR A 468      -5.493  -8.054 -46.688  1.00  0.00           C  
ATOM   4650  N   LYS A 469      -6.577 -11.199 -46.287  1.00  0.00           N  
ATOM   4651  HN  LYS A 469      -6.060 -11.208 -45.408  1.00  0.00           H  
ATOM   4652  CA  LYS A 469      -6.395 -12.295 -47.221  1.00  0.00           C  
ATOM   4653  C   LYS A 469      -7.630 -12.957 -47.790  1.00  0.00           C  
ATOM   4654  O   LYS A 469      -7.614 -13.365 -48.929  1.00  0.00           O  
ATOM   4655  CB  LYS A 469      -5.519 -13.380 -46.619  1.00  0.00           C  
ATOM   4656  CG  LYS A 469      -5.502 -14.603 -47.476  1.00  0.00           C  
ATOM   4657  CD  LYS A 469      -4.328 -15.463 -47.180  1.00  0.00           C  
ATOM   4658  CE  LYS A 469      -4.722 -16.894 -47.451  1.00  0.00           C  
ATOM   4659  NZ  LYS A 469      -3.570 -17.768 -47.792  1.00  0.00           N  
ATOM   4660  HZ1 LYS A 469      -3.836 -18.735 -47.975  1.00  0.00           H  
ATOM   4661  HZ2 LYS A 469      -2.853 -17.721 -47.068  1.00  0.00           H  
ATOM   4662  HZ3 LYS A 469      -3.043 -17.383 -48.576  1.00  0.00           H  
ATOM   4663  N   TYR A 470      -8.696 -13.100 -47.028  1.00  0.00           N  
ATOM   4664  HN  TYR A 470      -8.703 -12.780 -46.060  1.00  0.00           H  
ATOM   4665  CA  TYR A 470      -9.860 -13.732 -47.624  1.00  0.00           C  
ATOM   4666  C   TYR A 470     -10.974 -12.773 -47.994  1.00  0.00           C  
ATOM   4667  O   TYR A 470     -11.560 -12.882 -49.066  1.00  0.00           O  
ATOM   4668  CB  TYR A 470     -10.417 -14.843 -46.734  1.00  0.00           C  
ATOM   4669  CG  TYR A 470      -9.548 -16.081 -46.701  1.00  0.00           C  
ATOM   4670  CD1 TYR A 470      -8.514 -16.210 -45.772  1.00  0.00           C  
ATOM   4671  CD2 TYR A 470      -9.741 -17.115 -47.619  1.00  0.00           C  
ATOM   4672  CE1 TYR A 470      -7.701 -17.332 -45.761  1.00  0.00           C  
ATOM   4673  CE2 TYR A 470      -8.933 -18.239 -47.615  1.00  0.00           C  
ATOM   4674  CZ  TYR A 470      -7.921 -18.341 -46.688  1.00  0.00           C  
ATOM   4675  OH  TYR A 470      -7.143 -19.465 -46.690  1.00  0.00           O  
ATOM   4676  HH  TYR A 470      -6.444 -19.535 -46.050  1.00  0.00           H  
ATOM   4677  N   GLN A 471     -11.263 -11.817 -47.130  1.00  0.00           N  
ATOM   4678  HN  GLN A 471     -10.737 -11.735 -46.260  1.00  0.00           H  
ATOM   4679  CA  GLN A 471     -12.330 -10.888 -47.426  1.00  0.00           C  
ATOM   4680  C   GLN A 471     -11.881  -9.629 -48.155  1.00  0.00           C  
ATOM   4681  O   GLN A 471     -12.695  -8.949 -48.766  1.00  0.00           O  
ATOM   4682  CB  GLN A 471     -13.050 -10.513 -46.141  1.00  0.00           C  
ATOM   4683  CG  GLN A 471     -13.989 -11.586 -45.608  1.00  0.00           C  
ATOM   4684  CD  GLN A 471     -14.696 -11.146 -44.332  1.00  0.00           C  
ATOM   4685  OE1 GLN A 471     -14.085 -11.072 -43.268  1.00  0.00           O  
ATOM   4686  NE2 GLN A 471     -15.987 -10.834 -44.443  1.00  0.00           N  
ATOM   4687 1HE2 GLN A 471     -16.460 -10.539 -43.589  1.00  0.00           H  
ATOM   4688 2HE2 GLN A 471     -16.494 -10.895 -45.326  1.00  0.00           H  
ATOM   4689  N   GLY A 472     -10.595  -9.310 -48.096  1.00  0.00           N  
ATOM   4690  HN  GLY A 472      -9.942  -9.895 -47.575  1.00  0.00           H  
ATOM   4691  CA  GLY A 472     -10.129  -8.121 -48.781  1.00  0.00           C  
ATOM   4692  C   GLY A 472     -10.719  -6.901 -48.139  1.00  0.00           C  
ATOM   4693  O   GLY A 472     -11.248  -6.004 -48.795  1.00  0.00           O  
ATOM   4694  N   ILE A 473     -10.651  -6.900 -46.816  1.00  0.00           N  
ATOM   4695  HN  ILE A 473     -10.248  -7.709 -46.343  1.00  0.00           H  
ATOM   4696  CA  ILE A 473     -11.130  -5.789 -46.016  1.00  0.00           C  
ATOM   4697  C   ILE A 473     -10.022  -5.444 -45.054  1.00  0.00           C  
ATOM   4698  O   ILE A 473      -9.187  -6.286 -44.711  1.00  0.00           O  
ATOM   4699  CB  ILE A 473     -12.383  -6.158 -45.244  1.00  0.00           C  
ATOM   4700  CG1 ILE A 473     -12.098  -7.334 -44.304  1.00  0.00           C  
ATOM   4701  CG2 ILE A 473     -13.483  -6.488 -46.235  1.00  0.00           C  
ATOM   4702  CD1 ILE A 473     -13.228  -7.630 -43.320  1.00  0.00           C  
ATOM   4703  N   CYS A 474      -9.994  -4.189 -44.653  1.00  0.00           N  
ATOM   4704  HN  CYS A 474     -10.693  -3.532 -44.999  1.00  0.00           H  
ATOM   4705  CA  CYS A 474      -8.980  -3.736 -43.725  1.00  0.00           C  
ATOM   4706  C   CYS A 474      -9.664  -2.915 -42.629  1.00  0.00           C  
ATOM   4707  O   CYS A 474     -10.765  -2.400 -42.821  1.00  0.00           O  
ATOM   4708  CB  CYS A 474      -7.916  -2.908 -44.464  1.00  0.00           C  
ATOM   4709  SG  CYS A 474      -8.515  -1.335 -45.198  1.00  0.00           S  
ATOM   4710  N   PRO A 475      -9.024  -2.806 -41.460  1.00  0.00           N  
ATOM   4711  CA  PRO A 475      -9.519  -2.068 -40.298  1.00  0.00           C  
ATOM   4712  C   PRO A 475      -9.469  -0.575 -40.546  1.00  0.00           C  
ATOM   4713  O   PRO A 475      -8.460  -0.058 -40.995  1.00  0.00           O  
ATOM   4714  CB  PRO A 475      -8.563  -2.497 -39.201  1.00  0.00           C  
ATOM   4715  CG  PRO A 475      -7.276  -2.651 -39.957  1.00  0.00           C  
ATOM   4716  CD  PRO A 475      -7.715  -3.414 -41.171  1.00  0.00           C  
ATOM   4717  N   PRO A 476     -10.562   0.137 -40.255  1.00  0.00           N  
ATOM   4718  CA  PRO A 476     -10.659   1.584 -40.447  1.00  0.00           C  
ATOM   4719  C   PRO A 476      -9.750   2.423 -39.571  1.00  0.00           C  
ATOM   4720  O   PRO A 476      -9.439   3.552 -39.938  1.00  0.00           O  
ATOM   4721  CB  PRO A 476     -12.135   1.872 -40.218  1.00  0.00           C  
ATOM   4722  CG  PRO A 476     -12.530   0.816 -39.292  1.00  0.00           C  
ATOM   4723  CD  PRO A 476     -11.852  -0.412 -39.828  1.00  0.00           C  
ATOM   4724  N   VAL A 477      -9.338   1.890 -38.419  1.00  0.00           N  
ATOM   4725  HN  VAL A 477      -9.679   0.965 -38.159  1.00  0.00           H  
ATOM   4726  CA  VAL A 477      -8.414   2.579 -37.509  1.00  0.00           C  
ATOM   4727  C   VAL A 477      -7.281   1.595 -37.260  1.00  0.00           C  
ATOM   4728  O   VAL A 477      -7.427   0.402 -37.528  1.00  0.00           O  
ATOM   4729  CB  VAL A 477      -9.066   2.940 -36.167  1.00  0.00           C  
ATOM   4730  CG1 VAL A 477     -10.112   4.031 -36.379  1.00  0.00           C  
ATOM   4731  CG2 VAL A 477      -9.689   1.694 -35.542  1.00  0.00           C  
ATOM   4732  N   THR A 478      -6.151   2.078 -36.760  1.00  0.00           N  
ATOM   4733  HN  THR A 478      -6.079   3.072 -36.545  1.00  0.00           H  
ATOM   4734  CA  THR A 478      -5.008   1.199 -36.514  1.00  0.00           C  
ATOM   4735  C   THR A 478      -5.281   0.200 -35.405  1.00  0.00           C  
ATOM   4736  O   THR A 478      -6.110   0.463 -34.539  1.00  0.00           O  
ATOM   4737  CB  THR A 478      -3.777   2.004 -36.135  1.00  0.00           C  
ATOM   4738  OG1 THR A 478      -3.582   3.037 -37.104  1.00  0.00           O  
ATOM   4739  HG1 THR A 478      -2.812   3.540 -36.867  1.00  0.00           H  
ATOM   4740  CG2 THR A 478      -2.552   1.116 -36.118  1.00  0.00           C  
ATOM   4741  N   ARG A 479      -4.594  -0.944 -35.433  1.00  0.00           N  
ATOM   4742  HN  ARG A 479      -3.930  -1.105 -36.191  1.00  0.00           H  
ATOM   4743  CA  ARG A 479      -4.767  -1.977 -34.403  1.00  0.00           C  
ATOM   4744  C   ARG A 479      -3.410  -2.573 -33.998  1.00  0.00           C  
ATOM   4745  O   ARG A 479      -2.426  -2.448 -34.724  1.00  0.00           O  
ATOM   4746  CB  ARG A 479      -5.656  -3.128 -34.903  1.00  0.00           C  
ATOM   4747  CG  ARG A 479      -6.739  -2.732 -35.870  1.00  0.00           C  
ATOM   4748  CD  ARG A 479      -7.758  -1.900 -35.184  1.00  0.00           C  
ATOM   4749  NE  ARG A 479      -8.502  -2.676 -34.202  1.00  0.00           N  
ATOM   4750  HE  ARG A 479      -8.620  -3.676 -34.366  1.00  0.00           H  
ATOM   4751  CZ  ARG A 479      -9.035  -2.153 -33.105  1.00  0.00           C  
ATOM   4752  NH1 ARG A 479      -8.898  -0.861 -32.841  1.00  0.00           N  
ATOM   4753 1HH1 ARG A 479      -9.308  -0.459 -31.998  1.00  0.00           H  
ATOM   4754 2HH1 ARG A 479      -8.361  -0.270 -33.475  1.00  0.00           H  
ATOM   4755  NH2 ARG A 479      -9.729  -2.917 -32.285  1.00  0.00           N  
ATOM   4756 1HH2 ARG A 479     -10.139  -2.515 -31.442  1.00  0.00           H  
ATOM   4757 2HH2 ARG A 479      -9.834  -3.911 -32.488  1.00  0.00           H  
ATOM   4758  N   ASN A 480      -3.377  -3.217 -32.836  1.00  0.00           N  
ATOM   4759  HN  ASN A 480      -4.216  -3.237 -32.256  1.00  0.00           H  
ATOM   4760  CA  ASN A 480      -2.175  -3.896 -32.367  1.00  0.00           C  
ATOM   4761  C   ASN A 480      -2.504  -5.099 -31.490  1.00  0.00           C  
ATOM   4762  O   ASN A 480      -3.662  -5.501 -31.381  1.00  0.00           O  
ATOM   4763  CB  ASN A 480      -1.272  -2.922 -31.606  1.00  0.00           C  
ATOM   4764  CG  ASN A 480      -2.044  -1.771 -30.993  1.00  0.00           C  
ATOM   4765  OD1 ASN A 480      -3.006  -1.978 -30.252  1.00  0.00           O  
ATOM   4766  ND2 ASN A 480      -1.626  -0.548 -31.298  1.00  0.00           N  
ATOM   4767  HD2 ASN A 480      -2.004   0.164 -30.673  1.00  0.00           H  
ATOM   4768  HD2 ASN A 480      -1.014  -0.157 -32.014  1.00  0.00           H  
ATOM   4769  N   GLU A 481      -1.479  -5.669 -30.865  1.00  0.00           N  
ATOM   4770  HN  GLU A 481      -0.541  -5.293 -31.004  1.00  0.00           H  
ATOM   4771  CA  GLU A 481      -1.661  -6.818 -29.986  1.00  0.00           C  
ATOM   4772  C   GLU A 481      -1.980  -6.378 -28.560  1.00  0.00           C  
ATOM   4773  O   GLU A 481      -1.535  -6.998 -27.595  1.00  0.00           O  
ATOM   4774  CB  GLU A 481      -0.414  -7.704 -29.996  1.00  0.00           C  
ATOM   4775  CG  GLU A 481      -0.162  -8.406 -31.321  1.00  0.00           C  
ATOM   4776  CD  GLU A 481      -1.298  -9.329 -31.716  1.00  0.00           C  
ATOM   4777  OE1 GLU A 481      -1.234  -9.915 -32.817  1.00  0.00           O  
ATOM   4778  OE2 GLU A 481      -2.255  -9.469 -30.926  1.00  0.00           O  
ATOM   4779  N   THR A 482      -2.753  -5.303 -28.437  1.00  0.00           N  
ATOM   4780  HN  THR A 482      -2.740  -4.595 -29.171  1.00  0.00           H  
ATOM   4781  CA  THR A 482      -3.619  -5.109 -27.280  1.00  0.00           C  
ATOM   4782  C   THR A 482      -5.086  -5.284 -27.658  1.00  0.00           C  
ATOM   4783  O   THR A 482      -5.976  -5.147 -26.819  1.00  0.00           O  
ATOM   4784  CB  THR A 482      -3.393  -3.715 -26.667  1.00  0.00           C  
ATOM   4785  OG1 THR A 482      -4.658  -3.107 -26.376  1.00  0.00           O  
ATOM   4786  HG1 THR A 482      -4.519  -2.247 -25.998  1.00  0.00           H  
ATOM   4787  CG2 THR A 482      -2.781  -2.774 -27.694  1.00  0.00           C  
ATOM   4788  N   HIS A 483      -5.328  -5.588 -28.929  1.00  0.00           N  
ATOM   4789  HN  HIS A 483      -4.541  -5.760 -29.555  1.00  0.00           H  
ATOM   4790  CA  HIS A 483      -6.648  -5.681 -29.442  1.00  0.00           C  
ATOM   4791  C   HIS A 483      -6.995  -7.114 -29.631  1.00  0.00           C  
ATOM   4792  O   HIS A 483      -6.137  -8.004 -29.668  1.00  0.00           O  
ATOM   4793  CB  HIS A 483      -6.738  -4.932 -30.751  1.00  0.00           C  
ATOM   4794  CG  HIS A 483      -6.609  -3.455 -30.600  1.00  0.00           C  
ATOM   4795  ND1 HIS A 483      -5.505  -2.754 -31.030  1.00  0.00           N  
ATOM   4796  HD1 HIS A 483      -4.692  -3.160 -31.494  1.00  0.00           H  
ATOM   4797  CD2 HIS A 483      -7.442  -2.543 -30.044  1.00  0.00           C  
ATOM   4798  CE1 HIS A 483      -5.663  -1.473 -30.748  1.00  0.00           C  
ATOM   4799  NE2 HIS A 483      -6.830  -1.318 -30.150  1.00  0.00           N  
ATOM   4800  HE2 HIS A 483      -7.214  -0.433 -29.820  1.00  0.00           H  
ATOM   4801  N   PHE A 484      -8.284  -7.333 -29.739  1.00  0.00           N  
ATOM   4802  HN  PHE A 484      -8.943  -6.556 -29.699  1.00  0.00           H  
ATOM   4803  CA  PHE A 484      -8.754  -8.667 -29.913  1.00  0.00           C  
ATOM   4804  C   PHE A 484     -10.023  -8.601 -30.685  1.00  0.00           C  
ATOM   4805  O   PHE A 484     -11.114  -8.800 -30.147  1.00  0.00           O  
ATOM   4806  CB  PHE A 484      -8.998  -9.297 -28.576  1.00  0.00           C  
ATOM   4807  CG  PHE A 484      -9.097 -10.758 -28.649  1.00  0.00           C  
ATOM   4808  CD1 PHE A 484      -8.163 -11.482 -29.374  1.00  0.00           C  
ATOM   4809  CD2 PHE A 484     -10.125 -11.429 -28.018  1.00  0.00           C  
ATOM   4810  CE1 PHE A 484      -8.254 -12.859 -29.475  1.00  0.00           C  
ATOM   4811  CE2 PHE A 484     -10.219 -12.807 -28.115  1.00  0.00           C  
ATOM   4812  CZ  PHE A 484      -9.277 -13.519 -28.848  1.00  0.00           C  
ATOM   4813  N   ASP A 485      -9.870  -8.331 -31.973  1.00  0.00           N  
ATOM   4814  HN  ASP A 485      -8.932  -8.229 -32.361  1.00  0.00           H  
ATOM   4815  CA  ASP A 485     -11.016  -8.181 -32.828  1.00  0.00           C  
ATOM   4816  C   ASP A 485     -11.734  -9.507 -33.103  1.00  0.00           C  
ATOM   4817  O   ASP A 485     -12.941  -9.521 -33.356  1.00  0.00           O  
ATOM   4818  CB  ASP A 485     -10.549  -7.423 -34.065  1.00  0.00           C  
ATOM   4819  CG  ASP A 485      -9.894  -6.096 -33.688  1.00  0.00           C  
ATOM   4820  OD1 ASP A 485     -10.576  -5.271 -33.041  1.00  0.00           O  
ATOM   4821  OD2 ASP A 485      -8.707  -5.878 -34.015  1.00  0.00           O  
ATOM   4822  N   ALA A 486     -11.012 -10.621 -32.995  1.00  0.00           N  
ATOM   4823  HN  ALA A 486     -10.020 -10.564 -32.766  1.00  0.00           H  
ATOM   4824  CA  ALA A 486     -11.637 -11.920 -33.203  1.00  0.00           C  
ATOM   4825  C   ALA A 486     -12.659 -12.109 -32.095  1.00  0.00           C  
ATOM   4826  O   ALA A 486     -13.729 -12.689 -32.300  1.00  0.00           O  
ATOM   4827  CB  ALA A 486     -10.608 -13.024 -33.152  1.00  0.00           C  
ATOM   4828  N   GLY A 487     -12.332 -11.593 -30.915  1.00  0.00           N  
ATOM   4829  HN  GLY A 487     -11.442 -11.107 -30.803  1.00  0.00           H  
ATOM   4830  CA  GLY A 487     -13.232 -11.717 -29.788  1.00  0.00           C  
ATOM   4831  C   GLY A 487     -14.511 -10.897 -29.873  1.00  0.00           C  
ATOM   4832  O   GLY A 487     -15.440 -11.105 -29.081  1.00  0.00           O  
ATOM   4833  N   ALA A 488     -14.585  -9.967 -30.819  1.00  0.00           N  
ATOM   4834  HN  ALA A 488     -13.811  -9.827 -31.469  1.00  0.00           H  
ATOM   4835  CA  ALA A 488     -15.789  -9.149 -30.915  1.00  0.00           C  
ATOM   4836  C   ALA A 488     -16.880  -9.844 -31.675  1.00  0.00           C  
ATOM   4837  O   ALA A 488     -17.947  -9.275 -31.868  1.00  0.00           O  
ATOM   4838  CB  ALA A 488     -15.488  -7.801 -31.563  1.00  0.00           C  
ATOM   4839  N   LYS A 489     -16.612 -11.074 -32.105  1.00  0.00           N  
ATOM   4840  HN  LYS A 489     -15.701 -11.488 -31.907  1.00  0.00           H  
ATOM   4841  CA  LYS A 489     -17.604 -11.840 -32.857  1.00  0.00           C  
ATOM   4842  C   LYS A 489     -18.255 -12.797 -31.883  1.00  0.00           C  
ATOM   4843  O   LYS A 489     -17.557 -13.641 -31.324  1.00  0.00           O  
ATOM   4844  CB  LYS A 489     -16.942 -12.640 -33.987  1.00  0.00           C  
ATOM   4845  CG  LYS A 489     -17.890 -13.555 -34.797  1.00  0.00           C  
ATOM   4846  CD  LYS A 489     -19.036 -12.760 -35.375  1.00  0.00           C  
ATOM   4847  CE  LYS A 489     -20.090 -13.690 -35.930  1.00  0.00           C  
ATOM   4848  NZ  LYS A 489     -21.345 -12.929 -36.231  1.00  0.00           N  
ATOM   4849  HZ1 LYS A 489     -22.056 -13.557 -36.606  1.00  0.00           H  
ATOM   4850  HZ2 LYS A 489     -21.171 -12.137 -36.850  1.00  0.00           H  
ATOM   4851  HZ3 LYS A 489     -21.682 -12.413 -35.418  1.00  0.00           H  
ATOM   4852  N   PHE A 490     -19.567 -12.648 -31.675  1.00  0.00           N  
ATOM   4853  HN  PHE A 490     -20.057 -11.903 -32.171  1.00  0.00           H  
ATOM   4854  CA  PHE A 490     -20.333 -13.506 -30.767  1.00  0.00           C  
ATOM   4855  C   PHE A 490     -19.862 -14.962 -30.623  1.00  0.00           C  
ATOM   4856  O   PHE A 490     -19.936 -15.535 -29.539  1.00  0.00           O  
ATOM   4857  CB  PHE A 490     -21.805 -13.568 -31.181  1.00  0.00           C  
ATOM   4858  CG  PHE A 490     -22.595 -14.575 -30.383  1.00  0.00           C  
ATOM   4859  CD1 PHE A 490     -23.422 -14.169 -29.338  1.00  0.00           C  
ATOM   4860  CD2 PHE A 490     -22.481 -15.946 -30.649  1.00  0.00           C  
ATOM   4861  CE1 PHE A 490     -24.132 -15.114 -28.562  1.00  0.00           C  
ATOM   4862  CE2 PHE A 490     -23.182 -16.904 -29.882  1.00  0.00           C  
ATOM   4863  CZ  PHE A 490     -24.011 -16.483 -28.838  1.00  0.00           C  
ATOM   4864  N   HIS A 491     -19.428 -15.572 -31.714  1.00  0.00           N  
ATOM   4865  HN  HIS A 491     -19.410 -15.064 -32.598  1.00  0.00           H  
ATOM   4866  CA  HIS A 491     -18.975 -16.958 -31.674  1.00  0.00           C  
ATOM   4867  C   HIS A 491     -17.634 -17.300 -31.031  1.00  0.00           C  
ATOM   4868  O   HIS A 491     -17.444 -18.448 -30.608  1.00  0.00           O  
ATOM   4869  CB  HIS A 491     -18.977 -17.495 -33.077  1.00  0.00           C  
ATOM   4870  CG  HIS A 491     -20.333 -17.544 -33.674  1.00  0.00           C  
ATOM   4871  ND1 HIS A 491     -21.067 -16.411 -33.959  1.00  0.00           N  
ATOM   4872  HD1 HIS A 491     -20.765 -15.451 -33.792  1.00  0.00           H  
ATOM   4873  CD2 HIS A 491     -21.095 -18.597 -34.038  1.00  0.00           C  
ATOM   4874  CE1 HIS A 491     -22.223 -16.772 -34.482  1.00  0.00           C  
ATOM   4875  NE2 HIS A 491     -22.265 -18.091 -34.541  1.00  0.00           N  
ATOM   4876  HE2 HIS A 491     -23.043 -18.643 -34.902  1.00  0.00           H  
ATOM   4877  N   VAL A 492     -16.697 -16.350 -30.991  1.00  0.00           N  
ATOM   4878  HN  VAL A 492     -16.897 -15.432 -31.389  1.00  0.00           H  
ATOM   4879  CA  VAL A 492     -15.384 -16.603 -30.384  1.00  0.00           C  
ATOM   4880  C   VAL A 492     -15.449 -16.672 -28.863  1.00  0.00           C  
ATOM   4881  O   VAL A 492     -14.887 -17.584 -28.250  1.00  0.00           O  
ATOM   4882  CB  VAL A 492     -14.383 -15.531 -30.792  1.00  0.00           C  
ATOM   4883  CG1 VAL A 492     -13.097 -15.730 -30.023  1.00  0.00           C  
ATOM   4884  CG2 VAL A 492     -14.123 -15.608 -32.270  1.00  0.00           C  
ATOM   4885  N   PRO A 493     -16.137 -15.698 -28.238  1.00  0.00           N  
ATOM   4886  CA  PRO A 493     -16.300 -15.627 -26.791  1.00  0.00           C  
ATOM   4887  C   PRO A 493     -17.155 -16.788 -26.306  1.00  0.00           C  
ATOM   4888  O   PRO A 493     -16.836 -17.383 -25.303  1.00  0.00           O  
ATOM   4889  CB  PRO A 493     -16.957 -14.260 -26.579  1.00  0.00           C  
ATOM   4890  CG  PRO A 493     -17.757 -14.068 -27.818  1.00  0.00           C  
ATOM   4891  CD  PRO A 493     -16.776 -14.535 -28.876  1.00  0.00           C  
ATOM   4892  N   ASN A 494     -18.200 -17.155 -27.039  1.00  0.00           N  
ATOM   4893  HN  ASN A 494     -18.401 -16.672 -27.914  1.00  0.00           H  
ATOM   4894  CA  ASN A 494     -19.059 -18.242 -26.600  1.00  0.00           C  
ATOM   4895  C   ASN A 494     -18.556 -19.587 -27.093  1.00  0.00           C  
ATOM   4896  O   ASN A 494     -19.300 -20.565 -27.172  1.00  0.00           O  
ATOM   4897  CB  ASN A 494     -20.489 -18.000 -27.071  1.00  0.00           C  
ATOM   4898  CG  ASN A 494     -21.098 -16.749 -26.451  1.00  0.00           C  
ATOM   4899  OD1 ASN A 494     -22.163 -16.797 -25.832  1.00  0.00           O  
ATOM   4900  ND2 ASN A 494     -20.424 -15.618 -26.619  1.00  0.00           N  
ATOM   4901 1HD2 ASN A 494     -19.543 -15.578 -27.131  1.00  0.00           H  
ATOM   4902 2HD2 ASN A 494     -20.832 -14.780 -26.204  1.00  0.00           H  
ATOM   4903  N   VAL A 495     -17.280 -19.624 -27.439  1.00  0.00           N  
ATOM   4904  HN  VAL A 495     -16.712 -18.781 -27.355  1.00  0.00           H  
ATOM   4905  CA  VAL A 495     -16.677 -20.847 -27.936  1.00  0.00           C  
ATOM   4906  C   VAL A 495     -17.607 -21.727 -28.832  1.00  0.00           C  
ATOM   4907  O   VAL A 495     -17.989 -22.830 -28.446  1.00  0.00           O  
ATOM   4908  CB  VAL A 495     -16.185 -21.672 -26.757  1.00  0.00           C  
ATOM   4909  CG1 VAL A 495     -15.479 -22.938 -27.227  1.00  0.00           C  
ATOM   4910  CG2 VAL A 495     -15.272 -20.801 -25.955  1.00  0.00           C  
ATOM   4911  N   THR A 496     -17.950 -21.263 -30.036  1.00  0.00           N  
ATOM   4912  HN  THR A 496     -17.630 -20.340 -30.329  1.00  0.00           H  
ATOM   4913  CA  THR A 496     -18.783 -22.064 -30.945  1.00  0.00           C  
ATOM   4914  C   THR A 496     -17.954 -22.231 -32.172  1.00  0.00           C  
ATOM   4915  O   THR A 496     -17.354 -21.268 -32.628  1.00  0.00           O  
ATOM   4916  CB  THR A 496     -20.097 -21.353 -31.341  1.00  0.00           C  
ATOM   4917  OG1 THR A 496     -21.191 -21.783 -30.508  1.00  0.00           O  
ATOM   4918  HG1 THR A 496     -20.982 -21.586 -29.602  1.00  0.00           H  
ATOM   4919  CG2 THR A 496     -20.431 -21.668 -32.788  1.00  0.00           C  
ATOM   4920  N   PRO A 497     -17.882 -23.459 -32.689  1.00  0.00           N  
ATOM   4921  CA  PRO A 497     -17.115 -23.784 -33.894  1.00  0.00           C  
ATOM   4922  C   PRO A 497     -17.740 -23.016 -35.076  1.00  0.00           C  
ATOM   4923  O   PRO A 497     -18.959 -22.803 -35.103  1.00  0.00           O  
ATOM   4924  CB  PRO A 497     -17.290 -25.299 -34.005  1.00  0.00           C  
ATOM   4925  CG  PRO A 497     -17.456 -25.732 -32.573  1.00  0.00           C  
ATOM   4926  CD  PRO A 497     -18.416 -24.678 -32.060  1.00  0.00           C  
ATOM   4927  N   TYR A 498     -16.933 -22.616 -36.057  1.00  0.00           N  
ATOM   4928  HN  TYR A 498     -15.939 -22.845 -36.031  1.00  0.00           H  
ATOM   4929  CA  TYR A 498     -17.483 -21.845 -37.174  1.00  0.00           C  
ATOM   4930  C   TYR A 498     -17.444 -22.495 -38.565  1.00  0.00           C  
ATOM   4931  O   TYR A 498     -18.331 -22.246 -39.387  1.00  0.00           O  
ATOM   4932  CB  TYR A 498     -16.793 -20.480 -37.230  1.00  0.00           C  
ATOM   4933  CG  TYR A 498     -17.686 -19.347 -37.668  1.00  0.00           C  
ATOM   4934  CD1 TYR A 498     -18.565 -18.746 -36.785  1.00  0.00           C  
ATOM   4935  CD2 TYR A 498     -17.642 -18.864 -38.968  1.00  0.00           C  
ATOM   4936  CE1 TYR A 498     -19.381 -17.686 -37.181  1.00  0.00           C
[truncated: 1,446,563 more chars]
