# Supplementary material for: New Insights into the French Paradox: Free Radical Scavenging by Resveratrol Yields Cardiovascular Protective Metabolites
Source: J Med Chem. 2025 May 7;68(10):10031–47. doi: 10.1021/acs.jmedchem.4c03061 (PMC12105021; doi:10.1021/acs.jmedchem.4c03061)
Supplement: Supplementary file 5 [file jm4c03061_si_005.pdb]

REMARK   4 XXXX COMPLIES WITH FORMAT V. 2.0
COMPND    \\Mac\Home\Desktop\trans_vin\SS\cACE\1o86.docked_16.pdbqt 
AUTHOR    GENERATED BY OPEN BABEL 3.1.1
ATOM      1  N   ASP A  40      35.606  72.021  67.727  1.00  0.00           N  
ATOM      2  HN1 ASP A  40      36.206  71.587  68.428  1.00  0.00           H  
ATOM      3  HN2 ASP A  40      34.912  72.640  68.147  1.00  0.00           H  
ATOM      4  HN3 ASP A  40      36.106  72.715  67.171  1.00  0.00           H  
ATOM      5  CA  ASP A  40      34.977  70.970  66.876  1.00  0.00           C  
ATOM      6  C   ASP A  40      36.046  70.116  66.197  1.00  0.00           C  
ATOM      7  O   ASP A  40      35.940  68.889  66.147  1.00  0.00           O  
ATOM      8  CB  ASP A  40      34.080  71.619  65.828  1.00  0.00           C  
ATOM      9  CG  ASP A  40      34.713  72.366  64.784  1.00  0.00           C  
ATOM     10  OD1 ASP A  40      35.719  73.038  65.057  1.00  0.00           O  
ATOM     11  OD2 ASP A  40      34.126  72.372  63.658  1.00  0.00           O  
ATOM     12  HN4 ASP A  40      35.885  72.982  67.165  1.00  0.00           H  
ATOM     13  N   GLU A  41      37.077  70.776  65.680  1.00  0.00           N  
ATOM     14  HN  GLU A  41      37.100  71.793  65.755  1.00  0.00           H  
ATOM     15  CA  GLU A  41      38.178  70.092  65.008  1.00  0.00           C  
ATOM     16  C   GLU A  41      38.973  69.307  66.051  1.00  0.00           C  
ATOM     17  O   GLU A  41      39.518  68.241  65.758  1.00  0.00           O  
ATOM     18  CB  GLU A  41      39.088  71.119  64.323  1.00  0.00           C  
ATOM     19  CG  GLU A  41      40.071  70.565  63.292  1.00  0.00           C  
ATOM     20  CD  GLU A  41      39.421  70.271  61.945  1.00  0.00           C  
ATOM     21  OE1 GLU A  41      38.580  71.081  61.495  1.00  0.00           O  
ATOM     22  OE2 GLU A  41      39.764  69.237  61.329  1.00  0.00           O  
ATOM     23  N   ALA A  42      39.030  69.841  67.270  1.00  0.00           N  
ATOM     24  HN  ALA A  42      38.557  70.727  67.446  1.00  0.00           H  
ATOM     25  CA  ALA A  42      39.751  69.193  68.361  1.00  0.00           C  
ATOM     26  C   ALA A  42      39.018  67.921  68.779  1.00  0.00           C  
ATOM     27  O   ALA A  42      39.640  66.900  69.076  1.00  0.00           O  
ATOM     28  CB  ALA A  42      39.874  70.140  69.549  1.00  0.00           C  
ATOM     29  N   GLU A  43      37.692  67.996  68.807  1.00  0.00           N  
ATOM     30  HN  GLU A  43      37.239  68.878  68.569  1.00  0.00           H  
ATOM     31  CA  GLU A  43      36.867  66.849  69.169  1.00  0.00           C  
ATOM     32  C   GLU A  43      37.036  65.758  68.118  1.00  0.00           C  
ATOM     33  O   GLU A  43      36.987  64.568  68.422  1.00  0.00           O  
ATOM     34  CB  GLU A  43      35.393  67.257  69.234  1.00  0.00           C  
ATOM     35  CG  GLU A  43      34.783  67.216  70.619  1.00  0.00           C  
ATOM     36  CD  GLU A  43      33.360  67.750  70.636  1.00  0.00           C  
ATOM     37  OE1 GLU A  43      32.467  67.110  70.032  1.00  0.00           O  
ATOM     38  OE2 GLU A  43      33.139  68.819  71.249  1.00  0.00           O  
ATOM     39  N   ALA A  44      37.242  66.185  66.877  1.00  0.00           N  
ATOM     40  HN  ALA A  44      37.292  67.189  66.703  1.00  0.00           H  
ATOM     41  CA  ALA A  44      37.399  65.267  65.754  1.00  0.00           C  
ATOM     42  C   ALA A  44      38.669  64.421  65.814  1.00  0.00           C  
ATOM     43  O   ALA A  44      38.608  63.201  65.663  1.00  0.00           O  
ATOM     44  CB  ALA A  44      37.351  66.043  64.442  1.00  0.00           C  
ATOM     45  N   SER A  45      39.817  65.060  66.027  1.00  0.00           N  
ATOM     46  HN  SER A  45      39.816  66.073  66.148  1.00  0.00           H  
ATOM     47  CA  SER A  45      41.078  64.326  66.089  1.00  0.00           C  
ATOM     48  C   SER A  45      41.101  63.404  67.302  1.00  0.00           C  
ATOM     49  O   SER A  45      41.710  62.337  67.265  1.00  0.00           O  
ATOM     50  CB  SER A  45      42.268  65.290  66.137  1.00  0.00           C  
ATOM     51  OG  SER A  45      42.278  66.033  67.338  1.00  0.00           O  
ATOM     52  HG  SER A  45      43.016  66.631  67.368  1.00  0.00           H  
ATOM     53  N   LYS A  46      40.438  63.823  68.373  1.00  0.00           N  
ATOM     54  HN  LYS A  46      39.974  64.731  68.344  1.00  0.00           H  
ATOM     55  CA  LYS A  46      40.354  63.024  69.589  1.00  0.00           C  
ATOM     56  C   LYS A  46      39.484  61.798  69.315  1.00  0.00           C  
ATOM     57  O   LYS A  46      39.791  60.691  69.758  1.00  0.00           O  
ATOM     58  CB  LYS A  46      39.744  63.856  70.717  1.00  0.00           C  
ATOM     59  CG  LYS A  46      39.406  63.069  71.974  1.00  0.00           C  
ATOM     60  CD  LYS A  46      38.810  63.983  73.038  1.00  0.00           C  
ATOM     61  CE  LYS A  46      37.827  63.235  73.916  1.00  0.00           C  
ATOM     62  NZ  LYS A  46      36.683  62.717  73.107  1.00  0.00           N  
ATOM     63  HZ1 LYS A  46      36.021  62.214  73.698  1.00  0.00           H  
ATOM     64  HZ2 LYS A  46      37.002  62.145  72.325  1.00  0.00           H  
ATOM     65  HZ3 LYS A  46      36.227  63.460  72.578  1.00  0.00           H  
ATOM     66  N   PHE A  47      38.395  62.005  68.582  1.00  0.00           N  
ATOM     67  HN  PHE A  47      38.183  62.949  68.258  1.00  0.00           H  
ATOM     68  CA  PHE A  47      37.497  60.912  68.232  1.00  0.00           C  
ATOM     69  C   PHE A  47      38.274  59.878  67.421  1.00  0.00           C  
ATOM     70  O   PHE A  47      38.222  58.680  67.702  1.00  0.00           O  
ATOM     71  CB  PHE A  47      36.323  61.433  67.399  1.00  0.00           C  
ATOM     72  CG  PHE A  47      35.490  60.344  66.779  1.00  0.00           C  
ATOM     73  CD1 PHE A  47      34.602  59.605  67.550  1.00  0.00           C  
ATOM     74  CD2 PHE A  47      35.612  60.045  65.427  1.00  0.00           C  
ATOM     75  CE1 PHE A  47      33.845  58.580  66.985  1.00  0.00           C  
ATOM     76  CE2 PHE A  47      34.860  59.021  64.853  1.00  0.00           C  
ATOM     77  CZ  PHE A  47      33.976  58.288  65.632  1.00  0.00           C  
ATOM     78  N   VAL A  48      39.004  60.358  66.418  1.00  0.00           N  
ATOM     79  HN  VAL A  48      39.014  61.364  66.248  1.00  0.00           H  
ATOM     80  CA  VAL A  48      39.790  59.484  65.556  1.00  0.00           C  
ATOM     81  C   VAL A  48      40.782  58.648  66.365  1.00  0.00           C  
ATOM     82  O   VAL A  48      40.920  57.445  66.132  1.00  0.00           O  
ATOM     83  CB  VAL A  48      40.528  60.312  64.473  1.00  0.00           C  
ATOM     84  CG1 VAL A  48      41.695  59.532  63.902  1.00  0.00           C  
ATOM     85  CG2 VAL A  48      39.555  60.661  63.355  1.00  0.00           C  
ATOM     86  N   GLU A  49      41.459  59.280  67.320  1.00  0.00           N  
ATOM     87  HN  GLU A  49      41.306  60.278  67.465  1.00  0.00           H  
ATOM     88  CA  GLU A  49      42.418  58.570  68.165  1.00  0.00           C  
ATOM     89  C   GLU A  49      41.726  57.475  68.977  1.00  0.00           C  
ATOM     90  O   GLU A  49      42.209  56.345  69.046  1.00  0.00           O  
ATOM     91  CB  GLU A  49      43.117  59.544  69.122  1.00  0.00           C  
ATOM     92  CG  GLU A  49      43.893  60.652  68.424  1.00  0.00           C  
ATOM     93  CD  GLU A  49      44.564  61.606  69.399  1.00  0.00           C  
ATOM     94  OE1 GLU A  49      43.881  62.088  70.333  1.00  0.00           O  
ATOM     95  OE2 GLU A  49      45.772  61.880  69.225  1.00  0.00           O  
ATOM     96  N   GLU A  50      40.595  57.811  69.595  1.00  0.00           N  
ATOM     97  HN  GLU A  50      40.236  58.761  69.506  1.00  0.00           H  
ATOM     98  CA  GLU A  50      39.863  56.836  70.399  1.00  0.00           C  
ATOM     99  C   GLU A  50      39.352  55.704  69.514  1.00  0.00           C  
ATOM    100  O   GLU A  50      39.428  54.529  69.881  1.00  0.00           O  
ATOM    101  CB  GLU A  50      38.702  57.512  71.134  1.00  0.00           C  
ATOM    102  CG  GLU A  50      39.168  58.560  72.135  1.00  0.00           C  
ATOM    103  CD  GLU A  50      38.027  59.258  72.845  1.00  0.00           C  
ATOM    104  OE1 GLU A  50      36.854  58.937  72.564  1.00  0.00           O  
ATOM    105  OE2 GLU A  50      38.311  60.133  73.691  1.00  0.00           O  
ATOM    106  N   TYR A  51      38.839  56.060  68.341  1.00  0.00           N  
ATOM    107  HN  TYR A  51      38.791  57.048  68.091  1.00  0.00           H  
ATOM    108  CA  TYR A  51      38.345  55.059  67.410  1.00  0.00           C  
ATOM    109  C   TYR A  51      39.469  54.089  67.027  1.00  0.00           C  
ATOM    110  O   TYR A  51      39.279  52.876  67.018  1.00  0.00           O  
ATOM    111  CB  TYR A  51      37.807  55.726  66.143  1.00  0.00           C  
ATOM    112  CG  TYR A  51      37.428  54.730  65.071  1.00  0.00           C  
ATOM    113  CD1 TYR A  51      36.303  53.918  65.217  1.00  0.00           C  
ATOM    114  CD2 TYR A  51      38.204  54.583  63.924  1.00  0.00           C  
ATOM    115  CE1 TYR A  51      35.957  52.986  64.244  1.00  0.00           C  
ATOM    116  CE2 TYR A  51      37.871  53.652  62.942  1.00  0.00           C  
ATOM    117  CZ  TYR A  51      36.744  52.862  63.108  1.00  0.00           C  
ATOM    118  OH  TYR A  51      36.388  51.969  62.131  1.00  0.00           O  
ATOM    119  HH  TYR A  51      36.927  51.884  61.353  1.00  0.00           H  
ATOM    120  N   ASP A  52      40.642  54.630  66.719  1.00  0.00           N  
ATOM    121  HN  ASP A  52      40.756  55.643  66.766  1.00  0.00           H  
ATOM    122  CA  ASP A  52      41.770  53.798  66.315  1.00  0.00           C  
ATOM    123  C   ASP A  52      42.267  52.835  67.394  1.00  0.00           C  
ATOM    124  O   ASP A  52      42.446  51.645  67.132  1.00  0.00           O  
ATOM    125  CB  ASP A  52      42.938  54.670  65.855  1.00  0.00           C  
ATOM    126  CG  ASP A  52      44.049  53.855  65.214  1.00  0.00           C  
ATOM    127  OD1 ASP A  52      43.791  53.214  64.168  1.00  0.00           O  
ATOM    128  OD2 ASP A  52      45.178  53.846  65.752  1.00  0.00           O  
ATOM    129  N   ARG A  53      42.497  53.338  68.604  1.00  0.00           N  
ATOM    130  HN  ARG A  53      42.327  54.326  68.793  1.00  0.00           H  
ATOM    131  CA  ARG A  53      42.994  52.461  69.656  1.00  0.00           C  
ATOM    132  C   ARG A  53      41.987  51.395  70.075  1.00  0.00           C  
ATOM    133  O   ARG A  53      42.372  50.264  70.352  1.00  0.00           O  
ATOM    134  CB  ARG A  53      43.473  53.271  70.871  1.00  0.00           C  
ATOM    135  CG  ARG A  53      42.506  54.308  71.400  1.00  0.00           C  
ATOM    136  CD  ARG A  53      43.054  54.955  72.673  1.00  0.00           C  
ATOM    137  NE  ARG A  53      44.153  55.891  72.435  1.00  0.00           N  
ATOM    138  HE  ARG A  53      45.081  55.504  72.267  1.00  0.00           H  
ATOM    139  CZ  ARG A  53      44.020  57.216  72.424  1.00  0.00           C  
ATOM    140  NH1 ARG A  53      42.833  57.772  72.633  1.00  0.00           N  
ATOM    141 1HH1 ARG A  53      42.731  58.787  72.625  1.00  0.00           H  
ATOM    142 2HH1 ARG A  53      42.019  57.176  72.784  1.00  0.00           H  
ATOM    143  NH2 ARG A  53      45.078  57.990  72.228  1.00  0.00           N  
ATOM    144 1HH2 ARG A  53      44.976  59.005  72.220  1.00  0.00           H  
ATOM    145 2HH2 ARG A  53      45.990  57.563  72.067  1.00  0.00           H  
ATOM    146  N   THR A  54      40.702  51.739  70.101  1.00  0.00           N  
ATOM    147  HN  THR A  54      40.426  52.689  69.854  1.00  0.00           H  
ATOM    148  CA  THR A  54      39.685  50.762  70.482  1.00  0.00           C  
ATOM    149  C   THR A  54      39.406  49.762  69.353  1.00  0.00           C  
ATOM    150  O   THR A  54      39.099  48.597  69.610  1.00  0.00           O  
ATOM    151  CB  THR A  54      38.350  51.447  70.903  1.00  0.00           C  
ATOM    152  OG1 THR A  54      37.846  52.253  69.829  1.00  0.00           O  
ATOM    153  HG1 THR A  54      37.712  51.709  69.062  1.00  0.00           H  
ATOM    154  CG2 THR A  54      38.565  52.321  72.135  1.00  0.00           C  
ATOM    155  N   SER A  55      39.516  50.214  68.107  1.00  0.00           N  
ATOM    156  HN  SER A  55      39.777  51.187  67.947  1.00  0.00           H  
ATOM    157  CA  SER A  55      39.269  49.338  66.962  1.00  0.00           C  
ATOM    158  C   SER A  55      40.305  48.219  66.885  1.00  0.00           C  
ATOM    159  O   SER A  55      39.966  47.060  66.630  1.00  0.00           O  
ATOM    160  CB  SER A  55      39.279  50.142  65.660  1.00  0.00           C  
ATOM    161  OG  SER A  55      38.175  51.031  65.605  1.00  0.00           O  
ATOM    162  HG  SER A  55      38.181  51.530  64.797  1.00  0.00           H  
ATOM    163  N   GLN A  56      41.566  48.569  67.109  1.00  0.00           N  
ATOM    164  HN  GLN A  56      41.783  49.544  67.315  1.00  0.00           H  
ATOM    165  CA  GLN A  56      42.647  47.593  67.068  1.00  0.00           C  
ATOM    166  C   GLN A  56      42.370  46.401  67.978  1.00  0.00           C  
ATOM    167  O   GLN A  56      42.576  45.252  67.593  1.00  0.00           O  
ATOM    168  CB  GLN A  56      43.958  48.246  67.494  1.00  0.00           C  
ATOM    169  CG  GLN A  56      44.498  49.257  66.514  1.00  0.00           C  
ATOM    170  CD  GLN A  56      45.770  49.899  67.014  1.00  0.00           C  
ATOM    171  OE1 GLN A  56      46.693  49.212  67.453  1.00  0.00           O  
ATOM    172  NE2 GLN A  56      45.831  51.225  66.947  1.00  0.00           N  
ATOM    173 1HE2 GLN A  56      46.690  51.659  67.285  1.00  0.00           H  
ATOM    174 2HE2 GLN A  56      45.067  51.794  66.583  1.00  0.00           H  
ATOM    175  N   VAL A  57      41.908  46.684  69.190  1.00  0.00           N  
ATOM    176  HN  VAL A  57      41.755  47.658  69.451  1.00  0.00           H  
ATOM    177  CA  VAL A  57      41.616  45.635  70.154  1.00  0.00           C  
ATOM    178  C   VAL A  57      40.432  44.769  69.725  1.00  0.00           C  
ATOM    179  O   VAL A  57      40.536  43.543  69.672  1.00  0.00           O  
ATOM    180  CB  VAL A  57      41.316  46.234  71.546  1.00  0.00           C  
ATOM    181  CG1 VAL A  57      41.060  45.114  72.549  1.00  0.00           C  
ATOM    182  CG2 VAL A  57      42.486  47.102  72.004  1.00  0.00           C  
ATOM    183  N   VAL A  58      39.306  45.406  69.417  1.00  0.00           N  
ATOM    184  HN  VAL A  58      39.276  46.424  69.466  1.00  0.00           H  
ATOM    185  CA  VAL A  58      38.114  44.673  69.010  1.00  0.00           C  
ATOM    186  C   VAL A  58      38.317  43.904  67.700  1.00  0.00           C  
ATOM    187  O   VAL A  58      37.875  42.762  67.576  1.00  0.00           O  
ATOM    188  CB  VAL A  58      36.889  45.623  68.873  1.00  0.00           C  
ATOM    189  CG1 VAL A  58      37.197  46.738  67.901  1.00  0.00           C  
ATOM    190  CG2 VAL A  58      35.675  44.844  68.406  1.00  0.00           C  
ATOM    191  N   TRP A  59      38.980  44.526  66.728  1.00  0.00           N  
ATOM    192  HN  TRP A  59      39.322  45.475  66.879  1.00  0.00           H  
ATOM    193  CA  TRP A  59      39.224  43.868  65.448  1.00  0.00           C  
ATOM    194  C   TRP A  59      40.207  42.714  65.622  1.00  0.00           C  
ATOM    195  O   TRP A  59      40.089  41.692  64.957  1.00  0.00           O  
ATOM    196  CB  TRP A  59      39.759  44.873  64.419  1.00  0.00           C  
ATOM    197  CG  TRP A  59      38.739  45.905  63.988  1.00  0.00           C  
ATOM    198  CD1 TRP A  59      37.593  46.250  64.645  1.00  0.00           C  
ATOM    199  CD2 TRP A  59      38.805  46.752  62.832  1.00  0.00           C  
ATOM    200  NE1 TRP A  59      36.943  47.257  63.975  1.00  0.00           N  
ATOM    201  HE1 TRP A  59      36.065  47.690  64.262  1.00  0.00           H  
ATOM    202  CE2 TRP A  59      37.665  47.586  62.859  1.00  0.00           C  
ATOM    203  CE3 TRP A  59      39.717  46.890  61.777  1.00  0.00           C  
ATOM    204  CZ2 TRP A  59      37.411  48.546  61.871  1.00  0.00           C  
ATOM    205  CZ3 TRP A  59      39.464  47.847  60.792  1.00  0.00           C  
ATOM    206  CH2 TRP A  59      38.319  48.662  60.850  1.00  0.00           C  
ATOM    207  N   ASN A  60      41.175  42.870  66.518  1.00  0.00           N  
ATOM    208  HN  ASN A  60      41.245  43.739  67.048  1.00  0.00           H  
ATOM    209  CA  ASN A  60      42.137  41.799  66.744  1.00  0.00           C  
ATOM    210  C   ASN A  60      41.434  40.577  67.321  1.00  0.00           C  
ATOM    211  O   ASN A  60      41.721  39.443  66.929  1.00  0.00           O  
ATOM    212  CB  ASN A  60      43.253  42.245  67.690  1.00  0.00           C  
ATOM    213  CG  ASN A  60      44.153  41.091  68.103  1.00  0.00           C  
ATOM    214  OD1 ASN A  60      43.810  40.313  68.993  1.00  0.00           O  
ATOM    215  ND2 ASN A  60      45.301  40.961  67.442  1.00  0.00           N  
ATOM    216 1HD2 ASN A  60      45.905  40.187  67.719  1.00  0.00           H  
ATOM    217 2HD2 ASN A  60      45.585  41.606  66.704  1.00  0.00           H  
ATOM    218  N   GLU A  61      40.511  40.813  68.249  1.00  0.00           N  
ATOM    219  HN  GLU A  61      40.322  41.774  68.535  1.00  0.00           H  
ATOM    220  CA  GLU A  61      39.767  39.726  68.863  1.00  0.00           C  
ATOM    221  C   GLU A  61      38.859  39.041  67.857  1.00  0.00           C  
ATOM    222  O   GLU A  61      38.731  37.817  67.867  1.00  0.00           O  
ATOM    223  CB  GLU A  61      38.940  40.242  70.046  1.00  0.00           C  
ATOM    224  CG  GLU A  61      39.655  40.108  71.386  1.00  0.00           C  
ATOM    225  CD  GLU A  61      38.998  40.903  72.502  1.00  0.00           C  
ATOM    226  OE1 GLU A  61      37.797  40.691  72.771  1.00  0.00           O  
ATOM    227  OE2 GLU A  61      39.690  41.740  73.116  1.00  0.00           O  
ATOM    228  N   TYR A  62      38.230  39.824  66.987  1.00  0.00           N  
ATOM    229  HN  TYR A  62      38.369  40.834  67.023  1.00  0.00           H  
ATOM    230  CA  TYR A  62      37.343  39.253  65.982  1.00  0.00           C  
ATOM    231  C   TYR A  62      38.140  38.401  65.002  1.00  0.00           C  
ATOM    232  O   TYR A  62      37.705  37.319  64.608  1.00  0.00           O  
ATOM    233  CB  TYR A  62      36.609  40.346  65.202  1.00  0.00           C  
ATOM    234  CG  TYR A  62      35.739  39.782  64.102  1.00  0.00           C  
ATOM    235  CD1 TYR A  62      34.533  39.149  64.398  1.00  0.00           C  
ATOM    236  CD2 TYR A  62      36.152  39.820  62.771  1.00  0.00           C  
ATOM    237  CE1 TYR A  62      33.759  38.563  63.398  1.00  0.00           C  
ATOM    238  CE2 TYR A  62      35.389  39.235  61.761  1.00  0.00           C  
ATOM    239  CZ  TYR A  62      34.194  38.608  62.083  1.00  0.00           C  
ATOM    240  OH  TYR A  62      33.441  38.020  61.093  1.00  0.00           O  
ATOM    241  HH  TYR A  62      32.623  37.591  61.313  1.00  0.00           H  
ATOM    242  N   ALA A  63      39.304  38.902  64.605  1.00  0.00           N  
ATOM    243  HN  ALA A  63      39.605  39.808  64.963  1.00  0.00           H  
ATOM    244  CA  ALA A  63      40.160  38.185  63.669  1.00  0.00           C  
ATOM    245  C   ALA A  63      40.501  36.803  64.223  1.00  0.00           C  
ATOM    246  O   ALA A  63      40.570  35.824  63.480  1.00  0.00           O  
ATOM    247  CB  ALA A  63      41.438  38.984  63.415  1.00  0.00           C  
ATOM    248  N   GLU A  64      40.701  36.733  65.536  1.00  0.00           N  
ATOM    249  HN  GLU A  64      40.614  37.583  66.093  1.00  0.00           H  
ATOM    250  CA  GLU A  64      41.041  35.482  66.210  1.00  0.00           C  
ATOM    251  C   GLU A  64      39.922  34.455  66.105  1.00  0.00           C  
ATOM    252  O   GLU A  64      40.147  33.311  65.707  1.00  0.00           O  
ATOM    253  CB  GLU A  64      41.354  35.757  67.676  1.00  0.00           C  
ATOM    254  CG  GLU A  64      42.987  34.333  65.403  1.00  0.00           C  
ATOM    255  CD  GLU A  64      43.720  32.981  65.448  1.00  0.00           C  
ATOM    256  OE1 GLU A  64      43.399  32.177  66.268  1.00  0.00           O  
ATOM    257  OE2 GLU A  64      44.635  32.872  64.594  1.00  0.00           O  
ATOM    258  N   ALA A  65      38.715  34.867  66.474  1.00  0.00           N  
ATOM    259  HN  ALA A  65      38.592  35.825  66.801  1.00  0.00           H  
ATOM    260  CA  ALA A  65      37.563  33.978  66.421  1.00  0.00           C  
ATOM    261  C   ALA A  65      37.266  33.552  64.984  1.00  0.00           C  
ATOM    262  O   ALA A  65      36.898  32.403  64.724  1.00  0.00           O  
ATOM    263  CB  ALA A  65      36.350  34.670  67.026  1.00  0.00           C  
ATOM    264  N   ASN A  66      37.426  34.483  64.051  1.00  0.00           N  
ATOM    265  HN  ASN A  66      37.740  35.415  64.323  1.00  0.00           H  
ATOM    266  CA  ASN A  66      37.162  34.200  62.647  1.00  0.00           C  
ATOM    267  C   ASN A  66      38.192  33.189  62.142  1.00  0.00           C  
ATOM    268  O   ASN A  66      37.863  32.270  61.393  1.00  0.00           O  
ATOM    269  CB  ASN A  66      37.224  35.506  61.845  1.00  0.00           C  
ATOM    270  CG  ASN A  66      36.706  35.353  60.433  1.00  0.00           C  
ATOM    271  OD1 ASN A  66      35.908  34.459  60.140  1.00  0.00           O  
ATOM    272  ND2 ASN A  66      37.144  36.243  59.548  1.00  0.00           N  
ATOM    273 1HD2 ASN A  66      36.795  36.140  58.595  1.00  0.00           H  
ATOM    274 2HD2 ASN A  66      37.804  36.982  59.790  1.00  0.00           H  
ATOM    275  N   TRP A  67      39.437  33.353  62.576  1.00  0.00           N  
ATOM    276  HN  TRP A  67      39.650  34.128  63.204  1.00  0.00           H  
ATOM    277  CA  TRP A  67      40.502  32.449  62.172  1.00  0.00           C  
ATOM    278  C   TRP A  67      40.251  31.041  62.702  1.00  0.00           C  
ATOM    279  O   TRP A  67      40.306  30.061  61.953  1.00  0.00           O  
ATOM    280  CB  TRP A  67      41.856  32.963  62.676  1.00  0.00           C  
ATOM    281  CG  TRP A  67      42.995  32.002  62.444  1.00  0.00           C  
ATOM    282  CD1 TRP A  67      43.390  30.985  63.266  1.00  0.00           C  
ATOM    283  CD2 TRP A  67      43.871  31.960  61.305  1.00  0.00           C  
ATOM    284  NE1 TRP A  67      44.456  30.314  62.712  1.00  0.00           N  
ATOM    285  HE1 TRP A  67      44.934  29.515  63.129  1.00  0.00           H  
ATOM    286  CE2 TRP A  67      44.772  30.891  61.510  1.00  0.00           C  
ATOM    287  CE3 TRP A  67      43.979  32.720  60.131  1.00  0.00           C  
ATOM    288  CZ2 TRP A  67      45.772  30.562  60.584  1.00  0.00           C  
ATOM    289  CZ3 TRP A  67      44.973  32.392  59.209  1.00  0.00           C  
ATOM    290  CH2 TRP A  67      45.856  31.320  59.444  1.00  0.00           C  
ATOM    291  N   ASN A  68      39.963  30.945  63.997  1.00  0.00           N  
ATOM    292  HN  ASN A  68      39.914  31.791  64.564  1.00  0.00           H  
ATOM    293  CA  ASN A  68      39.716  29.648  64.619  1.00  0.00           C  
ATOM    294  C   ASN A  68      38.594  28.901  63.922  1.00  0.00           C  
ATOM    295  O   ASN A  68      38.627  27.674  63.820  1.00  0.00           O  
ATOM    296  CB  ASN A  68      39.393  29.820  66.103  1.00  0.00           C  
ATOM    297  CG  ASN A  68      40.545  30.430  66.874  1.00  0.00           C  
ATOM    298  OD1 ASN A  68      41.690  30.397  66.423  1.00  0.00           O  
ATOM    299  ND2 ASN A  68      40.252  30.980  68.046  1.00  0.00           N  
ATOM    300 1HD2 ASN A  68      41.028  31.391  68.565  1.00  0.00           H  
ATOM    301 2HD2 ASN A  68      39.303  31.007  68.420  1.00  0.00           H  
ATOM    302  N   TYR A  69      37.600  29.633  63.433  1.00  0.00           N  
ATOM    303  HN  TYR A  69      37.605  30.647  63.544  1.00  0.00           H  
ATOM    304  CA  TYR A  69      36.504  28.978  62.738  1.00  0.00           C  
ATOM    305  C   TYR A  69      36.943  28.492  61.360  1.00  0.00           C  
ATOM    306  O   TYR A  69      36.656  27.362  60.971  1.00  0.00           O  
ATOM    307  CB  TYR A  69      35.312  29.912  62.567  1.00  0.00           C  
ATOM    308  CG  TYR A  69      34.175  29.198  61.890  1.00  0.00           C  
ATOM    309  CD1 TYR A  69      33.577  28.097  62.496  1.00  0.00           C  
ATOM    310  CD2 TYR A  69      33.746  29.567  60.617  1.00  0.00           C  
ATOM    311  CE1 TYR A  69      32.587  27.378  61.856  1.00  0.00           C  
ATOM    312  CE2 TYR A  69      32.746  28.848  59.961  1.00  0.00           C  
ATOM    313  CZ  TYR A  69      32.173  27.755  60.591  1.00  0.00           C  
ATOM    314  OH  TYR A  69      31.182  27.031  59.973  1.00  0.00           O  
ATOM    315  HH  TYR A  69      30.898  27.290  59.104  1.00  0.00           H  
ATOM    316  N   ASN A  70      37.628  29.360  60.622  1.00  0.00           N  
ATOM    317  HN  ASN A  70      37.820  30.287  61.002  1.00  0.00           H  
ATOM    318  CA  ASN A  70      38.114  29.029  59.286  1.00  0.00           C  
ATOM    319  C   ASN A  70      39.089  27.852  59.295  1.00  0.00           C  
ATOM    320  O   ASN A  70      39.149  27.084  58.332  1.00  0.00           O  
ATOM    321  CB  ASN A  70      38.798  30.251  58.655  1.00  0.00           C  
ATOM    322  CG  ASN A  70      37.838  31.110  57.853  1.00  0.00           C  
ATOM    323  OD1 ASN A  70      37.829  31.067  56.624  1.00  0.00           O  
ATOM    324  ND2 ASN A  70      37.018  31.892  58.546  1.00  0.00           N  
ATOM    325 1HD2 ASN A  70      37.025  31.928  59.565  1.00  0.00           H  
ATOM    326 2HD2 ASN A  70      36.373  32.469  58.007  1.00  0.00           H  
ATOM    327  N   THR A  71      39.851  27.714  60.378  1.00  0.00           N  
ATOM    328  HN  THR A  71      39.751  28.377  61.147  1.00  0.00           H  
ATOM    329  CA  THR A  71      40.826  26.635  60.488  1.00  0.00           C  
ATOM    330  C   THR A  71      40.356  25.450  61.339  1.00  0.00           C  
ATOM    331  O   THR A  71      41.139  24.549  61.642  1.00  0.00           O  
ATOM    332  CB  THR A  71      42.158  27.152  61.056  1.00  0.00           C  
ATOM    333  OG1 THR A  71      41.937  27.725  62.347  1.00  0.00           O  
ATOM    334  HG1 THR A  71      41.564  27.066  62.921  1.00  0.00           H  
ATOM    335  CG2 THR A  71      42.756  28.207  60.137  1.00  0.00           C  
ATOM    336  N   ASN A  72      39.084  25.454  61.724  1.00  0.00           N  
ATOM    337  HN  ASN A  72      38.488  26.238  61.459  1.00  0.00           H  
ATOM    338  CA  ASN A  72      38.514  24.365  62.518  1.00  0.00           C  
ATOM    339  C   ASN A  72      37.012  24.567  62.626  1.00  0.00           C  
ATOM    340  O   ASN A  72      36.502  25.032  63.643  1.00  0.00           O  
ATOM    341  CB  ASN A  72      39.149  24.313  63.919  1.00  0.00           C  
ATOM    342  CG  ASN A  72      38.705  23.085  64.720  1.00  0.00           C  
ATOM    343  OD1 ASN A  72      38.126  22.147  64.171  1.00  0.00           O  
ATOM    344  ND2 ASN A  72      38.989  23.088  66.020  1.00  0.00           N  
ATOM    345 1HD2 ASN A  72      39.469  23.865  66.475  1.00  0.00           H  
ATOM    346 2HD2 ASN A  72      38.693  22.270  66.553  1.00  0.00           H  
ATOM    347  N   ILE A  73      36.313  24.224  61.551  1.00  0.00           N  
ATOM    348  HN  ILE A  73      36.806  23.848  60.741  1.00  0.00           H  
ATOM    349  CA  ILE A  73      34.867  24.367  61.489  1.00  0.00           C  
ATOM    350  C   ILE A  73      34.169  23.403  62.439  1.00  0.00           C  
ATOM    351  O   ILE A  73      34.079  22.207  62.168  1.00  0.00           O  
ATOM    352  CB  ILE A  73      34.338  24.109  60.059  1.00  0.00           C  
ATOM    353  CG1 ILE A  73      35.005  25.069  59.072  1.00  0.00           C  
ATOM    354  CG2 ILE A  73      32.821  24.281  60.027  1.00  0.00           C  
ATOM    355  CD1 ILE A  73      34.560  24.879  57.626  1.00  0.00           C  
ATOM    356  N   THR A  74      33.683  23.936  63.555  1.00  0.00           N  
ATOM    357  HN  THR A  74      33.814  24.934  63.722  1.00  0.00           H  
ATOM    358  CA  THR A  74      32.968  23.143  64.549  1.00  0.00           C  
ATOM    359  C   THR A  74      31.783  23.971  65.017  1.00  0.00           C  
ATOM    360  O   THR A  74      31.752  25.188  64.827  1.00  0.00           O  
ATOM    361  CB  THR A  74      33.843  22.821  65.775  1.00  0.00           C  
ATOM    362  OG1 THR A  74      34.107  24.026  66.506  1.00  0.00           O  
ATOM    363  HG1 THR A  74      34.647  23.827  67.262  1.00  0.00           H  
ATOM    364  CG2 THR A  74      35.162  22.194  65.341  1.00  0.00           C  
ATOM    365  N   THR A  75      30.803  23.319  65.623  1.00  0.00           N  
ATOM    366  HN  THR A  75      30.864  22.309  65.749  1.00  0.00           H  
ATOM    367  CA  THR A  75      29.640  24.044  66.109  1.00  0.00           C  
ATOM    368  C   THR A  75      30.093  25.020  67.198  1.00  0.00           C  
ATOM    369  O   THR A  75      29.512  26.094  67.361  1.00  0.00           O  
ATOM    370  CB  THR A  75      28.570  23.072  66.662  1.00  0.00           C  
ATOM    371  OG1 THR A  75      27.463  23.818  67.184  1.00  0.00           O  
ATOM    372  HG1 THR A  75      27.096  24.366  66.500  1.00  0.00           H  
ATOM    373  CG2 THR A  75      29.155  22.199  67.752  1.00  0.00           C  
ATOM    374  N   GLU A  76      31.153  24.655  67.917  1.00  0.00           N  
ATOM    375  HN  GLU A  76      31.604  23.762  67.718  1.00  0.00           H  
ATOM    376  CA  GLU A  76      31.687  25.501  68.985  1.00  0.00           C  
ATOM    377  C   GLU A  76      32.327  26.783  68.445  1.00  0.00           C  
ATOM    378  O   GLU A  76      31.980  27.883  68.875  1.00  0.00           O  
ATOM    379  CB  GLU A  76      32.731  24.740  69.809  1.00  0.00           C  
ATOM    380  CG  GLU A  76      32.272  23.390  70.349  1.00  0.00           C  
ATOM    381  CD  GLU A  76      32.542  22.243  69.385  1.00  0.00           C  
ATOM    382  OE1 GLU A  76      31.917  22.202  68.304  1.00  0.00           O  
ATOM    383  OE2 GLU A  76      33.390  21.383  69.710  1.00  0.00           O  
ATOM    384  N   THR A  77      33.272  26.641  67.516  1.00  0.00           N  
ATOM    385  HN  THR A  77      33.535  25.706  67.204  1.00  0.00           H  
ATOM    386  CA  THR A  77      33.935  27.807  66.939  1.00  0.00           C  
ATOM    387  C   THR A  77      32.916  28.689  66.219  1.00  0.00           C  
ATOM    388  O   THR A  77      33.050  29.911  66.201  1.00  0.00           O  
ATOM    389  CB  THR A  77      35.056  27.402  65.946  1.00  0.00           C  
ATOM    390  OG1 THR A  77      34.534  26.500  64.964  1.00  0.00           O  
ATOM    391  HG1 THR A  77      33.813  26.913  64.504  1.00  0.00           H  
ATOM    392  CG2 THR A  77      36.210  26.741  66.683  1.00  0.00           C  
ATOM    393  N   SER A  78      31.895  28.069  65.631  1.00  0.00           N  
ATOM    394  HN  SER A  78      31.840  27.051  65.665  1.00  0.00           H  
ATOM    395  CA  SER A  78      30.851  28.822  64.937  1.00  0.00           C  
ATOM    396  C   SER A  78      30.144  29.737  65.923  1.00  0.00           C  
ATOM    397  O   SER A  78      29.992  30.936  65.679  1.00  0.00           O  
ATOM    398  CB  SER A  78      29.809  27.885  64.321  1.00  0.00           C  
ATOM    399  OG  SER A  78      30.254  27.336  63.098  1.00  0.00           O  
ATOM    400  HG  SER A  78      29.607  26.754  62.716  1.00  0.00           H  
ATOM    401  N   LYS A  79      29.715  29.150  67.036  1.00  0.00           N  
ATOM    402  HN  LYS A  79      29.892  28.154  67.165  1.00  0.00           H  
ATOM    403  CA  LYS A  79      29.002  29.876  68.077  1.00  0.00           C  
ATOM    404  C   LYS A  79      29.820  31.053  68.595  1.00  0.00           C  
ATOM    405  O   LYS A  79      29.301  32.157  68.747  1.00  0.00           O  
ATOM    406  CB  LYS A  79      28.653  28.927  69.229  1.00  0.00           C  
ATOM    407  CG  LYS A  79      27.472  29.384  70.080  1.00  0.00           C  
ATOM    408  CD  LYS A  79      27.054  28.310  71.080  1.00  0.00           C  
ATOM    409  CE  LYS A  79      25.706  28.637  71.707  1.00  0.00           C  
ATOM    410  NZ  LYS A  79      25.254  27.575  72.650  1.00  0.00           N  
ATOM    411  HZ1 LYS A  79      24.351  27.794  73.070  1.00  0.00           H  
ATOM    412  HZ2 LYS A  79      25.959  27.390  73.364  1.00  0.00           H  
ATOM    413  HZ3 LYS A  79      25.239  26.661  72.198  1.00  0.00           H  
ATOM    414  N   ILE A  80      31.101  30.820  68.858  1.00  0.00           N  
ATOM    415  HN  ILE A  80      31.481  29.886  68.708  1.00  0.00           H  
ATOM    416  CA  ILE A  80      31.972  31.876  69.357  1.00  0.00           C  
ATOM    417  C   ILE A  80      32.138  33.002  68.334  1.00  0.00           C  
ATOM    418  O   ILE A  80      32.164  34.180  68.693  1.00  0.00           O  
ATOM    419  CB  ILE A  80      33.354  31.318  69.722  1.00  0.00           C  
ATOM    420  CG1 ILE A  80      33.205  30.271  70.828  1.00  0.00           C  
ATOM    421  CG2 ILE A  80      34.278  32.448  70.166  1.00  0.00           C  
ATOM    422  CD1 ILE A  80      34.494  29.560  71.183  1.00  0.00           C  
ATOM    423  N   LEU A  81      32.247  32.635  67.061  1.00  0.00           N  
ATOM    424  HN  LEU A  81      32.220  31.645  66.819  1.00  0.00           H  
ATOM    425  CA  LEU A  81      32.404  33.629  66.007  1.00  0.00           C  
ATOM    426  C   LEU A  81      31.178  34.529  65.917  1.00  0.00           C  
ATOM    427  O   LEU A  81      31.303  35.754  65.907  1.00  0.00           O  
ATOM    428  CB  LEU A  81      32.644  32.948  64.656  1.00  0.00           C  
ATOM    429  CG  LEU A  81      32.720  33.872  63.430  1.00  0.00           C  
ATOM    430  CD1 LEU A  81      33.789  34.938  63.643  1.00  0.00           C  
ATOM    431  CD2 LEU A  81      33.021  33.046  62.187  1.00  0.00           C  
ATOM    432  N   LEU A  82      29.997  33.921  65.853  1.00  0.00           N  
ATOM    433  HN  LEU A  82      29.959  32.902  65.869  1.00  0.00           H  
ATOM    434  CA  LEU A  82      28.754  34.680  65.761  1.00  0.00           C  
ATOM    435  C   LEU A  82      28.590  35.624  66.950  1.00  0.00           C  
ATOM    436  O   LEU A  82      27.976  36.685  66.831  1.00  0.00           O  
ATOM    437  CB  LEU A  82      27.552  33.730  65.669  1.00  0.00           C  
ATOM    438  CG  LEU A  82      27.451  32.874  64.397  1.00  0.00           C  
ATOM    439  CD1 LEU A  82      26.281  31.905  64.514  1.00  0.00           C  
ATOM    440  CD2 LEU A  82      27.279  33.777  63.179  1.00  0.00           C  
ATOM    441  N   GLN A  83      29.143  35.234  68.095  1.00  0.00           N  
ATOM    442  HN  GLN A  83      29.627  34.337  68.133  1.00  0.00           H  
ATOM    443  CA  GLN A  83      29.074  36.057  69.297  1.00  0.00           C  
ATOM    444  C   GLN A  83      30.060  37.208  69.157  1.00  0.00           C  
ATOM    445  O   GLN A  83      29.773  38.336  69.555  1.00  0.00           O  
ATOM    446  CB  GLN A  83      29.403  35.218  70.537  1.00  0.00           C  
ATOM    447  CG  GLN A  83      28.383  34.113  70.801  1.00  0.00           C  
ATOM    448  CD  GLN A  83      28.764  33.207  71.960  1.00  0.00           C  
ATOM    449  OE1 GLN A  83      28.850  33.644  73.110  1.00  0.00           O  
ATOM    450  NE2 GLN A  83      28.996  31.932  71.658  1.00  0.00           N  
ATOM    451 1HE2 GLN A  83      29.252  31.324  72.436  1.00  0.00           H  
ATOM    452 2HE2 GLN A  83      28.925  31.571  70.707  1.00  0.00           H  
ATOM    453  N   LYS A  84      31.224  36.918  68.587  1.00  0.00           N  
ATOM    454  HN  LYS A  84      31.414  35.959  68.296  1.00  0.00           H  
ATOM    455  CA  LYS A  84      32.235  37.944  68.369  1.00  0.00           C  
ATOM    456  C   LYS A  84      31.718  38.937  67.335  1.00  0.00           C  
ATOM    457  O   LYS A  84      32.132  40.094  67.310  1.00  0.00           O  
ATOM    458  CB  LYS A  84      33.547  37.318  67.889  1.00  0.00           C  
ATOM    459  CG  LYS A  84      34.622  37.276  68.960  1.00  0.00           C  
ATOM    460  CD  LYS A  84      34.924  38.684  69.443  1.00  0.00           C  
ATOM    461  CE  LYS A  84      35.903  38.699  70.598  1.00  0.00           C  
ATOM    462  NZ  LYS A  84      36.078  40.092  71.099  1.00  0.00           N  
ATOM    463  HZ1 LYS A  84      36.737  40.102  71.877  1.00  0.00           H  
ATOM    464  HZ2 LYS A  84      35.188  40.524  71.347  1.00  0.00           H  
ATOM    465  HZ3 LYS A  84      36.353  40.734  70.356  1.00  0.00           H  
ATOM    466  N   ASN A  85      30.813  38.472  66.480  1.00  0.00           N  
ATOM    467  HN  ASN A  85      30.529  37.494  66.540  1.00  0.00           H  
ATOM    468  CA  ASN A  85      30.215  39.325  65.458  1.00  0.00           C  
ATOM    469  C   ASN A  85      29.465  40.459  66.146  1.00  0.00           C  
ATOM    470  O   ASN A  85      29.675  41.632  65.847  1.00  0.00           O  
ATOM    471  CB  ASN A  85      29.223  38.530  64.602  1.00  0.00           C  
ATOM    472  CG  ASN A  85      29.855  37.950  63.356  1.00  0.00           C  
ATOM    473  OD1 ASN A  85      30.356  38.683  62.502  1.00  0.00           O  
ATOM    474  ND2 ASN A  85      29.827  36.627  63.239  1.00  0.00           N  
ATOM    475 1HD2 ASN A  85      30.253  36.236  62.399  1.00  0.00           H  
ATOM    476 2HD2 ASN A  85      29.412  36.020  63.946  1.00  0.00           H  
ATOM    477  N   MET A  86      28.586  40.086  67.070  1.00  0.00           N  
ATOM    478  HN  MET A  86      28.471  39.092  67.266  1.00  0.00           H  
ATOM    479  CA  MET A  86      27.783  41.044  67.812  1.00  0.00           C  
ATOM    480  C   MET A  86      28.638  42.039  68.585  1.00  0.00           C  
ATOM    481  O   MET A  86      28.287  43.212  68.697  1.00  0.00           O  
ATOM    482  CB  MET A  86      26.843  40.299  68.764  1.00  0.00           C  
ATOM    483  CG  MET A  86      25.382  40.289  68.317  1.00  0.00           C  
ATOM    484  SD  MET A  86      25.127  39.995  66.544  1.00  0.00           S  
ATOM    485  CE  MET A  86      23.347  40.015  66.451  1.00  0.00           C  
ATOM    486  N   GLN A  87      29.768  41.576  69.106  1.00  0.00           N  
ATOM    487  HN  GLN A  87      30.020  40.597  68.971  1.00  0.00           H  
ATOM    488  CA  GLN A  87      30.653  42.447  69.868  1.00  0.00           C  
ATOM    489  C   GLN A  87      31.298  43.519  68.999  1.00  0.00           C  
ATOM    490  O   GLN A  87      31.318  44.698  69.365  1.00  0.00           O  
ATOM    491  CB  GLN A  87      31.741  41.625  70.563  1.00  0.00           C  
ATOM    492  CG  GLN A  87      31.195  40.567  71.509  1.00  0.00           C  
ATOM    493  CD  GLN A  87      32.270  39.974  72.402  1.00  0.00           C  
ATOM    494  OE1 GLN A  87      33.294  39.485  71.922  1.00  0.00           O  
ATOM    495  NE2 GLN A  87      32.039  40.013  73.711  1.00  0.00           N  
ATOM    496 1HE2 GLN A  87      32.761  39.615  74.311  1.00  0.00           H  
ATOM    497 2HE2 GLN A  87      31.191  40.418  74.108  1.00  0.00           H  
ATOM    498  N   ILE A  88      31.822  43.120  67.846  1.00  0.00           N  
ATOM    499  HN  ILE A  88      31.779  42.136  67.582  1.00  0.00           H  
ATOM    500  CA  ILE A  88      32.457  44.081  66.957  1.00  0.00           C  
ATOM    501  C   ILE A  88      31.401  44.995  66.329  1.00  0.00           C  
ATOM    502  O   ILE A  88      31.674  46.153  66.003  1.00  0.00           O  
ATOM    503  CB  ILE A  88      33.281  43.365  65.853  1.00  0.00           C  
ATOM    504  CG1 ILE A  88      34.096  44.392  65.071  1.00  0.00           C  
ATOM    505  CG2 ILE A  88      32.362  42.581  64.923  1.00  0.00           C  
ATOM    506  CD1 ILE A  88      35.175  43.779  64.208  1.00  0.00           C  
ATOM    507  N   ALA A  89      30.187  44.481  66.171  1.00  0.00           N  
ATOM    508  HN  ALA A  89      30.006  43.517  66.452  1.00  0.00           H  
ATOM    509  CA  ALA A  89      29.109  45.283  65.599  1.00  0.00           C  
ATOM    510  C   ALA A  89      28.734  46.359  66.616  1.00  0.00           C  
ATOM    511  O   ALA A  89      28.410  47.490  66.264  1.00  0.00           O  
ATOM    512  CB  ALA A  89      27.902  44.401  65.294  1.00  0.00           C  
ATOM    513  N   ASN A  90      28.790  45.987  67.888  1.00  0.00           N  
ATOM    514  HN  ASN A  90      29.067  45.031  68.113  1.00  0.00           H  
ATOM    515  CA  ASN A  90      28.468  46.901  68.970  1.00  0.00           C  
ATOM    516  C   ASN A  90      29.428  48.086  68.951  1.00  0.00           C  
ATOM    517  O   ASN A  90      29.020  49.241  69.101  1.00  0.00           O  
ATOM    518  CB  ASN A  90      28.572  46.166  70.300  1.00  0.00           C  
ATOM    519  CG  ASN A  90      27.649  46.732  71.342  1.00  0.00           C  
ATOM    520  OD1 ASN A  90      28.016  47.635  72.096  1.00  0.00           O  
ATOM    521  ND2 ASN A  90      26.427  46.206  71.389  1.00  0.00           N  
ATOM    522 1HD2 ASN A  90      25.800  46.590  72.096  1.00  0.00           H  
ATOM    523 2HD2 ASN A  90      26.123  45.459  70.765  1.00  0.00           H  
ATOM    524  N   HIS A  91      30.710  47.789  68.776  1.00  0.00           N  
ATOM    525  HN  HIS A  91      30.982  46.811  68.681  1.00  0.00           H  
ATOM    526  CA  HIS A  91      31.739  48.817  68.716  1.00  0.00           C  
ATOM    527  C   HIS A  91      31.520  49.698  67.487  1.00  0.00           C  
ATOM    528  O   HIS A  91      31.628  50.925  67.556  1.00  0.00           O  
ATOM    529  CB  HIS A  91      33.122  48.152  68.661  1.00  0.00           C  
ATOM    530  CG  HIS A  91      34.235  49.093  68.327  1.00  0.00           C  
ATOM    531  ND1 HIS A  91      34.617  49.363  67.031  1.00  0.00           N  
ATOM    532  HD1 HIS A  91      34.202  48.951  66.195  1.00  0.00           H  
ATOM    533  CD2 HIS A  91      35.035  49.844  69.119  1.00  0.00           C  
ATOM    534  CE1 HIS A  91      35.606  50.240  67.041  1.00  0.00           C  
ATOM    535  NE2 HIS A  91      35.879  50.547  68.296  1.00  0.00           N  
ATOM    536  HE2 HIS A  91      36.600  51.200  68.604  1.00  0.00           H  
ATOM    537  N   THR A  92      31.213  49.066  66.360  1.00  0.00           N  
ATOM    538  HN  THR A  92      31.136  48.049  66.364  1.00  0.00           H  
ATOM    539  CA  THR A  92      30.983  49.794  65.117  1.00  0.00           C  
ATOM    540  C   THR A  92      29.808  50.758  65.260  1.00  0.00           C  
ATOM    541  O   THR A  92      29.872  51.903  64.817  1.00  0.00           O  
ATOM    542  CB  THR A  92      30.700  48.823  63.956  1.00  0.00           C  
ATOM    543  OG1 THR A  92      31.807  47.926  63.810  1.00  0.00           O  
ATOM    544  HG1 THR A  92      31.935  47.450  64.622  1.00  0.00           H  
ATOM    545  CG2 THR A  92      30.494  49.591  62.646  1.00  0.00           C  
ATOM    546  N   LEU A  93      28.737  50.292  65.886  1.00  0.00           N  
ATOM    547  HN  LEU A  93      28.739  49.334  66.236  1.00  0.00           H  
ATOM    548  CA  LEU A  93      27.556  51.123  66.083  1.00  0.00           C  
ATOM    549  C   LEU A  93      27.849  52.293  67.028  1.00  0.00           C  
ATOM    550  O   LEU A  93      27.395  53.414  66.805  1.00  0.00           O  
ATOM    551  CB  LEU A  93      26.407  50.264  66.625  1.00  0.00           C  
ATOM    552  CG  LEU A  93      25.009  50.870  66.792  1.00  0.00           C  
ATOM    553  CD1 LEU A  93      24.634  51.743  65.596  1.00  0.00           C  
ATOM    554  CD2 LEU A  93      24.015  49.731  66.952  1.00  0.00           C  
ATOM    555  N   LYS A  94      28.619  52.029  68.077  1.00  0.00           N  
ATOM    556  HN  LYS A  94      28.974  51.082  68.209  1.00  0.00           H  
ATOM    557  CA  LYS A  94      28.968  53.061  69.044  1.00  0.00           C  
ATOM    558  C   LYS A  94      29.727  54.203  68.377  1.00  0.00           C  
ATOM    559  O   LYS A  94      29.344  55.367  68.492  1.00  0.00           O  
ATOM    560  CB  LYS A  94      29.826  52.468  70.165  1.00  0.00           C  
ATOM    561  CG  LYS A  94      30.218  53.462  71.247  1.00  0.00           C  
ATOM    562  CD  LYS A  94      31.157  52.829  72.267  1.00  0.00           C  
ATOM    563  CE  LYS A  94      31.480  53.799  73.392  1.00  0.00           C  
ATOM    564  NZ  LYS A  94      31.992  55.102  72.875  1.00  0.00           N  
ATOM    565  HZ1 LYS A  94      32.209  55.753  73.630  1.00  0.00           H  
ATOM    566  HZ2 LYS A  94      31.344  55.515  72.204  1.00  0.00           H  
ATOM    567  HZ3 LYS A  94      32.795  54.967  72.260  1.00  0.00           H  
ATOM    568  N   TYR A  95      30.805  53.869  67.675  1.00  0.00           N  
ATOM    569  HN  TYR A  95      31.076  52.889  67.596  1.00  0.00           H  
ATOM    570  CA  TYR A  95      31.598  54.893  67.020  1.00  0.00           C  
ATOM    571  C   TYR A  95      30.983  55.411  65.733  1.00  0.00           C  
ATOM    572  O   TYR A  95      31.168  56.573  65.383  1.00  0.00           O  
ATOM    573  CB  TYR A  95      33.026  54.388  66.782  1.00  0.00           C  
ATOM    574  CG  TYR A  95      33.817  54.315  68.071  1.00  0.00           C  
ATOM    575  CD1 TYR A  95      33.687  53.226  68.934  1.00  0.00           C  
ATOM    576  CD2 TYR A  95      34.618  55.383  68.476  1.00  0.00           C  
ATOM    577  CE1 TYR A  95      34.326  53.209  70.171  1.00  0.00           C  
ATOM    578  CE2 TYR A  95      35.260  55.376  69.710  1.00  0.00           C  
ATOM    579  CZ  TYR A  95      35.107  54.290  70.552  1.00  0.00           C  
ATOM    580  OH  TYR A  95      35.717  54.301  71.783  1.00  0.00           O  
ATOM    581  HH  TYR A  95      36.252  55.041  72.044  1.00  0.00           H  
ATOM    582  N   GLY A  96      30.239  54.554  65.038  1.00  0.00           N  
ATOM    583  HN  GLY A  96      30.120  53.597  65.371  1.00  0.00           H  
ATOM    584  CA  GLY A  96      29.596  54.977  63.806  1.00  0.00           C  
ATOM    585  C   GLY A  96      28.534  56.020  64.099  1.00  0.00           C  
ATOM    586  O   GLY A  96      28.366  56.984  63.351  1.00  0.00           O  
ATOM    587  N   THR A  97      27.815  55.825  65.199  1.00  0.00           N  
ATOM    588  HN  THR A  97      27.996  55.001  65.772  1.00  0.00           H  
ATOM    589  CA  THR A  97      26.774  56.759  65.607  1.00  0.00           C  
ATOM    590  C   THR A  97      27.409  58.107  65.958  1.00  0.00           C  
ATOM    591  O   THR A  97      26.887  59.161  65.599  1.00  0.00           O  
ATOM    592  CB  THR A  97      25.997  56.216  66.826  1.00  0.00           C  
ATOM    593  OG1 THR A  97      25.413  54.951  66.487  1.00  0.00           O  
ATOM    594  HG1 THR A  97      26.098  54.346  66.227  1.00  0.00           H  
ATOM    595  CG2 THR A  97      24.896  57.188  67.244  1.00  0.00           C  
ATOM    596  N   GLN A  98      28.542  58.064  66.655  1.00  0.00           N  
ATOM    597  HN  GLN A  98      28.920  57.157  66.930  1.00  0.00           H  
ATOM    598  CA  GLN A  98      29.262  59.280  67.038  1.00  0.00           C  
ATOM    599  C   GLN A  98      29.781  60.020  65.810  1.00  0.00           C  
ATOM    600  O   GLN A  98      29.638  61.238  65.698  1.00  0.00           O  
ATOM    601  CB  GLN A  98      30.455  58.939  67.938  1.00  0.00           C  
ATOM    602  CG  GLN A  98      30.215  59.095  69.432  1.00  0.00           C  
ATOM    603  CD  GLN A  98      31.440  58.719  70.262  1.00  0.00           C  
ATOM    604  OE1 GLN A  98      31.608  57.567  70.666  1.00  0.00           O  
ATOM    605  NE2 GLN A  98      32.310  59.693  70.504  1.00  0.00           N  
ATOM    606 1HE2 GLN A  98      33.128  59.442  71.059  1.00  0.00           H  
ATOM    607 2HE2 GLN A  98      32.171  60.647  70.170  1.00  0.00           H  
ATOM    608  N   ALA A  99      30.389  59.270  64.896  1.00  0.00           N  
ATOM    609  HN  ALA A  99      30.462  58.265  65.055  1.00  0.00           H  
ATOM    610  CA  ALA A  99      30.956  59.831  63.673  1.00  0.00           C  
ATOM    611  C   ALA A  99      29.927  60.561  62.815  1.00  0.00           C  
ATOM    612  O   ALA A  99      30.245  61.547  62.156  1.00  0.00           O  
ATOM    613  CB  ALA A  99      31.622  58.722  62.858  1.00  0.00           C  
ATOM    614  N   ARG A 100      28.697  60.066  62.817  1.00  0.00           N  
ATOM    615  HN  ARG A 100      28.492  59.239  63.377  1.00  0.00           H  
ATOM    616  CA  ARG A 100      27.634  60.680  62.036  1.00  0.00           C  
ATOM    617  C   ARG A 100      27.188  62.030  62.599  1.00  0.00           C  
ATOM    618  O   ARG A 100      26.512  62.801  61.913  1.00  0.00           O  
ATOM    619  CB  ARG A 100      26.436  59.736  61.952  1.00  0.00           C  
ATOM    620  CG  ARG A 100      26.676  58.528  61.066  1.00  0.00           C  
ATOM    621  CD  ARG A 100      25.435  57.669  60.979  1.00  0.00           C  
ATOM    622  NE  ARG A 100      25.604  56.546  60.062  1.00  0.00           N  
ATOM    623  HE  ARG A 100      26.515  56.419  59.622  1.00  0.00           H  
ATOM    624  CZ  ARG A 100      24.642  55.679  59.766  1.00  0.00           C  
ATOM    625  NH1 ARG A 100      23.441  55.803  60.317  1.00  0.00           N  
ATOM    626 1HH1 ARG A 100      23.260  56.561  60.975  1.00  0.00           H  
ATOM    627 2HH1 ARG A 100      22.702  55.137  60.090  1.00  0.00           H  
ATOM    628  NH2 ARG A 100      24.877  54.692  58.910  1.00  0.00           N  
ATOM    629 1HH2 ARG A 100      25.800  54.597  58.487  1.00  0.00           H  
ATOM    630 2HH2 ARG A 100      24.138  54.026  58.683  1.00  0.00           H  
ATOM    631  N   LYS A 101      27.562  62.309  63.844  1.00  0.00           N  
ATOM    632  HN  LYS A 101      28.116  61.629  64.365  1.00  0.00           H  
ATOM    633  CA  LYS A 101      27.195  63.569  64.479  1.00  0.00           C  
ATOM    634  C   LYS A 101      28.113  64.698  64.036  1.00  0.00           C  
ATOM    635  O   LYS A 101      27.815  65.872  64.255  1.00  0.00           O  
ATOM    636  CB  LYS A 101      27.232  63.425  66.002  1.00  0.00           C  
ATOM    637  CG  LYS A 101      26.128  62.535  66.553  1.00  0.00           C  
ATOM    638  CD  LYS A 101      26.278  62.309  68.048  1.00  0.00           C  
ATOM    639  CE  LYS A 101      25.149  61.442  68.580  1.00  0.00           C  
ATOM    640  NZ  LYS A 101      25.398  60.989  69.977  1.00  0.00           N  
ATOM    641  HZ1 LYS A 101      24.640  60.407  70.334  1.00  0.00           H  
ATOM    642  HZ2 LYS A 101      25.578  61.780  70.595  1.00  0.00           H  
ATOM    643  HZ3 LYS A 101      26.297  60.514  70.056  1.00  0.00           H  
ATOM    644  N   PHE A 102      29.235  64.344  63.417  1.00  0.00           N  
ATOM    645  HN  PHE A 102      29.441  63.354  63.281  1.00  0.00           H  
ATOM    646  CA  PHE A 102      30.178  65.347  62.928  1.00  0.00           C  
ATOM    647  C   PHE A 102      29.766  65.801  61.540  1.00  0.00           C  
ATOM    648  O   PHE A 102      29.350  64.989  60.714  1.00  0.00           O  
ATOM    649  CB  PHE A 102      31.606  64.786  62.822  1.00  0.00           C  
ATOM    650  CG  PHE A 102      32.297  64.597  64.140  1.00  0.00           C  
ATOM    651  CD1 PHE A 102      32.189  63.396  64.833  1.00  0.00           C  
ATOM    652  CD2 PHE A 102      33.063  65.625  64.686  1.00  0.00           C  
ATOM    653  CE1 PHE A 102      32.837  63.218  66.057  1.00  0.00           C  
ATOM    654  CE2 PHE A 102      33.714  65.461  65.909  1.00  0.00           C  
ATOM    655  CZ  PHE A 102      33.602  64.256  66.595  1.00  0.00           C  
ATOM    656  N   ASP A 103      29.876  67.099  61.281  1.00  0.00           N  
ATOM    657  HN  ASP A 103      30.183  67.739  62.014  1.00  0.00           H  
ATOM    658  CA  ASP A 103      29.561  67.611  59.957  1.00  0.00           C  
ATOM    659  C   ASP A 103      30.896  67.577  59.231  1.00  0.00           C  
ATOM    660  O   ASP A 103      31.721  68.478  59.381  1.00  0.00           O  
ATOM    661  CB  ASP A 103      29.048  69.051  60.007  1.00  0.00           C  
ATOM    662  CG  ASP A 103      28.560  69.538  58.648  1.00  0.00           C  
ATOM    663  OD1 ASP A 103      29.035  69.008  57.620  1.00  0.00           O  
ATOM    664  OD2 ASP A 103      27.710  70.450  58.602  1.00  0.00           O  
ATOM    665  N   VAL A 104      31.110  66.522  58.457  1.00  0.00           N  
ATOM    666  HN  VAL A 104      30.384  65.810  58.375  1.00  0.00           H  
ATOM    667  CA  VAL A 104      32.353  66.354  57.722  1.00  0.00           C  
ATOM    668  C   VAL A 104      32.660  67.549  56.820  1.00  0.00           C  
ATOM    669  O   VAL A 104      33.824  67.884  56.599  1.00  0.00           O  
ATOM    670  CB  VAL A 104      32.308  65.059  56.880  1.00  0.00           C  
ATOM    671  CG1 VAL A 104      33.587  64.904  56.083  1.00  0.00           C  
ATOM    672  CG2 VAL A 104      32.113  63.864  57.794  1.00  0.00           C  
ATOM    673  N   ASN A 105      31.615  68.194  56.310  1.00  0.00           N  
ATOM    674  HN  ASN A 105      30.672  67.877  56.537  1.00  0.00           H  
ATOM    675  CA  ASN A 105      31.790  69.346  55.432  1.00  0.00           C  
ATOM    676  C   ASN A 105      32.555  70.478  56.103  1.00  0.00           C  
ATOM    677  O   ASN A 105      33.238  71.251  55.436  1.00  0.00           O  
ATOM    678  CB  ASN A 105      30.430  69.871  54.961  1.00  0.00           C  
ATOM    679  CG  ASN A 105      29.697  68.881  54.079  1.00  0.00           C  
ATOM    680  OD1 ASN A 105      30.246  68.397  53.089  1.00  0.00           O  
ATOM    681  ND2 ASN A 105      28.449  68.575  54.433  1.00  0.00           N  
ATOM    682 1HD2 ASN A 105      27.994  68.976  55.253  1.00  0.00           H  
ATOM    683 2HD2 ASN A 105      27.956  67.908  53.839  1.00  0.00           H  
ATOM    684  N   GLN A 106      32.445  70.568  57.424  1.00  0.00           N  
ATOM    685  HN  GLN A 106      31.881  69.882  57.926  1.00  0.00           H  
ATOM    686  CA  GLN A 106      33.114  71.628  58.171  1.00  0.00           C  
ATOM    687  C   GLN A 106      34.471  71.237  58.756  1.00  0.00           C  
ATOM    688  O   GLN A 106      35.136  72.057  59.389  1.00  0.00           O  
ATOM    689  CB  GLN A 106      32.192  72.122  59.290  1.00  0.00           C  
ATOM    690  CG  GLN A 106      30.886  72.738  58.797  1.00  0.00           C  
ATOM    691  CD  GLN A 106      31.108  73.973  57.939  1.00  0.00           C  
ATOM    692  OE1 GLN A 106      31.777  74.922  58.355  1.00  0.00           O  
ATOM    693  NE2 GLN A 106      30.540  73.970  56.736  1.00  0.00           N  
ATOM    694 1HE2 GLN A 106      29.987  73.185  56.392  1.00  0.00           H  
ATOM    695 2HE2 GLN A 106      30.689  74.799  56.160  1.00  0.00           H  
ATOM    696  N   LEU A 107      34.886  69.992  58.539  1.00  0.00           N  
ATOM    697  HN  LEU A 107      34.300  69.357  57.997  1.00  0.00           H  
ATOM    698  CA  LEU A 107      36.162  69.516  59.061  1.00  0.00           C  
ATOM    699  C   LEU A 107      37.330  69.980  58.198  1.00  0.00           C  
ATOM    700  O   LEU A 107      37.350  69.764  56.987  1.00  0.00           O  
ATOM    701  CB  LEU A 107      36.140  67.991  59.166  1.00  0.00           C  
ATOM    702  CG  LEU A 107      36.216  67.413  60.585  1.00  0.00           C  
ATOM    703  CD1 LEU A 107      35.438  68.279  61.565  1.00  0.00           C  
ATOM    704  CD2 LEU A 107      35.678  65.994  60.576  1.00  0.00           C  
ATOM    705  N   GLN A 108      38.310  70.612  58.837  1.00  0.00           N  
ATOM    706  HN  GLN A 108      38.244  70.729  59.848  1.00  0.00           H  
ATOM    707  CA  GLN A 108      39.476  71.144  58.140  1.00  0.00           C  
ATOM    708  C   GLN A 108      40.516  70.094  57.755  1.00  0.00           C  
ATOM    709  O   GLN A 108      40.868  69.970  56.583  1.00  0.00           O  
ATOM    710  CB  GLN A 108      40.141  72.224  58.995  1.00  0.00           C  
ATOM    711  CG  GLN A 108      40.513  73.479  58.225  1.00  0.00           C  
ATOM    712  CD  GLN A 108      39.295  74.262  57.761  1.00  0.00           C  
ATOM    713  OE1 GLN A 108      38.423  73.729  57.070  1.00  0.00           O  
ATOM    714  NE2 GLN A 108      39.230  75.535  58.138  1.00  0.00           N  
ATOM    715 1HE2 GLN A 108      39.951  75.976  58.709  1.00  0.00           H  
ATOM    716 2HE2 GLN A 108      38.413  76.060  57.827  1.00  0.00           H  
ATOM    717  N   ASN A 109      41.016  69.353  58.739  1.00  0.00           N  
ATOM    718  HN  ASN A 109      40.692  69.509  59.694  1.00  0.00           H  
ATOM    719  CA  ASN A 109      42.018  68.320  58.486  1.00  0.00           C  
ATOM    720  C   ASN A 109      41.443  67.273  57.529  1.00  0.00           C  
ATOM    721  O   ASN A 109      40.438  66.632  57.838  1.00  0.00           O  
ATOM    722  CB  ASN A 109      42.428  67.659  59.807  1.00  0.00           C  
ATOM    723  CG  ASN A 109      43.640  66.763  59.660  1.00  0.00           C  
ATOM    724  OD1 ASN A 109      43.676  65.880  58.801  1.00  0.00           O  
ATOM    725  ND2 ASN A 109      44.643  66.982  60.504  1.00  0.00           N  
ATOM    726 1HD2 ASN A 109      44.613  67.713  61.215  1.00  0.00           H  
ATOM    727 2HD2 ASN A 109      45.459  66.379  60.405  1.00  0.00           H  
ATOM    728  N   THR A 110      42.082  67.094  56.376  1.00  0.00           N  
ATOM    729  HN  THR A 110      42.924  67.636  56.180  1.00  0.00           H  
ATOM    730  CA  THR A 110      41.599  66.135  55.386  1.00  0.00           C  
ATOM    731  C   THR A 110      41.681  64.674  55.835  1.00  0.00           C  
ATOM    732  O   THR A 110      40.809  63.875  55.504  1.00  0.00           O  
ATOM    733  CB  THR A 110      42.347  66.287  54.038  1.00  0.00           C  
ATOM    734  OG1 THR A 110      43.753  66.108  54.238  1.00  0.00           O  
ATOM    735  HG1 THR A 110      44.212  66.201  53.411  1.00  0.00           H  
ATOM    736  CG2 THR A 110      42.089  67.668  53.438  1.00  0.00           C  
ATOM    737  N   THR A 111      42.722  64.323  56.582  1.00  0.00           N  
ATOM    738  HN  THR A 111      43.428  65.019  56.823  1.00  0.00           H  
ATOM    739  CA  THR A 111      42.866  62.951  57.061  1.00  0.00           C  
ATOM    740  C   THR A 111      41.760  62.627  58.064  1.00  0.00           C  
ATOM    741  O   THR A 111      41.151  61.558  58.005  1.00  0.00           O  
ATOM    742  CB  THR A 111      44.242  62.733  57.722  1.00  0.00           C  
ATOM    743  OG1 THR A 111      45.266  62.851  56.726  1.00  0.00           O  
ATOM    744  HG1 THR A 111      46.114  62.717  57.133  1.00  0.00           H  
ATOM    745  CG2 THR A 111      44.324  61.354  58.366  1.00  0.00           C  
ATOM    746  N   ILE A 112      41.499  63.555  58.979  1.00  0.00           N  
ATOM    747  HN  ILE A 112      42.043  64.418  58.983  1.00  0.00           H  
ATOM    748  CA  ILE A 112      40.451  63.367  59.979  1.00  0.00           C  
ATOM    749  C   ILE A 112      39.101  63.283  59.273  1.00  0.00           C  
ATOM    750  O   ILE A 112      38.248  62.463  59.612  1.00  0.00           O  
ATOM    751  CB  ILE A 112      40.415  64.552  60.975  1.00  0.00           C  
ATOM    752  CG1 ILE A 112      41.709  64.584  61.792  1.00  0.00           C  
ATOM    753  CG2 ILE A 112      39.202  64.438  61.888  1.00  0.00           C  
ATOM    754  CD1 ILE A 112      41.941  63.340  62.619  1.00  0.00           C  
ATOM    755  N   LYS A 113      38.930  64.153  58.285  1.00  0.00           N  
ATOM    756  HN  LYS A 113      39.692  64.798  58.073  1.00  0.00           H  
ATOM    757  CA  LYS A 113      37.716  64.237  57.489  1.00  0.00           C  
ATOM    758  C   LYS A 113      37.468  62.918  56.752  1.00  0.00           C  
ATOM    759  O   LYS A 113      36.349  62.402  56.734  1.00  0.00           O  
ATOM    760  CB  LYS A 113      37.868  65.405  56.502  1.00  0.00           C  
ATOM    761  CG  LYS A 113      36.692  65.695  55.598  1.00  0.00           C  
ATOM    762  CD  LYS A 113      36.894  67.050  54.915  1.00  0.00           C  
ATOM    763  CE  LYS A 113      35.905  67.295  53.782  1.00  0.00           C  
ATOM    764  NZ  LYS A 113      34.486  67.288  54.224  1.00  0.00           N  
ATOM    765  HZ1 LYS A 113      33.824  67.452  53.466  1.00  0.00           H  
ATOM    766  HZ2 LYS A 113      34.340  67.955  54.982  1.00  0.00           H  
ATOM    767  HZ3 LYS A 113      34.265  66.422  54.716  1.00  0.00           H  
ATOM    768  N   ARG A 114      38.524  62.371  56.164  1.00  0.00           N  
ATOM    769  HN  ARG A 114      39.427  62.841  56.233  1.00  0.00           H  
ATOM    770  CA  ARG A 114      38.435  61.118  55.421  1.00  0.00           C  
ATOM    771  C   ARG A 114      38.119  59.933  56.337  1.00  0.00           C  
ATOM    772  O   ARG A 114      37.294  59.081  56.002  1.00  0.00           O  
ATOM    773  CB  ARG A 114      39.750  60.871  54.676  1.00  0.00           C  
ATOM    774  CG  ARG A 114      39.747  59.672  53.734  1.00  0.00           C  
ATOM    775  CD  ARG A 114      41.005  59.671  52.875  1.00  0.00           C  
ATOM    776  NE  ARG A 114      41.122  58.488  52.023  1.00  0.00           N  
ATOM    777  HE  ARG A 114      41.846  57.807  52.253  1.00  0.00           H  
ATOM    778  CZ  ARG A 114      40.350  58.238  50.969  1.00  0.00           C  
ATOM    779  NH1 ARG A 114      39.391  59.092  50.627  1.00  0.00           N  
ATOM    780 1HH1 ARG A 114      38.799  58.900  49.819  1.00  0.00           H  
ATOM    781 2HH1 ARG A 114      39.245  59.939  51.176  1.00  0.00           H  
ATOM    782  NH2 ARG A 114      40.541  57.133  50.252  1.00  0.00           N  
ATOM    783 1HH2 ARG A 114      39.949  56.941  49.444  1.00  0.00           H  
ATOM    784 2HH2 ARG A 114      41.277  56.478  50.515  1.00  0.00           H  
ATOM    785  N   ILE A 115      38.775  59.880  57.493  1.00  0.00           N  
ATOM    786  HN  ILE A 115      39.449  60.610  57.723  1.00  0.00           H  
ATOM    787  CA  ILE A 115      38.543  58.793  58.436  1.00  0.00           C  
ATOM    788  C   ILE A 115      37.124  58.833  58.991  1.00  0.00           C  
ATOM    789  O   ILE A 115      36.433  57.814  59.024  1.00  0.00           O  
ATOM    790  CB  ILE A 115      39.550  58.843  59.611  1.00  0.00           C  
ATOM    791  CG1 ILE A 115      40.942  58.445  59.109  1.00  0.00           C  
ATOM    792  CG2 ILE A 115      39.105  57.904  60.729  1.00  0.00           C  
ATOM    793  CD1 ILE A 115      42.034  58.531  60.163  1.00  0.00           C  
ATOM    794  N   ILE A 116      36.687  60.013  59.416  1.00  0.00           N  
ATOM    795  HN  ILE A 116      37.297  60.828  59.351  1.00  0.00           H  
ATOM    796  CA  ILE A 116      35.352  60.161  59.973  1.00  0.00           C  
ATOM    797  C   ILE A 116      34.259  59.820  58.960  1.00  0.00           C  
ATOM    798  O   ILE A 116      33.278  59.166  59.305  1.00  0.00           O  
ATOM    799  CB  ILE A 116      35.132  61.590  60.536  1.00  0.00           C  
ATOM    800  CG1 ILE A 116      35.991  61.780  61.794  1.00  0.00           C  
ATOM    801  CG2 ILE A 116      33.657  61.806  60.859  1.00  0.00           C  
ATOM    802  CD1 ILE A 116      35.771  63.090  62.519  1.00  0.00           C  
ATOM    803  N   LYS A 117      34.426  60.259  57.716  1.00  0.00           N  
ATOM    804  HN  LYS A 117      35.253  60.807  57.479  1.00  0.00           H  
ATOM    805  CA  LYS A 117      33.432  59.961  56.685  1.00  0.00           C  
ATOM    806  C   LYS A 117      33.305  58.447  56.535  1.00  0.00           C  
ATOM    807  O   LYS A 117      32.203  57.917  56.406  1.00  0.00           O  
ATOM    808  CB  LYS A 117      33.838  60.592  55.348  1.00  0.00           C  
ATOM    809  CG  LYS A 117      31.623  60.329  58.744  1.00  0.00           C  
ATOM    810  CD  LYS A 117      30.115  60.214  58.879  1.00  0.00           C  
ATOM    811  CE  LYS A 117      29.619  61.233  59.935  1.00  0.00           C  
ATOM    812  NZ  LYS A 117      30.127  60.855  61.269  1.00  0.00           N  
ATOM    813  HZ1 LYS A 117      29.795  59.899  61.505  1.00  0.00           H  
ATOM    814  HZ2 LYS A 117      31.167  60.864  61.249  1.00  0.00           H  
ATOM    815  HZ3 LYS A 117      29.792  61.529  61.985  1.00  0.00           H  
ATOM    816  N   LYS A 118      34.438  57.752  56.566  1.00  0.00           N  
ATOM    817  HN  LYS A 118      35.322  58.246  56.684  1.00  0.00           H  
ATOM    818  CA  LYS A 118      34.446  56.300  56.435  1.00  0.00           C  
ATOM    819  C   LYS A 118      33.802  55.601  57.633  1.00  0.00           C  
ATOM    820  O   LYS A 118      33.088  54.606  57.469  1.00  0.00           O  
ATOM    821  CB  LYS A 118      35.886  55.802  56.246  1.00  0.00           C  
ATOM    822  CG  LYS A 118      36.016  54.302  55.997  1.00  0.00           C  
ATOM    823  CD  LYS A 118      37.389  53.971  55.418  1.00  0.00           C  
ATOM    824  CE  LYS A 118      37.511  52.506  55.013  1.00  0.00           C  
ATOM    825  NZ  LYS A 118      37.592  51.592  56.184  1.00  0.00           N  
ATOM    826  HZ1 LYS A 118      37.674  50.612  55.913  1.00  0.00           H  
ATOM    827  HZ2 LYS A 118      36.802  51.733  56.814  1.00  0.00           H  
ATOM    828  HZ3 LYS A 118      38.351  51.864  56.808  1.00  0.00           H  
ATOM    829  N   VAL A 119      34.042  56.122  58.835  1.00  0.00           N  
ATOM    830  HN  VAL A 119      34.632  56.950  58.914  1.00  0.00           H  
ATOM    831  CA  VAL A 119      33.475  55.528  60.041  1.00  0.00           C  
ATOM    832  C   VAL A 119      31.956  55.701  60.127  1.00  0.00           C  
ATOM    833  O   VAL A 119      31.291  54.974  60.861  1.00  0.00           O  
ATOM    834  CB  VAL A 119      34.145  56.106  61.316  1.00  0.00           C  
ATOM    835  CG1 VAL A 119      33.532  55.480  62.573  1.00  0.00           C  
ATOM    836  CG2 VAL A 119      35.641  55.825  61.276  1.00  0.00           C  
ATOM    837  N   GLN A 120      31.407  56.656  59.379  1.00  0.00           N  
ATOM    838  HN  GLN A 120      32.006  57.246  58.801  1.00  0.00           H  
ATOM    839  CA  GLN A 120      29.958  56.875  59.371  1.00  0.00           C  
ATOM    840  C   GLN A 120      29.237  55.719  58.656  1.00  0.00           C  
ATOM    841  O   GLN A 120      28.014  55.595  58.732  1.00  0.00           O  
ATOM    842  CB  GLN A 120      29.608  58.196  58.674  1.00  0.00           C  
ATOM    843  CG  GLN A 120      30.272  59.437  59.263  1.00  0.00           C  
ATOM    844  CD  GLN A 120      29.802  60.723  58.597  1.00  0.00           C  
ATOM    845  OE1 GLN A 120      29.570  60.758  57.388  1.00  0.00           O  
ATOM    846  NE2 GLN A 120      29.677  61.790  59.381  1.00  0.00           N  
ATOM    847 1HE2 GLN A 120      29.869  61.761  60.382  1.00  0.00           H  
ATOM    848 2HE2 GLN A 120      29.362  62.652  58.935  1.00  0.00           H  
ATOM    849  N   ASP A 121      29.997  54.887  57.950  1.00  0.00           N  
ATOM    850  HN  ASP A 121      31.001  55.058  57.899  1.00  0.00           H  
ATOM    851  CA  ASP A 121      29.436  53.732  57.242  1.00  0.00           C  
ATOM    852  C   ASP A 121      29.552  52.545  58.198  1.00  0.00           C  
ATOM    853  O   ASP A 121      30.641  52.022  58.408  1.00  0.00           O  
ATOM    854  CB  ASP A 121      30.237  53.457  55.965  1.00  0.00           C  
ATOM    855  CG  ASP A 121      29.661  52.317  55.131  1.00  0.00           C  
ATOM    856  OD1 ASP A 121      28.797  51.560  55.623  1.00  0.00           O  
ATOM    857  OD2 ASP A 121      30.095  52.172  53.970  1.00  0.00           O  
ATOM    858  N   LEU A 122      28.429  52.126  58.772  1.00  0.00           N  
ATOM    859  HN  LEU A 122      27.549  52.586  58.537  1.00  0.00           H  
ATOM    860  CA  LEU A 122      28.423  51.023  59.731  1.00  0.00           C  
ATOM    861  C   LEU A 122      28.417  49.650  59.080  1.00  0.00           C  
ATOM    862  O   LEU A 122      28.600  48.635  59.756  1.00  0.00           O  
ATOM    863  CB  LEU A 122      27.197  51.122  60.640  1.00  0.00           C  
ATOM    864  CG  LEU A 122      26.729  52.501  61.112  1.00  0.00           C  
ATOM    865  CD1 LEU A 122      25.611  52.330  62.137  1.00  0.00           C  
ATOM    866  CD2 LEU A 122      27.881  53.260  61.715  1.00  0.00           C  
ATOM    867  N   GLU A 123      28.207  49.617  57.769  1.00  0.00           N  
ATOM    868  HN  GLU A 123      28.096  50.493  57.258  1.00  0.00           H  
ATOM    869  CA  GLU A 123      28.133  48.360  57.049  1.00  0.00           C  
ATOM    870  C   GLU A 123      27.046  47.508  57.704  1.00  0.00           C  
ATOM    871  O   GLU A 123      25.984  48.038  58.020  1.00  0.00           O  
ATOM    872  CB  GLU A 123      29.505  47.674  57.033  1.00  0.00           C  
ATOM    873  CG  GLU A 123      30.375  48.165  55.867  1.00  0.00           C  
ATOM    874  CD  GLU A 123      31.838  47.766  55.981  1.00  0.00           C  
ATOM    875  OE1 GLU A 123      32.122  46.597  56.317  1.00  0.00           O  
ATOM    876  OE2 GLU A 123      32.709  48.622  55.720  1.00  0.00           O  
ATOM    877  N   ARG A 124      27.285  46.220  57.939  1.00  0.00           N  
ATOM    878  HN  ARG A 124      28.195  45.819  57.712  1.00  0.00           H  
ATOM    879  CA  ARG A 124      26.238  45.381  58.525  1.00  0.00           C  
ATOM    880  C   ARG A 124      25.728  45.838  59.896  1.00  0.00           C  
ATOM    881  O   ARG A 124      24.567  45.602  60.246  1.00  0.00           O  
ATOM    882  CB  ARG A 124      26.698  43.921  58.607  1.00  0.00           C  
ATOM    883  CG  ARG A 124      27.670  43.615  59.735  1.00  0.00           C  
ATOM    884  CD  ARG A 124      28.101  42.156  59.685  1.00  0.00           C  
ATOM    885  NE  ARG A 124      28.976  41.887  58.550  1.00  0.00           N  
ATOM    886  HE  ARG A 124      29.233  42.671  57.951  1.00  0.00           H  
ATOM    887  CZ  ARG A 124      29.461  40.686  58.244  1.00  0.00           C  
ATOM    888  NH1 ARG A 124      29.150  39.629  58.989  1.00  0.00           N  
ATOM    889 1HH1 ARG A 124      28.525  39.736  59.788  1.00  0.00           H  
ATOM    890 2HH1 ARG A 124      29.522  38.709  58.754  1.00  0.00           H  
ATOM    891  NH2 ARG A 124      30.274  40.547  57.204  1.00  0.00           N  
ATOM    892 1HH2 ARG A 124      30.513  41.358  56.633  1.00  0.00           H  
ATOM    893 2HH2 ARG A 124      30.646  39.627  56.969  1.00  0.00           H  
ATOM    894  N   ALA A 125      26.586  46.496  60.668  1.00  0.00           N  
ATOM    895  HN  ALA A 125      27.532  46.677  60.333  1.00  0.00           H  
ATOM    896  CA  ALA A 125      26.185  46.963  61.994  1.00  0.00           C  
ATOM    897  C   ALA A 125      25.031  47.969  61.954  1.00  0.00           C  
ATOM    898  O   ALA A 125      24.495  48.341  62.997  1.00  0.00           O  
ATOM    899  CB  ALA A 125      27.380  47.563  62.722  1.00  0.00           C  
ATOM    900  N   ALA A 126      24.645  48.409  60.759  1.00  0.00           N  
ATOM    901  HN  ALA A 126      25.128  48.085  59.921  1.00  0.00           H  
ATOM    902  CA  ALA A 126      23.534  49.354  60.635  1.00  0.00           C  
ATOM    903  C   ALA A 126      22.186  48.647  60.739  1.00  0.00           C  
ATOM    904  O   ALA A 126      21.155  49.286  60.946  1.00  0.00           O  
ATOM    905  CB  ALA A 126      23.620  50.104  59.311  1.00  0.00           C  
ATOM    906  N   LEU A 127      22.197  47.327  60.591  1.00  0.00           N  
ATOM    907  HN  LEU A 127      23.085  46.853  60.428  1.00  0.00           H  
ATOM    908  CA  LEU A 127      20.970  46.536  60.656  1.00  0.00           C  
ATOM    909  C   LEU A 127      20.430  46.377  62.073  1.00  0.00           C  
ATOM    910  O   LEU A 127      21.196  46.258  63.020  1.00  0.00           O  
ATOM    911  CB  LEU A 127      21.209  45.132  60.090  1.00  0.00           C  
ATOM    912  CG  LEU A 127      21.510  44.911  58.609  1.00  0.00           C  
ATOM    913  CD1 LEU A 127      21.931  43.465  58.404  1.00  0.00           C  
ATOM    914  CD2 LEU A 127      20.282  45.243  57.777  1.00  0.00           C  
ATOM    915  N   PRO A 128      19.096  46.374  62.229  1.00  0.00           N  
ATOM    916  CA  PRO A 128      18.508  46.207  63.561  1.00  0.00           C  
ATOM    917  C   PRO A 128      19.038  44.877  64.098  1.00  0.00           C  
ATOM    918  O   PRO A 128      19.318  43.966  63.317  1.00  0.00           O  
ATOM    919  CB  PRO A 128      17.014  46.153  63.273  1.00  0.00           C  
ATOM    920  CG  PRO A 128      16.873  47.046  62.062  1.00  0.00           C  
ATOM    921  CD  PRO A 128      18.053  46.623  61.215  1.00  0.00           C  
ATOM    922  N   ALA A 129      19.183  44.770  65.415  1.00  0.00           N  
ATOM    923  HN  ALA A 129      18.925  45.562  66.003  1.00  0.00           H  
ATOM    924  CA  ALA A 129      19.698  43.560  66.052  1.00  0.00           C  
ATOM    925  C   ALA A 129      19.183  42.246  65.459  1.00  0.00           C  
ATOM    926  O   ALA A 129      19.958  41.329  65.193  1.00  0.00           O  
ATOM    927  CB  ALA A 129      19.397  43.600  67.554  1.00  0.00           C  
ATOM    928  N   GLN A 130      17.873  42.154  65.261  1.00  0.00           N  
ATOM    929  HN  GLN A 130      17.277  42.950  65.490  1.00  0.00           H  
ATOM    930  CA  GLN A 130      17.268  40.941  64.724  1.00  0.00           C  
ATOM    931  C   GLN A 130      17.813  40.579  63.340  1.00  0.00           C  
ATOM    932  O   GLN A 130      18.220  39.437  63.105  1.00  0.00           O  
ATOM    933  CB  GLN A 130      15.749  41.106  64.668  1.00  0.00           C  
ATOM    934  CG  GLN A 130      14.993  39.854  64.268  1.00  0.00           C  
ATOM    935  CD  GLN A 130      13.498  39.986  64.496  1.00  0.00           C  
ATOM    936  OE1 GLN A 130      13.044  40.152  65.631  1.00  0.00           O  
ATOM    937  NE2 GLN A 130      12.724  39.914  63.417  1.00  0.00           N  
ATOM    938 1HE2 GLN A 130      13.099  39.777  62.479  1.00  0.00           H  
ATOM    939 2HE2 GLN A 130      11.719  40.003  63.570  1.00  0.00           H  
ATOM    940  N   GLU A 131      17.822  41.550  62.432  1.00  0.00           N  
ATOM    941  HN  GLU A 131      17.470  42.472  62.688  1.00  0.00           H  
ATOM    942  CA  GLU A 131      18.323  41.330  61.079  1.00  0.00           C  
ATOM    943  C   GLU A 131      19.827  41.053  61.066  1.00  0.00           C  
ATOM    944  O   GLU A 131      20.311  40.262  60.262  1.00  0.00           O  
ATOM    945  CB  GLU A 131      18.034  42.545  60.187  1.00  0.00           C  
ATOM    946  CG  GLU A 131      16.629  42.608  59.583  1.00  0.00           C  
ATOM    947  CD  GLU A 131      15.545  42.908  60.604  1.00  0.00           C  
ATOM    948  OE1 GLU A 131      15.246  42.031  61.441  1.00  0.00           O  
ATOM    949  OE2 GLU A 131      14.989  44.025  60.564  1.00  0.00           O  
ATOM    950  N   LEU A 132      20.567  41.705  61.956  1.00  0.00           N  
ATOM    951  HN  LEU A 132      20.123  42.349  62.611  1.00  0.00           H  
ATOM    952  CA  LEU A 132      22.008  41.504  62.001  1.00  0.00           C  
ATOM    953  C   LEU A 132      22.373  40.062  62.336  1.00  0.00           C  
ATOM    954  O   LEU A 132      23.242  39.469  61.690  1.00  0.00           O  
ATOM    955  CB  LEU A 132      22.655  42.455  63.013  1.00  0.00           C  
ATOM    956  CG  LEU A 132      24.177  42.335  63.191  1.00  0.00           C  
ATOM    957  CD1 LEU A 132      24.890  42.506  61.856  1.00  0.00           C  
ATOM    958  CD2 LEU A 132      24.651  43.385  64.183  1.00  0.00           C  
ATOM    959  N   GLU A 133      21.715  39.487  63.338  1.00  0.00           N  
ATOM    960  HN  GLU A 133      20.996  40.002  63.846  1.00  0.00           H  
ATOM    961  CA  GLU A 133      22.033  38.114  63.702  1.00  0.00           C  
ATOM    962  C   GLU A 133      21.629  37.159  62.583  1.00  0.00           C  
ATOM    963  O   GLU A 133      22.330  36.191  62.309  1.00  0.00           O  
ATOM    964  CB  GLU A 133      21.368  37.715  65.031  1.00  0.00           C  
ATOM    965  CG  GLU A 133      19.931  37.253  64.946  1.00  0.00           C  
ATOM    966  CD  GLU A 133      19.410  36.719  66.280  1.00  0.00           C  
ATOM    967  OE1 GLU A 133      18.266  36.215  66.315  1.00  0.00           O  
ATOM    968  OE2 GLU A 133      20.141  36.805  67.292  1.00  0.00           O  
ATOM    969  N   GLU A 134      20.511  37.436  61.923  1.00  0.00           N  
ATOM    970  HN  GLU A 134      19.956  38.252  62.181  1.00  0.00           H  
ATOM    971  CA  GLU A 134      20.076  36.575  60.829  1.00  0.00           C  
ATOM    972  C   GLU A 134      21.069  36.659  59.664  1.00  0.00           C  
ATOM    973  O   GLU A 134      21.405  35.645  59.050  1.00  0.00           O  
ATOM    974  CB  GLU A 134      18.677  36.962  60.354  1.00  0.00           C  
ATOM    975  CG  GLU A 134      18.230  36.176  59.138  1.00  0.00           C  
ATOM    976  CD  GLU A 134      16.817  36.502  58.721  1.00  0.00           C  
ATOM    977  OE1 GLU A 134      16.368  37.642  58.976  1.00  0.00           O  
ATOM    978  OE2 GLU A 134      16.163  35.622  58.122  1.00  0.00           O  
ATOM    979  N   TYR A 135      21.536  37.869  59.372  1.00  0.00           N  
ATOM    980  HN  TYR A 135      21.212  38.670  59.914  1.00  0.00           H  
ATOM    981  CA  TYR A 135      22.499  38.083  58.298  1.00  0.00           C  
ATOM    982  C   TYR A 135      23.815  37.365  58.603  1.00  0.00           C  
ATOM    983  O   TYR A 135      24.375  36.681  57.742  1.00  0.00           O  
ATOM    984  CB  TYR A 135      22.767  39.579  58.117  1.00  0.00           C  
ATOM    985  CG  TYR A 135      23.762  39.899  57.021  1.00  0.00           C  
ATOM    986  CD1 TYR A 135      23.522  39.516  55.699  1.00  0.00           C  
ATOM    987  CD2 TYR A 135      24.938  40.591  57.302  1.00  0.00           C  
ATOM    988  CE1 TYR A 135      24.431  39.816  54.685  1.00  0.00           C  
ATOM    989  CE2 TYR A 135      25.853  40.898  56.296  1.00  0.00           C  
ATOM    990  CZ  TYR A 135      25.593  40.508  54.992  1.00  0.00           C  
ATOM    991  OH  TYR A 135      26.492  40.814  53.997  1.00  0.00           O  
ATOM    992  HH  TYR A 135      27.288  41.288  54.207  1.00  0.00           H  
ATOM    993  N   ASN A 136      24.313  37.524  59.827  1.00  0.00           N  
ATOM    994  HN  ASN A 136      23.819  38.102  60.507  1.00  0.00           H  
ATOM    995  CA  ASN A 136      25.563  36.874  60.197  1.00  0.00           C  
ATOM    996  C   ASN A 136      25.448  35.364  60.077  1.00  0.00           C  
ATOM    997  O   ASN A 136      26.378  34.706  59.619  1.00  0.00           O  
ATOM    998  CB  ASN A 136      25.980  37.248  61.623  1.00  0.00           C  
ATOM    999  CG  ASN A 136      26.480  38.678  61.729  1.00  0.00           C  
ATOM   1000  OD1 ASN A 136      27.214  39.156  60.864  1.00  0.00           O  
ATOM   1001  ND2 ASN A 136      26.096  39.361  62.798  1.00  0.00           N  
ATOM   1002 1HD2 ASN A 136      26.432  40.321  62.869  1.00  0.00           H  
ATOM   1003 2HD2 ASN A 136      25.488  38.965  63.515  1.00  0.00           H  
ATOM   1004  N   LYS A 137      24.308  34.813  60.483  1.00  0.00           N  
ATOM   1005  HN  LYS A 137      23.563  35.404  60.853  1.00  0.00           H  
ATOM   1006  CA  LYS A 137      24.116  33.370  60.403  1.00  0.00           C  
ATOM   1007  C   LYS A 137      24.006  32.930  58.950  1.00  0.00           C  
ATOM   1008  O   LYS A 137      24.485  31.859  58.580  1.00  0.00           O  
ATOM   1009  CB  LYS A 137      22.864  32.929  61.172  1.00  0.00           C  
ATOM   1010  CG  LYS A 137      22.625  31.428  61.056  1.00  0.00           C  
ATOM   1011  CD  LYS A 137      21.400  30.961  61.813  1.00  0.00           C  
ATOM   1012  CE  LYS A 137      21.048  29.527  61.414  1.00  0.00           C  
ATOM   1013  NZ  LYS A 137      22.235  28.626  61.471  1.00  0.00           N  
ATOM   1014  HZ1 LYS A 137      22.000  27.670  61.205  1.00  0.00           H  
ATOM   1015  HZ2 LYS A 137      22.680  28.657  62.388  1.00  0.00           H  
ATOM   1016  HZ3 LYS A 137      23.004  28.989  60.907  1.00  0.00           H  
ATOM   1017  N   ILE A 138      23.363  33.760  58.135  1.00  0.00           N  
ATOM   1018  HN  ILE A 138      22.965  34.619  58.513  1.00  0.00           H  
ATOM   1019  CA  ILE A 138      23.213  33.473  56.715  1.00  0.00           C  
ATOM   1020  C   ILE A 138      24.603  33.331  56.096  1.00  0.00           C  
ATOM   1021  O   ILE A 138      24.903  32.337  55.443  1.00  0.00           O  
ATOM   1022  CB  ILE A 138      22.464  34.615  55.987  1.00  0.00           C  
ATOM   1023  CG1 ILE A 138      20.975  34.585  56.341  1.00  0.00           C  
ATOM   1024  CG2 ILE A 138      22.651  34.489  54.480  1.00  0.00           C  
ATOM   1025  CD1 ILE A 138      20.236  33.385  55.798  1.00  0.00           C  
ATOM   1026  N   LEU A 139      25.445  34.338  56.305  1.00  0.00           N  
ATOM   1027  HN  LEU A 139      25.135  35.141  56.852  1.00  0.00           H  
ATOM   1028  CA  LEU A 139      26.802  34.321  55.771  1.00  0.00           C  
ATOM   1029  C   LEU A 139      27.561  33.091  56.257  1.00  0.00           C  
ATOM   1030  O   LEU A 139      28.222  32.398  55.479  1.00  0.00           O  
ATOM   1031  CB  LEU A 139      27.555  35.582  56.195  1.00  0.00           C  
ATOM   1032  CG  LEU A 139      27.069  36.914  55.617  1.00  0.00           C  
ATOM   1033  CD1 LEU A 139      27.899  38.051  56.203  1.00  0.00           C  
ATOM   1034  CD2 LEU A 139      27.182  36.895  54.098  1.00  0.00           C  
ATOM   1035  N   LEU A 140      27.464  32.827  57.553  1.00  0.00           N  
ATOM   1036  HN  LEU A 140      26.904  33.440  58.145  1.00  0.00           H  
ATOM   1037  CA  LEU A 140      28.135  31.687  58.150  1.00  0.00           C  
ATOM   1038  C   LEU A 140      27.698  30.386  57.481  1.00  0.00           C  
ATOM   1039  O   LEU A 140      28.537  29.561  57.109  1.00  0.00           O  
ATOM   1040  CB  LEU A 140      27.824  31.621  59.647  1.00  0.00           C  
ATOM   1041  CG  LEU A 140      28.435  30.447  60.413  1.00  0.00           C  
ATOM   1042  CD1 LEU A 140      29.939  30.625  60.513  1.00  0.00           C  
ATOM   1043  CD2 LEU A 140      27.812  30.371  61.801  1.00  0.00           C  
ATOM   1044  N   ASP A 141      26.389  30.206  57.328  1.00  0.00           N  
ATOM   1045  HN  ASP A 141      25.743  30.931  57.639  1.00  0.00           H  
ATOM   1046  CA  ASP A 141      25.864  28.988  56.723  1.00  0.00           C  
ATOM   1047  C   ASP A 141      26.267  28.823  55.260  1.00  0.00           C  
ATOM   1048  O   ASP A 141      26.537  27.709  54.819  1.00  0.00           O  
ATOM   1049  CB  ASP A 141      24.336  28.926  56.843  1.00  0.00           C  
ATOM   1050  CG  ASP A 141      23.859  28.732  58.280  1.00  0.00           C  
ATOM   1051  OD1 ASP A 141      24.644  28.263  59.129  1.00  0.00           O  
ATOM   1052  OD2 ASP A 141      22.680  29.035  58.554  1.00  0.00           O  
ATOM   1053  N   MET A 142      26.301  29.915  54.501  1.00  0.00           N  
ATOM   1054  HN  MET A 142      26.053  30.822  54.897  1.00  0.00           H  
ATOM   1055  CA  MET A 142      26.695  29.810  53.098  1.00  0.00           C  
ATOM   1056  C   MET A 142      28.159  29.388  52.998  1.00  0.00           C  
ATOM   1057  O   MET A 142      28.510  28.516  52.205  1.00  0.00           O  
ATOM   1058  CB  MET A 142      26.486  31.141  52.354  1.00  0.00           C  
ATOM   1059  CG  MET A 142      25.021  31.532  52.178  1.00  0.00           C  
ATOM   1060  SD  MET A 142      24.730  32.777  50.896  1.00  0.00           S  
ATOM   1061  CE  MET A 142      25.634  34.204  51.591  1.00  0.00           C  
ATOM   1062  N   GLU A 143      29.008  30.003  53.812  1.00  0.00           N  
ATOM   1063  HN  GLU A 143      28.659  30.709  54.460  1.00  0.00           H  
ATOM   1064  CA  GLU A 143      30.430  29.686  53.796  1.00  0.00           C  
ATOM   1065  C   GLU A 143      30.692  28.233  54.171  1.00  0.00           C  
ATOM   1066  O   GLU A 143      31.497  27.551  53.533  1.00  0.00           O  
ATOM   1067  CB  GLU A 143      31.197  30.594  54.757  1.00  0.00           C  
ATOM   1068  CG  GLU A 143      32.675  30.254  54.819  1.00  0.00           C  
ATOM   1069  CD  GLU A 143      33.359  30.397  53.470  1.00  0.00           C  
ATOM   1070  OE1 GLU A 143      33.614  31.552  53.059  1.00  0.00           O  
ATOM   1071  OE2 GLU A 143      33.631  29.361  52.817  1.00  0.00           O  
ATOM   1072  N   THR A 144      30.016  27.770  55.216  1.00  0.00           N  
ATOM   1073  HN  THR A 144      29.368  28.389  55.702  1.00  0.00           H  
ATOM   1074  CA  THR A 144      30.176  26.401  55.686  1.00  0.00           C  
ATOM   1075  C   THR A 144      29.694  25.414  54.635  1.00  0.00           C  
ATOM   1076  O   THR A 144      30.392  24.447  54.315  1.00  0.00           O  
ATOM   1077  CB  THR A 144      29.389  26.174  56.991  1.00  0.00           C  
ATOM   1078  OG1 THR A 144      29.833  27.111  57.978  1.00  0.00           O  
ATOM   1079  HG1 THR A 144      29.693  27.992  57.652  1.00  0.00           H  
ATOM   1080  CG2 THR A 144      29.613  24.761  57.513  1.00  0.00           C  
ATOM   1081  N   THR A 145      28.501  25.660  54.101  1.00  0.00           N  
ATOM   1082  HN  THR A 145      27.975  26.475  54.416  1.00  0.00           H  
ATOM   1083  CA  THR A 145      27.923  24.794  53.076  1.00  0.00           C  
ATOM   1084  C   THR A 145      28.882  24.620  51.895  1.00  0.00           C  
ATOM   1085  O   THR A 145      29.088  23.512  51.408  1.00  0.00           O  
ATOM   1086  CB  THR A 145      26.594  25.375  52.546  1.00  0.00           C  
ATOM   1087  OG1 THR A 145      25.646  25.467  53.620  1.00  0.00           O  
ATOM   1088  HG1 THR A 145      25.996  26.016  54.312  1.00  0.00           H  
ATOM   1089  CG2 THR A 145      26.028  24.488  51.428  1.00  0.00           C  
ATOM   1090  N   TYR A 146      29.467  25.720  51.439  1.00  0.00           N  
ATOM   1091  HN  TYR A 146      29.263  26.615  51.883  1.00  0.00           H  
ATOM   1092  CA  TYR A 146      30.396  25.675  50.316  1.00  0.00           C  
ATOM   1093  C   TYR A 146      31.673  24.897  50.651  1.00  0.00           C  
ATOM   1094  O   TYR A 146      32.072  23.998  49.913  1.00  0.00           O  
ATOM   1095  CB  TYR A 146      30.773  27.103  49.885  1.00  0.00           C  
ATOM   1096  CG  TYR A 146      31.734  27.166  48.708  1.00  0.00           C  
ATOM   1097  CD1 TYR A 146      31.265  27.155  47.392  1.00  0.00           C  
ATOM   1098  CD2 TYR A 146      33.114  27.220  48.912  1.00  0.00           C  
ATOM   1099  CE1 TYR A 146      32.152  27.198  46.301  1.00  0.00           C  
ATOM   1100  CE2 TYR A 146      34.009  27.259  47.834  1.00  0.00           C  
ATOM   1101  CZ  TYR A 146      33.521  27.248  46.534  1.00  0.00           C  
ATOM   1102  OH  TYR A 146      34.402  27.283  45.477  1.00  0.00           O  
ATOM   1103  HH  TYR A 146      35.338  27.317  45.636  1.00  0.00           H  
ATOM   1104  N   SER A 147      32.304  25.251  51.768  1.00  0.00           N  
ATOM   1105  HN  SER A 147      31.899  25.983  52.351  1.00  0.00           H  
ATOM   1106  CA  SER A 147      33.555  24.628  52.188  1.00  0.00           C  
ATOM   1107  C   SER A 147      33.522  23.163  52.613  1.00  0.00           C  
ATOM   1108  O   SER A 147      34.577  22.541  52.739  1.00  0.00           O  
ATOM   1109  CB  SER A 147      34.201  25.451  53.306  1.00  0.00           C  
ATOM   1110  OG  SER A 147      34.760  26.650  52.796  1.00  0.00           O  
ATOM   1111  HG  SER A 147      35.161  27.161  53.490  1.00  0.00           H  
ATOM   1112  N   VAL A 148      32.338  22.604  52.835  1.00  0.00           N  
ATOM   1113  HN  VAL A 148      31.486  23.153  52.721  1.00  0.00           H  
ATOM   1114  CA  VAL A 148      32.253  21.206  53.242  1.00  0.00           C  
ATOM   1115  C   VAL A 148      31.527  20.337  52.218  1.00  0.00           C  
ATOM   1116  O   VAL A 148      31.367  19.135  52.421  1.00  0.00           O  
ATOM   1117  CB  VAL A 148      31.541  21.049  54.616  1.00  0.00           C  
ATOM   1118  CG1 VAL A 148      32.268  21.866  55.672  1.00  0.00           C  
ATOM   1119  CG2 VAL A 148      30.085  21.474  54.509  1.00  0.00           C  
ATOM   1120  N   ALA A 149      31.106  20.941  51.113  1.00  0.00           N  
ATOM   1121  HN  ALA A 149      31.285  21.937  50.986  1.00  0.00           H  
ATOM   1122  CA  ALA A 149      30.393  20.203  50.081  1.00  0.00           C  
ATOM   1123  C   ALA A 149      31.285  19.157  49.424  1.00  0.00           C  
ATOM   1124  O   ALA A 149      32.479  19.384  49.224  1.00  0.00           O  
ATOM   1125  CB  ALA A 149      29.855  21.169  49.026  1.00  0.00           C  
ATOM   1126  N   THR A 150      30.692  18.013  49.095  1.00  0.00           N  
ATOM   1127  HN  THR A 150      29.701  17.892  49.306  1.00  0.00           H  
ATOM   1128  CA  THR A 150      31.413  16.925  48.442  1.00  0.00           C  
ATOM   1129  C   THR A 150      30.579  16.334  47.309  1.00  0.00           C  
ATOM   1130  O   THR A 150      29.353  16.463  47.288  1.00  0.00           O  
ATOM   1131  CB  THR A 150      31.749  15.781  49.434  1.00  0.00           C  
ATOM   1132  OG1 THR A 150      30.534  15.211  49.931  1.00  0.00           O  
ATOM   1133  HG1 THR A 150      30.740  14.510  50.539  1.00  0.00           H  
ATOM   1134  CG2 THR A 150      32.576  16.301  50.603  1.00  0.00           C  
ATOM   1135  N   VAL A 151      31.257  15.694  46.362  1.00  0.00           N  
ATOM   1136  HN  VAL A 151      32.274  15.649  46.431  1.00  0.00           H  
ATOM   1137  CA  VAL A 151      30.601  15.053  45.227  1.00  0.00           C  
ATOM   1138  C   VAL A 151      30.987  13.584  45.307  1.00  0.00           C  
ATOM   1139  O   VAL A 151      32.167  13.249  45.261  1.00  0.00           O  
ATOM   1140  CB  VAL A 151      31.084  15.655  43.890  1.00  0.00           C  
ATOM   1141  CG1 VAL A 151      30.321  15.021  42.724  1.00  0.00           C  
ATOM   1142  CG2 VAL A 151      30.882  17.166  43.897  1.00  0.00           C  
ATOM   1143  N   CYS A 152      29.989  12.714  45.435  1.00  0.00           N  
ATOM   1144  HN  CYS A 152      29.026  13.052  45.432  1.00  0.00           H  
ATOM   1145  CA  CYS A 152      30.247  11.285  45.580  1.00  0.00           C  
ATOM   1146  C   CYS A 152      29.855  10.406  44.398  1.00  0.00           C  
ATOM   1147  O   CYS A 152      28.976  10.755  43.607  1.00  0.00           O  
ATOM   1148  CB  CYS A 152      29.514  10.743  46.811  1.00  0.00           C  
ATOM   1149  SG  CYS A 152      29.634  11.717  48.345  1.00  0.00           S  
ATOM   1150  N   HIS A 153      30.518   9.252  44.310  1.00  0.00           N  
ATOM   1151  HN  HIS A 153      31.251   9.060  44.993  1.00  0.00           H  
ATOM   1152  CA  HIS A 153      30.247   8.250  43.284  1.00  0.00           C  
ATOM   1153  C   HIS A 153      29.267   7.251  43.896  1.00  0.00           C  
ATOM   1154  O   HIS A 153      29.012   7.282  45.095  1.00  0.00           O  
ATOM   1155  CB  HIS A 153      31.542   7.526  42.894  1.00  0.00           C  
ATOM   1156  CG  HIS A 153      32.423   8.311  41.970  1.00  0.00           C  
ATOM   1157  ND1 HIS A 153      32.082   8.580  40.661  1.00  0.00           N  
ATOM   1158  HD1 HIS A 153      31.215   8.293  40.207  1.00  0.00           H  
ATOM   1159  CD2 HIS A 153      33.641   8.871  42.163  1.00  0.00           C  
ATOM   1160  CE1 HIS A 153      33.053   9.267  40.087  1.00  0.00           C  
ATOM   1161  NE2 HIS A 153      34.012   9.456  40.977  1.00  0.00           N  
ATOM   1162  HE2 HIS A 153      34.886   9.955  40.810  1.00  0.00           H  
ATOM   1163  N   PRO A 154      28.712   6.348  43.082  1.00  0.00           N  
ATOM   1164  CA  PRO A 154      27.762   5.347  43.588  1.00  0.00           C  
ATOM   1165  C   PRO A 154      28.305   4.467  44.722  1.00  0.00           C  
ATOM   1166  O   PRO A 154      27.545   3.951  45.540  1.00  0.00           O  
ATOM   1167  CB  PRO A 154      27.433   4.539  42.341  1.00  0.00           C  
ATOM   1168  CG  PRO A 154      27.503   5.614  41.253  1.00  0.00           C  
ATOM   1169  CD  PRO A 154      28.759   6.347  41.608  1.00  0.00           C  
ATOM   1170  N   ASN A 155      29.617   4.276  44.744  1.00  0.00           N  
ATOM   1171  HN  ASN A 155      30.205   4.693  44.022  1.00  0.00           H  
ATOM   1172  CA  ASN A 155      30.217   3.474  45.795  1.00  0.00           C  
ATOM   1173  C   ASN A 155      30.140   4.201  47.144  1.00  0.00           C  
ATOM   1174  O   ASN A 155      29.211   4.005  47.946  1.00  0.00           O  
ATOM   1175  CB  ASN A 155      31.688   3.146  45.466  1.00  0.00           C  
ATOM   1176  CG  ASN A 155      32.413   4.289  44.776  1.00  0.00           C  
ATOM   1177  OD1 ASN A 155      32.309   5.433  45.193  1.00  0.00           O  
ATOM   1178  ND2 ASN A 155      33.142   3.979  43.698  1.00  0.00           N  
ATOM   1179 1HD2 ASN A 155      33.629   4.746  43.235  1.00  0.00           H  
ATOM   1180 2HD2 ASN A 155      33.229   3.024  43.350  1.00  0.00           H  
ATOM   1181  N   GLY A 156      31.125   5.059  47.377  1.00  0.00           N  
ATOM   1182  HN  GLY A 156      31.854   5.187  46.675  1.00  0.00           H  
ATOM   1183  CA  GLY A 156      31.186   5.818  48.609  1.00  0.00           C  
ATOM   1184  C   GLY A 156      32.326   6.797  48.480  1.00  0.00           C  
ATOM   1185  O   GLY A 156      32.640   7.519  49.421  1.00  0.00           O  
ATOM   1186  N   SER A 157      32.951   6.800  47.306  1.00  0.00           N  
ATOM   1187  HN  SER A 157      32.639   6.158  46.578  1.00  0.00           H  
ATOM   1188  CA  SER A 157      34.065   7.691  47.030  1.00  0.00           C  
ATOM   1189  C   SER A 157      33.530   9.100  46.839  1.00  0.00           C  
ATOM   1190  O   SER A 157      32.904   9.408  45.824  1.00  0.00           O  
ATOM   1191  CB  SER A 157      34.804   7.249  45.768  1.00  0.00           C  
ATOM   1192  OG  SER A 157      35.648   6.153  46.049  1.00  0.00           O  
ATOM   1193  HG  SER A 157      36.108   5.878  45.264  1.00  0.00           H  
ATOM   1194  N   CYS A 158      33.757   9.946  47.835  1.00  0.00           N  
ATOM   1195  HN  CYS A 158      34.249   9.618  48.666  1.00  0.00           H  
ATOM   1196  CA  CYS A 158      33.320  11.329  47.768  1.00  0.00           C  
ATOM   1197  C   CYS A 158      34.555  12.190  47.586  1.00  0.00           C  
ATOM   1198  O   CYS A 158      35.591  11.948  48.202  1.00  0.00           O  
ATOM   1199  CB  CYS A 158      32.598  11.731  49.051  1.00  0.00           C  
ATOM   1200  SG  CYS A 158      31.084  10.792  49.428  1.00  0.00           S  
ATOM   1201  N   LEU A 159      34.445  13.191  46.726  1.00  0.00           N  
ATOM   1202  HN  LEU A 159      33.563  13.339  46.236  1.00  0.00           H  
ATOM   1203  CA  LEU A 159      35.563  14.079  46.472  1.00  0.00           C  
ATOM   1204  C   LEU A 159      35.263  15.481  46.971  1.00  0.00           C  
ATOM   1205  O   LEU A 159      34.128  15.954  46.880  1.00  0.00           O  
ATOM   1206  CB  LEU A 159      35.873  14.143  44.970  1.00  0.00           C  
ATOM   1207  CG  LEU A 159      36.414  12.907  44.247  1.00  0.00           C  
ATOM   1208  CD1 LEU A 159      35.367  11.804  44.233  1.00  0.00           C  
ATOM   1209  CD2 LEU A 159      36.794  13.293  42.820  1.00  0.00           C  
ATOM   1210  N   GLN A 160      36.285  16.133  47.508  1.00  0.00           N  
ATOM   1211  HN  GLN A 160      37.185  15.661  47.595  1.00  0.00           H  
ATOM   1212  CA  GLN A 160      36.157  17.502  47.976  1.00  0.00           C  
ATOM   1213  C   GLN A 160      36.629  18.361  46.804  1.00  0.00           C  
ATOM   1214  O   GLN A 160      37.304  17.857  45.902  1.00  0.00           O  
ATOM   1215  CB  GLN A 160      37.052  17.737  49.193  1.00  0.00           C  
ATOM   1216  CG  GLN A 160      36.635  16.951  50.422  1.00  0.00           C  
ATOM   1217  CD  GLN A 160      37.541  17.213  51.609  1.00  0.00           C  
ATOM   1218  OE1 GLN A 160      38.750  16.992  51.543  1.00  0.00           O  
ATOM   1219  NE2 GLN A 160      36.958  17.685  52.703  1.00  0.00           N  
ATOM   1220 1HE2 GLN A 160      37.568  17.861  53.502  1.00  0.00           H  
ATOM   1221 2HE2 GLN A 160      35.956  17.868  52.758  1.00  0.00           H  
ATOM   1222  N   LEU A 161      36.279  19.646  46.814  1.00  0.00           N  
ATOM   1223  HN  LEU A 161      35.721  20.010  47.586  1.00  0.00           H  
ATOM   1224  CA  LEU A 161      36.683  20.538  45.736  1.00  0.00           C  
ATOM   1225  C   LEU A 161      38.199  20.540  45.568  1.00  0.00           C  
ATOM   1226  O   LEU A 161      38.713  20.284  44.483  1.00  0.00           O  
ATOM   1227  CB  LEU A 161      36.197  21.964  46.004  1.00  0.00           C  
ATOM   1228  CG  LEU A 161      36.569  22.988  44.926  1.00  0.00           C  
ATOM   1229  CD1 LEU A 161      35.877  22.630  43.615  1.00  0.00           C  
ATOM   1230  CD2 LEU A 161      36.164  24.377  45.378  1.00  0.00           C  
ATOM   1231  N   GLU A 162      38.914  20.837  46.644  1.00  0.00           N  
ATOM   1232  HN  GLU A 162      38.439  21.052  47.521  1.00  0.00           H  
ATOM   1233  CA  GLU A 162      40.366  20.860  46.590  1.00  0.00           C  
ATOM   1234  C   GLU A 162      40.916  19.718  47.441  1.00  0.00           C  
ATOM   1235  O   GLU A 162      40.514  19.542  48.590  1.00  0.00           O  
ATOM   1236  CB  GLU A 162      40.894  22.208  47.099  1.00  0.00           C  
ATOM   1237  CG  GLU A 162      40.261  23.400  46.387  1.00  0.00           C  
ATOM   1238  CD  GLU A 162      41.009  24.704  46.605  1.00  0.00           C  
ATOM   1239  OE1 GLU A 162      41.103  25.165  47.764  1.00  0.00           O  
ATOM   1240  OE2 GLU A 162      41.504  25.270  45.606  1.00  0.00           O  
ATOM   1241  N   PRO A 163      41.831  18.914  46.877  1.00  0.00           N  
ATOM   1242  CA  PRO A 163      42.361  19.042  45.516  1.00  0.00           C  
ATOM   1243  C   PRO A 163      41.694  18.072  44.539  1.00  0.00           C  
ATOM   1244  O   PRO A 163      41.957  18.116  43.337  1.00  0.00           O  
ATOM   1245  CB  PRO A 163      43.821  18.693  45.705  1.00  0.00           C  
ATOM   1246  CG  PRO A 163      43.704  17.508  46.641  1.00  0.00           C  
ATOM   1247  CD  PRO A 163      42.651  17.967  47.659  1.00  0.00           C  
ATOM   1248  N   ASP A 164      40.840  17.201  45.067  1.00  0.00           N  
ATOM   1249  HN  ASP A 164      40.642  17.250  46.066  1.00  0.00           H  
ATOM   1250  CA  ASP A 164      40.176  16.177  44.267  1.00  0.00           C  
ATOM   1251  C   ASP A 164      39.488  16.623  42.985  1.00  0.00           C  
ATOM   1252  O   ASP A 164      39.953  16.301  41.893  1.00  0.00           O  
ATOM   1253  CB  ASP A 164      39.183  15.395  45.130  1.00  0.00           C  
ATOM   1254  CG  ASP A 164      39.844  14.746  46.330  1.00  0.00           C  
ATOM   1255  OD1 ASP A 164      40.997  14.287  46.197  1.00  0.00           O  
ATOM   1256  OD2 ASP A 164      39.208  14.687  47.402  1.00  0.00           O  
ATOM   1257  N   LEU A 165      38.383  17.351  43.107  1.00  0.00           N  
ATOM   1258  HN  LEU A 165      38.039  17.601  44.034  1.00  0.00           H  
ATOM   1259  CA  LEU A 165      37.662  17.793  41.921  1.00  0.00           C  
ATOM   1260  C   LEU A 165      38.519  18.708  41.061  1.00  0.00           C  
ATOM   1261  O   LEU A 165      38.435  18.675  39.837  1.00  0.00           O  
ATOM   1262  CB  LEU A 165      36.360  18.487  42.324  1.00  0.00           C  
ATOM   1263  CG  LEU A 165      35.342  17.535  42.964  1.00  0.00           C  
ATOM   1264  CD1 LEU A 165      34.224  18.325  43.620  1.00  0.00           C  
ATOM   1265  CD2 LEU A 165      34.793  16.583  41.901  1.00  0.00           C  
ATOM   1266  N   THR A 166      39.346  19.517  41.713  1.00  0.00           N  
ATOM   1267  HN  THR A 166      39.362  19.491  42.733  1.00  0.00           H  
ATOM   1268  CA  THR A 166      40.231  20.440  41.016  1.00  0.00           C  
ATOM   1269  C   THR A 166      41.205  19.679  40.120  1.00  0.00           C  
ATOM   1270  O   THR A 166      41.460  20.089  38.987  1.00  0.00           O  
ATOM   1271  CB  THR A 166      41.020  21.316  42.023  1.00  0.00           C  
ATOM   1272  OG1 THR A 166      40.137  22.295  42.592  1.00  0.00           O  
ATOM   1273  HG1 THR A 166      40.620  22.832  43.209  1.00  0.00           H  
ATOM   1274  CG2 THR A 166      42.172  22.032  41.334  1.00  0.00           C  
ATOM   1275  N   ASN A 167      41.747  18.575  40.633  1.00  0.00           N  
ATOM   1276  HN  ASN A 167      41.506  18.294  41.584  1.00  0.00           H  
ATOM   1277  CA  ASN A 167      42.679  17.760  39.860  1.00  0.00           C  
ATOM   1278  C   ASN A 167      41.968  17.128  38.669  1.00  0.00           C  
ATOM   1279  O   ASN A 167      42.514  17.091  37.569  1.00  0.00           O  
ATOM   1280  CB  ASN A 167      43.298  16.648  40.721  1.00  0.00           C  
ATOM   1281  CG  ASN A 167      44.208  17.185  41.815  1.00  0.00           C  
ATOM   1282  OD1 ASN A 167      44.853  18.223  41.655  1.00  0.00           O  
ATOM   1283  ND2 ASN A 167      44.282  16.460  42.930  1.00  0.00           N  
ATOM   1284 1HD2 ASN A 167      43.748  15.601  43.062  1.00  0.00           H  
ATOM   1285 2HD2 ASN A 167      44.892  16.820  43.664  1.00  0.00           H  
ATOM   1286  N   VAL A 168      40.754  16.626  38.889  1.00  0.00           N  
ATOM   1287  HN  VAL A 168      40.354  16.670  39.826  1.00  0.00           H  
ATOM   1288  CA  VAL A 168      39.988  16.013  37.806  1.00  0.00           C  
ATOM   1289  C   VAL A 168      39.771  17.013  36.666  1.00  0.00           C  
ATOM   1290  O   VAL A 168      39.965  16.688  35.491  1.00  0.00           O  
ATOM   1291  CB  VAL A 168      38.605  15.504  38.290  1.00  0.00           C  
ATOM   1292  CG1 VAL A 168      37.766  15.069  37.091  1.00  0.00           C  
ATOM   1293  CG2 VAL A 168      38.776  14.317  39.255  1.00  0.00           C  
ATOM   1294  N   MET A 169      39.366  18.231  37.016  1.00  0.00           N  
ATOM   1295  HN  MET A 169      39.223  18.450  38.002  1.00  0.00           H  
ATOM   1296  CA  MET A 169      39.123  19.259  36.008  1.00  0.00           C  
ATOM   1297  C   MET A 169      40.405  19.632  35.274  1.00  0.00           C  
ATOM   1298  O   MET A 169      40.375  19.989  34.099  1.00  0.00           O  
ATOM   1299  CB  MET A 169      38.524  20.517  36.650  1.00  0.00           C  
ATOM   1300  CG  MET A 169      37.128  20.328  37.233  1.00  0.00           C  
ATOM   1301  SD  MET A 169      35.935  19.690  36.045  1.00  0.00           S  
ATOM   1302  CE  MET A 169      35.797  21.097  34.903  1.00  0.00           C  
ATOM   1303  N   ALA A 170      41.533  19.535  35.966  1.00  0.00           N  
ATOM   1304  HN  ALA A 170      41.502  19.205  36.931  1.00  0.00           H  
ATOM   1305  CA  ALA A 170      42.814  19.891  35.372  1.00  0.00           C  
ATOM   1306  C   ALA A 170      43.501  18.794  34.556  1.00  0.00           C  
ATOM   1307  O   ALA A 170      44.239  19.092  33.619  1.00  0.00           O  
ATOM   1308  CB  ALA A 170      43.762  20.372  36.465  1.00  0.00           C  
ATOM   1309  N   THR A 171      43.246  17.534  34.889  1.00  0.00           N  
ATOM   1310  HN  THR A 171      42.567  17.330  35.622  1.00  0.00           H  
ATOM   1311  CA  THR A 171      43.932  16.442  34.211  1.00  0.00           C  
ATOM   1312  C   THR A 171      43.105  15.512  33.329  1.00  0.00           C  
ATOM   1313  O   THR A 171      43.631  14.920  32.382  1.00  0.00           O  
ATOM   1314  CB  THR A 171      44.677  15.579  35.243  1.00  0.00           C  
ATOM   1315  OG1 THR A 171      43.734  15.052  36.182  1.00  0.00           O  
ATOM   1316  HG1 THR A 171      44.194  14.519  36.820  1.00  0.00           H  
ATOM   1317  CG2 THR A 171      45.702  16.412  35.995  1.00  0.00           C  
ATOM   1318  N   SER A 172      41.824  15.356  33.637  1.00  0.00           N  
ATOM   1319  HN  SER A 172      41.425  15.844  34.439  1.00  0.00           H  
ATOM   1320  CA  SER A 172      40.993  14.482  32.821  1.00  0.00           C  
ATOM   1321  C   SER A 172      40.817  15.043  31.410  1.00  0.00           C  
ATOM   1322  O   SER A 172      40.718  16.258  31.216  1.00  0.00           O  
ATOM   1323  CB  SER A 172      39.620  14.296  33.458  1.00  0.00           C  
ATOM   1324  OG  SER A 172      38.771  13.571  32.585  1.00  0.00           O  
ATOM   1325  HG  SER A 172      37.916  13.455  32.982  1.00  0.00           H  
ATOM   1326  N   ARG A 173      40.788  14.143  30.431  1.00  0.00           N  
ATOM   1327  HN  ARG A 173      40.904  13.158  30.670  1.00  0.00           H  
ATOM   1328  CA  ARG A 173      40.598  14.503  29.030  1.00  0.00           C  
ATOM   1329  C   ARG A 173      39.425  13.679  28.497  1.00  0.00           C  
ATOM   1330  O   ARG A 173      39.299  13.448  27.292  1.00  0.00           O  
ATOM   1331  CB  ARG A 173      41.869  14.206  28.224  1.00  0.00           C  
ATOM   1332  CG  ARG A 173      42.743  15.424  27.899  1.00  0.00           C  
ATOM   1333  CD  ARG A 173      42.745  16.460  29.009  1.00  0.00           C  
ATOM   1334  NE  ARG A 173      43.950  17.284  29.001  1.00  0.00           N  
ATOM   1335  HE  ARG A 173      44.621  17.145  28.246  1.00  0.00           H  
ATOM   1336  CZ  ARG A 173      44.225  18.207  29.921  1.00  0.00           C  
ATOM   1337  NH1 ARG A 173      45.345  18.908  29.852  1.00  0.00           N  
ATOM   1338 1HH1 ARG A 173      46.002  18.731  29.092  1.00  0.00           H  
ATOM   1339 2HH1 ARG A 173      45.556  19.615  30.557  1.00  0.00           H  
ATOM   1340  NH2 ARG A 173      43.372  18.437  30.908  1.00  0.00           N  
ATOM   1341 1HH2 ARG A 173      42.509  17.897  30.961  1.00  0.00           H  
ATOM   1342 2HH2 ARG A 173      43.583  19.144  31.613  1.00  0.00           H  
ATOM   1343  N   LYS A 174      38.575  13.231  29.416  1.00  0.00           N  
ATOM   1344  HN  LYS A 174      38.753  13.445  30.397  1.00  0.00           H  
ATOM   1345  CA  LYS A 174      37.397  12.444  29.069  1.00  0.00           C  
ATOM   1346  C   LYS A 174      36.160  13.304  29.303  1.00  0.00           C  
ATOM   1347  O   LYS A 174      35.854  13.680  30.440  1.00  0.00           O  
ATOM   1348  CB  LYS A 174      37.340  11.175  29.922  1.00  0.00           C  
ATOM   1349  CG  LYS A 174      38.602  10.323  29.803  1.00  0.00           C  
ATOM   1350  CD  LYS A 174      38.426   8.924  30.380  1.00  0.00           C  
ATOM   1351  CE  LYS A 174      37.499   8.077  29.518  1.00  0.00           C  
ATOM   1352  NZ  LYS A 174      37.474   6.652  29.959  1.00  0.00           N  
ATOM   1353  HZ1 LYS A 174      36.853   6.085  29.382  1.00  0.00           H  
ATOM   1354  HZ2 LYS A 174      37.234   6.574  30.947  1.00  0.00           H  
ATOM   1355  HZ3 LYS A 174      38.414   6.257  29.990  1.00  0.00           H  
ATOM   1356  N   TYR A 175      35.457  13.608  28.215  1.00  0.00           N  
ATOM   1357  HN  TYR A 175      35.766  13.233  27.318  1.00  0.00           H  
ATOM   1358  CA  TYR A 175      34.263  14.453  28.241  1.00  0.00           C  
ATOM   1359  C   TYR A 175      33.273  14.106  29.350  1.00  0.00           C  
ATOM   1360  O   TYR A 175      32.772  14.990  30.039  1.00  0.00           O  
ATOM   1361  CB  TYR A 175      33.550  14.383  26.884  1.00  0.00           C  
ATOM   1362  CG  TYR A 175      32.574  15.513  26.617  1.00  0.00           C  
ATOM   1363  CD1 TYR A 175      32.941  16.599  25.821  1.00  0.00           C  
ATOM   1364  CD2 TYR A 175      31.275  15.485  27.135  1.00  0.00           C  
ATOM   1365  CE1 TYR A 175      32.044  17.621  25.539  1.00  0.00           C  
ATOM   1366  CE2 TYR A 175      30.370  16.509  26.862  1.00  0.00           C  
ATOM   1367  CZ  TYR A 175      30.761  17.573  26.061  1.00  0.00           C  
ATOM   1368  OH  TYR A 175      29.874  18.590  25.772  1.00  0.00           O  
ATOM   1369  HH  TYR A 175      30.142  19.318  25.224  1.00  0.00           H  
ATOM   1370  N   GLU A 176      32.980  12.819  29.514  1.00  0.00           N  
ATOM   1371  HN  GLU A 176      33.427  12.123  28.918  1.00  0.00           H  
ATOM   1372  CA  GLU A 176      32.029  12.387  30.533  1.00  0.00           C  
ATOM   1373  C   GLU A 176      32.565  12.511  31.960  1.00  0.00           C  
ATOM   1374  O   GLU A 176      31.798  12.773  32.886  1.00  0.00           O  
ATOM   1375  CB  GLU A 176      31.584  10.941  30.268  1.00  0.00           C  
ATOM   1376  CG  GLU A 176      30.808  10.730  28.962  1.00  0.00           C  
ATOM   1377  CD  GLU A 176      29.479  11.488  28.917  1.00  0.00           C  
ATOM   1378  OE1 GLU A 176      28.742  11.475  29.925  1.00  0.00           O  
ATOM   1379  OE2 GLU A 176      29.166  12.089  27.863  1.00  0.00           O  
ATOM   1380  N   ASP A 177      33.867  12.312  32.147  1.00  0.00           N  
ATOM   1381  HN  ASP A 177      34.465  12.082  31.353  1.00  0.00           H  
ATOM   1382  CA  ASP A 177      34.445  12.422  33.489  1.00  0.00           C  
ATOM   1383  C   ASP A 177      34.460  13.890  33.920  1.00  0.00           C  
ATOM   1384  O   ASP A 177      34.160  14.216  35.068  1.00  0.00           O  
ATOM   1385  CB  ASP A 177      35.870  11.854  33.531  1.00  0.00           C  
ATOM   1386  CG  ASP A 177      35.912  10.338  33.365  1.00  0.00           C  
ATOM   1387  OD1 ASP A 177      34.883   9.674  33.606  1.00  0.00           O  
ATOM   1388  OD2 ASP A 177      36.984   9.805  33.011  1.00  0.00           O  
ATOM   1389  N   LEU A 178      34.808  14.771  32.988  1.00  0.00           N  
ATOM   1390  HN  LEU A 178      35.059  14.440  32.057  1.00  0.00           H  
ATOM   1391  CA  LEU A 178      34.838  16.200  33.269  1.00  0.00           C  
ATOM   1392  C   LEU A 178      33.421  16.684  33.575  1.00  0.00           C  
ATOM   1393  O   LEU A 178      33.210  17.517  34.460  1.00  0.00           O  
ATOM   1394  CB  LEU A 178      35.407  16.951  32.063  1.00  0.00           C  
ATOM   1395  CG  LEU A 178      36.907  16.746  31.811  1.00  0.00           C  
ATOM   1396  CD1 LEU A 178      37.298  17.353  30.474  1.00  0.00           C  
ATOM   1397  CD2 LEU A 178      37.705  17.380  32.950  1.00  0.00           C  
ATOM   1398  N   LEU A 179      32.452  16.145  32.843  1.00  0.00           N  
ATOM   1399  HN  LEU A 179      32.691  15.455  32.131  1.00  0.00           H  
ATOM   1400  CA  LEU A 179      31.058  16.516  33.033  1.00  0.00           C  
ATOM   1401  C   LEU A 179      30.561  16.100  34.415  1.00  0.00           C  
ATOM   1402  O   LEU A 179      29.848  16.849  35.089  1.00  0.00           O  
ATOM   1403  CB  LEU A 179      30.193  15.862  31.951  1.00  0.00           C  
ATOM   1404  CG  LEU A 179      28.700  16.200  31.985  1.00  0.00           C  
ATOM   1405  CD1 LEU A 179      28.515  17.711  31.938  1.00  0.00           C  
ATOM   1406  CD2 LEU A 179      28.003  15.543  30.803  1.00  0.00           C  
ATOM   1407  N   TRP A 180      30.938  14.895  34.829  1.00  0.00           N  
ATOM   1408  HN  TRP A 180      31.518  14.318  34.219  1.00  0.00           H  
ATOM   1409  CA  TRP A 180      30.543  14.377  36.133  1.00  0.00           C  
ATOM   1410  C   TRP A 180      30.977  15.350  37.236  1.00  0.00           C  
ATOM   1411  O   TRP A 180      30.183  15.722  38.096  1.00  0.00           O  
ATOM   1412  CB  TRP A 180      31.191  13.003  36.380  1.00  0.00           C  
ATOM   1413  CG  TRP A 180      30.897  12.452  37.745  1.00  0.00           C  
ATOM   1414  CD1 TRP A 180      29.772  11.788  38.133  1.00  0.00           C  
ATOM   1415  CD2 TRP A 180      31.702  12.600  38.925  1.00  0.00           C  
ATOM   1416  NE1 TRP A 180      29.822  11.517  39.482  1.00  0.00           N  
ATOM   1417  HE1 TRP A 180      29.102  11.030  40.016  1.00  0.00           H  
ATOM   1418  CE2 TRP A 180      30.996  12.007  39.991  1.00  0.00           C  
ATOM   1419  CE3 TRP A 180      32.950  13.183  39.183  1.00  0.00           C  
ATOM   1420  CZ2 TRP A 180      31.496  11.977  41.301  1.00  0.00           C  
ATOM   1421  CZ3 TRP A 180      33.448  13.154  40.485  1.00  0.00           C  
ATOM   1422  CH2 TRP A 180      32.720  12.556  41.526  1.00  0.00           C  
ATOM   1423  N   ALA A 181      32.244  15.753  37.200  1.00  0.00           N  
ATOM   1424  HN  ALA A 181      32.852  15.410  36.456  1.00  0.00           H  
ATOM   1425  CA  ALA A 181      32.790  16.673  38.195  1.00  0.00           C  
ATOM   1426  C   ALA A 181      32.194  18.076  38.081  1.00  0.00           C  
ATOM   1427  O   ALA A 181      31.875  18.707  39.091  1.00  0.00           O  
ATOM   1428  CB  ALA A 181      34.313  16.743  38.057  1.00  0.00           C  
ATOM   1429  N   TRP A 182      32.050  18.560  36.851  1.00  0.00           N  
ATOM   1430  HN  TRP A 182      32.329  17.984  36.057  1.00  0.00           H  
ATOM   1431  CA  TRP A 182      31.503  19.896  36.601  1.00  0.00           C  
ATOM   1432  C   TRP A 182      30.058  20.014  37.094  1.00  0.00           C  
ATOM   1433  O   TRP A 182      29.711  20.944  37.824  1.00  0.00           O  
ATOM   1434  CB  TRP A 182      31.554  20.212  35.099  1.00  0.00           C  
ATOM   1435  CG  TRP A 182      31.128  21.614  34.756  1.00  0.00           C  
ATOM   1436  CD1 TRP A 182      31.925  22.723  34.704  1.00  0.00           C  
ATOM   1437  CD2 TRP A 182      29.800  22.062  34.454  1.00  0.00           C  
ATOM   1438  NE1 TRP A 182      31.177  23.834  34.390  1.00  0.00           N  
ATOM   1439  HE1 TRP A 182      31.537  24.783  34.290  1.00  0.00           H  
ATOM   1440  CE2 TRP A 182      29.870  23.458  34.233  1.00  0.00           C  
ATOM   1441  CE3 TRP A 182      28.556  21.421  34.352  1.00  0.00           C  
ATOM   1442  CZ2 TRP A 182      28.741  24.227  33.915  1.00  0.00           C  
ATOM   1443  CZ3 TRP A 182      27.434  22.184  34.035  1.00  0.00           C  
ATOM   1444  CH2 TRP A 182      27.536  23.574  33.821  1.00  0.00           C  
ATOM   1445  N   GLU A 183      29.223  19.065  36.678  1.00  0.00           N  
ATOM   1446  HN  GLU A 183      29.581  18.326  36.073  1.00  0.00           H  
ATOM   1447  CA  GLU A 183      27.815  19.043  37.055  1.00  0.00           C  
ATOM   1448  C   GLU A 183      27.636  18.704  38.533  1.00  0.00           C  
ATOM   1449  O   GLU A 183      26.829  19.320  39.232  1.00  0.00           O  
ATOM   1450  CB  GLU A 183      27.067  18.017  36.200  1.00  0.00           C  
ATOM   1451  CG  GLU A 183      25.569  17.945  36.459  1.00  0.00           C  
ATOM   1452  CD  GLU A 183      24.851  19.220  36.077  1.00  0.00           C  
ATOM   1453  OE1 GLU A 183      25.063  19.698  34.944  1.00  0.00           O  
ATOM   1454  OE2 GLU A 183      24.068  19.743  36.901  1.00  0.00           O  
ATOM   1455  N   GLY A 184      28.398  17.722  39.002  1.00  0.00           N  
ATOM   1456  HN  GLY A 184      29.058  17.255  38.380  1.00  0.00           H  
ATOM   1457  CA  GLY A 184      28.302  17.307  40.389  1.00  0.00           C  
ATOM   1458  C   GLY A 184      28.587  18.422  41.373  1.00  0.00           C  
ATOM   1459  O   GLY A 184      27.857  18.604  42.345  1.00  0.00           O  
ATOM   1460  N   TRP A 185      29.650  19.176  41.121  1.00  0.00           N  
ATOM   1461  HN  TRP A 185      30.219  18.988  40.296  1.00  0.00           H  
ATOM   1462  CA  TRP A 185      30.009  20.267  42.011  1.00  0.00           C  
ATOM   1463  C   TRP A 185      28.874  21.276  42.111  1.00  0.00           C  
ATOM   1464  O   TRP A 185      28.560  21.768  43.193  1.00  0.00           O  
ATOM   1465  CB  TRP A 185      31.285  20.965  41.528  1.00  0.00           C  
ATOM   1466  CG  TRP A 185      31.676  22.122  42.404  1.00  0.00           C  
ATOM   1467  CD1 TRP A 185      31.755  23.437  42.045  1.00  0.00           C  
ATOM   1468  CD2 TRP A 185      31.967  22.071  43.807  1.00  0.00           C  
ATOM   1469  NE1 TRP A 185      32.073  24.210  43.138  1.00  0.00           N  
ATOM   1470  HE1 TRP A 185      32.190  25.223  43.133  1.00  0.00           H  
ATOM   1471  CE2 TRP A 185      32.207  23.399  44.233  1.00  0.00           C  
ATOM   1472  CE3 TRP A 185      32.046  21.033  44.747  1.00  0.00           C  
ATOM   1473  CZ2 TRP A 185      32.519  23.717  45.558  1.00  0.00           C  
ATOM   1474  CZ3 TRP A 185      32.357  21.349  46.068  1.00  0.00           C  
ATOM   1475  CH2 TRP A 185      32.589  22.684  46.459  1.00  0.00           C  
ATOM   1476  N   ARG A 186      28.253  21.575  40.978  1.00  0.00           N  
ATOM   1477  HN  ARG A 186      28.548  21.130  40.109  1.00  0.00           H  
ATOM   1478  CA  ARG A 186      27.159  22.528  40.959  1.00  0.00           C  
ATOM   1479  C   ARG A 186      25.905  21.958  41.622  1.00  0.00           C  
ATOM   1480  O   ARG A 186      25.174  22.680  42.293  1.00  0.00           O  
ATOM   1481  CB  ARG A 186      26.903  22.978  39.517  1.00  0.00           C  
ATOM   1482  CG  ARG A 186      28.042  23.875  39.021  1.00  0.00           C  
ATOM   1483  CD  ARG A 186      28.071  24.122  37.520  1.00  0.00           C  
ATOM   1484  NE  ARG A 186      29.163  25.043  37.206  1.00  0.00           N  
ATOM   1485  HE  ARG A 186      28.916  25.975  36.872  1.00  0.00           H  
ATOM   1486  CZ  ARG A 186      30.458  24.750  37.326  1.00  0.00           C  
ATOM   1487  NH1 ARG A 186      31.373  25.658  37.033  1.00  0.00           N  
ATOM   1488 1HH1 ARG A 186      31.076  26.587  36.734  1.00  0.00           H  
ATOM   1489 2HH1 ARG A 186      32.364  25.434  37.125  1.00  0.00           H  
ATOM   1490  NH2 ARG A 186      30.844  23.544  37.714  1.00  0.00           N  
ATOM   1491 1HH2 ARG A 186      30.138  22.843  37.940  1.00  0.00           H  
ATOM   1492 2HH2 ARG A 186      31.835  23.320  37.806  1.00  0.00           H  
ATOM   1493  N   ASP A 187      25.672  20.657  41.459  1.00  0.00           N  
ATOM   1494  HN  ASP A 187      26.312  20.101  40.893  1.00  0.00           H  
ATOM   1495  CA  ASP A 187      24.515  20.012  42.077  1.00  0.00           C  
ATOM   1496  C   ASP A 187      24.624  20.048  43.601  1.00  0.00           C  
ATOM   1497  O   ASP A 187      23.633  20.251  44.300  1.00  0.00           O  
ATOM   1498  CB  ASP A 187      24.403  18.543  41.652  1.00  0.00           C  
ATOM   1499  CG  ASP A 187      24.061  18.372  40.185  1.00  0.00           C  
ATOM   1500  OD1 ASP A 187      23.644  19.355  39.531  1.00  0.00           O  
ATOM   1501  OD2 ASP A 187      24.194  17.233  39.691  1.00  0.00           O  
ATOM   1502  N   LYS A 188      25.836  19.846  44.108  1.00  0.00           N  
ATOM   1503  HN  LYS A 188      26.624  19.710  43.474  1.00  0.00           H  
ATOM   1504  CA  LYS A 188      26.068  19.814  45.550  1.00  0.00           C  
ATOM   1505  C   LYS A 188      26.376  21.151  46.221  1.00  0.00           C  
ATOM   1506  O   LYS A 188      25.864  21.430  47.302  1.00  0.00           O  
ATOM   1507  CB  LYS A 188      27.184  18.817  45.867  1.00  0.00           C  
ATOM   1508  CG  LYS A 188      26.905  17.403  45.361  1.00  0.00           C  
ATOM   1509  CD  LYS A 188      25.600  16.846  45.927  1.00  0.00           C  
ATOM   1510  CE  LYS A 188      25.657  16.721  47.445  1.00  0.00           C  
ATOM   1511  NZ  LYS A 188      26.779  15.849  47.890  1.00  0.00           N  
ATOM   1512  HZ1 LYS A 188      26.817  15.765  48.906  1.00  0.00           H  
ATOM   1513  HZ2 LYS A 188      27.670  16.170  47.511  1.00  0.00           H  
ATOM   1514  HZ3 LYS A 188      26.735  14.933  47.444  1.00  0.00           H  
ATOM   1515  N   ALA A 189      27.221  21.972  45.607  1.00  0.00           N  
ATOM   1516  HN  ALA A 189      27.639  21.701  44.717  1.00  0.00           H  
ATOM   1517  CA  ALA A 189      27.552  23.264  46.207  1.00  0.00           C  
ATOM   1518  C   ALA A 189      26.585  24.350  45.739  1.00  0.00           C  
ATOM   1519  O   ALA A 189      25.976  25.038  46.553  1.00  0.00           O  
ATOM   1520  CB  ALA A 189      28.988  23.656  45.867  1.00  0.00           C  
ATOM   1521  N   GLY A 190      26.444  24.486  44.425  1.00  0.00           N  
ATOM   1522  HN  GLY A 190      26.966  23.873  43.798  1.00  0.00           H  
ATOM   1523  CA  GLY A 190      25.561  25.491  43.868  1.00  0.00           C  
ATOM   1524  C   GLY A 190      24.118  25.433  44.344  1.00  0.00           C  
ATOM   1525  O   GLY A 190      23.598  26.412  44.886  1.00  0.00           O  
ATOM   1526  N   ARG A 191      23.461  24.295  44.147  1.00  0.00           N  
ATOM   1527  HN  ARG A 191      23.937  23.509  43.704  1.00  0.00           H  
ATOM   1528  CA  ARG A 191      22.068  24.157  44.556  1.00  0.00           C  
ATOM   1529  C   ARG A 191      21.846  24.385  46.050  1.00  0.00           C  
ATOM   1530  O   ARG A 191      20.813  24.918  46.452  1.00  0.00           O  
ATOM   1531  CB  ARG A 191      21.532  22.774  44.160  1.00  0.00           C  
ATOM   1532  CG  ARG A 191      21.412  22.572  42.655  1.00  0.00           C  
ATOM   1533  CD  ARG A 191      20.870  21.182  42.318  1.00  0.00           C  
ATOM   1534  NE  ARG A 191      20.609  21.044  40.888  1.00  0.00           N  
ATOM   1535  HE  ARG A 191      20.586  21.894  40.325  1.00  0.00           H  
ATOM   1536  CZ  ARG A 191      20.399  19.884  40.269  1.00  0.00           C  
ATOM   1537  NH1 ARG A 191      20.417  18.746  40.952  1.00  0.00           N  
ATOM   1538 1HH1 ARG A 191      20.584  18.764  41.958  1.00  0.00           H  
ATOM   1539 2HH1 ARG A 191      20.256  17.857  40.478  1.00  0.00           H  
ATOM   1540  NH2 ARG A 191      20.182  19.860  38.960  1.00  0.00           N  
ATOM   1541 1HH2 ARG A 191      20.168  20.734  38.435  1.00  0.00           H  
ATOM   1542 2HH2 ARG A 191      20.021  18.971  38.486  1.00  0.00           H  
ATOM   1543  N   ALA A 192      22.821  23.991  46.861  1.00  0.00           N  
ATOM   1544  HN  ALA A 192      23.661  23.576  46.458  1.00  0.00           H  
ATOM   1545  CA  ALA A 192      22.729  24.133  48.310  1.00  0.00           C  
ATOM   1546  C   ALA A 192      22.822  25.581  48.794  1.00  0.00           C  
ATOM   1547  O   ALA A 192      22.443  25.891  49.923  1.00  0.00           O  
ATOM   1548  CB  ALA A 192      23.818  23.284  48.980  1.00  0.00           C  
ATOM   1549  N   ILE A 193      23.328  26.470  47.949  1.00  0.00           N  
ATOM   1550  HN  ILE A 193      23.637  26.173  47.024  1.00  0.00           H  
ATOM   1551  CA  ILE A 193      23.444  27.871  48.338  1.00  0.00           C  
ATOM   1552  C   ILE A 193      22.163  28.644  48.007  1.00  0.00           C  
ATOM   1553  O   ILE A 193      21.842  29.638  48.655  1.00  0.00           O  
ATOM   1554  CB  ILE A 193      24.651  28.545  47.629  1.00  0.00           C  
ATOM   1555  CG1 ILE A 193      25.950  27.852  48.051  1.00  0.00           C  
ATOM   1556  CG2 ILE A 193      24.713  30.027  47.970  1.00  0.00           C  
ATOM   1557  CD1 ILE A 193      26.228  27.904  49.550  1.00  0.00           C  
ATOM   1558  N   LEU A 194      21.422  28.167  47.014  1.00  0.00           N  
ATOM   1559  HN  LEU A 194      21.714  27.310  46.544  1.00  0.00           H  
ATOM   1560  CA  LEU A 194      20.203  28.834  46.578  1.00  0.00           C  
ATOM   1561  C   LEU A 194      19.188  29.170  47.673  1.00  0.00           C  
ATOM   1562  O   LEU A 194      18.557  30.228  47.626  1.00  0.00           O  
ATOM   1563  CB  LEU A 194      19.521  28.011  45.481  1.00  0.00           C  
ATOM   1564  CG  LEU A 194      18.230  28.616  44.922  1.00  0.00           C  
ATOM   1565  CD1 LEU A 194      18.513  29.995  44.338  1.00  0.00           C  
ATOM   1566  CD2 LEU A 194      17.646  27.684  43.865  1.00  0.00           C  
ATOM   1567  N   GLN A 195      19.022  28.296  48.661  1.00  0.00           N  
ATOM   1568  HN  GLN A 195      19.568  27.434  48.681  1.00  0.00           H  
ATOM   1569  CA  GLN A 195      18.053  28.578  49.717  1.00  0.00           C  
ATOM   1570  C   GLN A 195      18.422  29.787  50.570  1.00  0.00           C  
ATOM   1571  O   GLN A 195      17.552  30.381  51.207  1.00  0.00           O  
ATOM   1572  CB  GLN A 195      17.860  27.365  50.629  1.00  0.00           C  
ATOM   1573  CG  GLN A 195      19.093  26.934  51.392  1.00  0.00           C  
ATOM   1574  CD  GLN A 195      18.752  26.031  52.566  1.00  0.00           C  
ATOM   1575  OE1 GLN A 195      19.475  25.083  52.869  1.00  0.00           O  
ATOM   1576  NE2 GLN A 195      17.651  26.334  53.242  1.00  0.00           N  
ATOM   1577 1HE2 GLN A 195      17.422  25.728  54.030  1.00  0.00           H  
ATOM   1578 2HE2 GLN A 195      17.052  27.120  52.991  1.00  0.00           H  
ATOM   1579  N   PHE A 196      19.702  30.158  50.579  1.00  0.00           N  
ATOM   1580  HN  PHE A 196      20.378  29.637  50.020  1.00  0.00           H  
ATOM   1581  CA  PHE A 196      20.156  31.298  51.376  1.00  0.00           C  
ATOM   1582  C   PHE A 196      20.277  32.631  50.635  1.00  0.00           C  
ATOM   1583  O   PHE A 196      20.123  33.686  51.243  1.00  0.00           O  
ATOM   1584  CB  PHE A 196      21.531  31.015  52.001  1.00  0.00           C  
ATOM   1585  CG  PHE A 196      21.594  29.756  52.820  1.00  0.00           C  
ATOM   1586  CD1 PHE A 196      22.214  28.617  52.315  1.00  0.00           C  
ATOM   1587  CD2 PHE A 196      21.058  29.715  54.102  1.00  0.00           C  
ATOM   1588  CE1 PHE A 196      22.303  27.457  53.077  1.00  0.00           C  
ATOM   1589  CE2 PHE A 196      21.138  28.560  54.874  1.00  0.00           C  
ATOM   1590  CZ  PHE A 196      21.763  27.428  54.362  1.00  0.00           C  
ATOM   1591  N   TYR A 197      20.552  32.588  49.332  1.00  0.00           N  
ATOM   1592  HN  TYR A 197      20.600  31.685  48.860  1.00  0.00           H  
ATOM   1593  CA  TYR A 197      20.786  33.813  48.566  1.00  0.00           C  
ATOM   1594  C   TYR A 197      19.750  34.930  48.561  1.00  0.00           C  
ATOM   1595  O   TYR A 197      20.095  36.092  48.787  1.00  0.00           O  
ATOM   1596  CB  TYR A 197      21.163  33.484  47.114  1.00  0.00           C  
ATOM   1597  CG  TYR A 197      22.287  34.363  46.617  1.00  0.00           C  
ATOM   1598  CD1 TYR A 197      23.561  34.271  47.181  1.00  0.00           C  
ATOM   1599  CD2 TYR A 197      22.073  35.327  45.628  1.00  0.00           C  
ATOM   1600  CE1 TYR A 197      24.596  35.119  46.780  1.00  0.00           C  
ATOM   1601  CE2 TYR A 197      23.105  36.184  45.218  1.00  0.00           C  
ATOM   1602  CZ  TYR A 197      24.361  36.073  45.803  1.00  0.00           C  
ATOM   1603  OH  TYR A 197      25.380  36.927  45.447  1.00  0.00           O  
ATOM   1604  HH  TYR A 197      25.219  37.581  44.777  1.00  0.00           H  
ATOM   1605  N   PRO A 198      18.476  34.615  48.287  1.00  0.00           N  
ATOM   1606  CA  PRO A 198      17.504  35.713  48.288  1.00  0.00           C  
ATOM   1607  C   PRO A 198      17.487  36.503  49.603  1.00  0.00           C  
ATOM   1608  O   PRO A 198      17.378  37.731  49.592  1.00  0.00           O  
ATOM   1609  CB  PRO A 198      16.183  35.001  48.005  1.00  0.00           C  
ATOM   1610  CG  PRO A 198      16.612  33.854  47.114  1.00  0.00           C  
ATOM   1611  CD  PRO A 198      17.850  33.355  47.841  1.00  0.00           C  
ATOM   1612  N   LYS A 199      17.612  35.803  50.730  1.00  0.00           N  
ATOM   1613  HN  LYS A 199      17.719  34.790  50.681  1.00  0.00           H  
ATOM   1614  CA  LYS A 199      17.598  36.463  52.038  1.00  0.00           C  
ATOM   1615  C   LYS A 199      18.871  37.272  52.240  1.00  0.00           C  
ATOM   1616  O   LYS A 199      18.852  38.364  52.811  1.00  0.00           O  
ATOM   1617  CB  LYS A 199      17.459  35.441  53.166  1.00  0.00           C  
ATOM   1618  CG  LYS A 199      16.964  36.061  54.462  1.00  0.00           C  
ATOM   1619  CD  LYS A 199      15.624  36.737  54.200  1.00  0.00           C  
ATOM   1620  CE  LYS A 199      14.959  37.224  55.463  1.00  0.00           C  
ATOM   1621  NZ  LYS A 199      13.630  37.824  55.153  1.00  0.00           N  
ATOM   1622  HZ1 LYS A 199      13.180  38.153  56.007  1.00  0.00           H  
ATOM   1623  HZ2 LYS A 199      13.034  37.179  54.634  1.00  0.00           H  
ATOM   1624  HZ3 LYS A 199      13.701  38.562  54.452  1.00  0.00           H  
ATOM   1625  N   TYR A 200      19.979  36.714  51.774  1.00  0.00           N  
ATOM   1626  HN  TYR A 200      19.923  35.789  51.349  1.00  0.00           H  
ATOM   1627  CA  TYR A 200      21.270  37.375  51.848  1.00  0.00           C  
ATOM   1628  C   TYR A 200      21.191  38.699  51.080  1.00  0.00           C  
ATOM   1629  O   TYR A 200      21.616  39.741  51.575  1.00  0.00           O  
ATOM   1630  CB  TYR A 200      22.330  36.466  51.223  1.00  0.00           C  
ATOM   1631  CG  TYR A 200      23.525  37.197  50.660  1.00  0.00           C  
ATOM   1632  CD1 TYR A 200      24.499  37.736  51.500  1.00  0.00           C  
ATOM   1633  CD2 TYR A 200      23.683  37.341  49.279  1.00  0.00           C  
ATOM   1634  CE1 TYR A 200      25.612  38.397  50.976  1.00  0.00           C  
ATOM   1635  CE2 TYR A 200      24.788  38.004  48.745  1.00  0.00           C  
ATOM   1636  CZ  TYR A 200      25.750  38.523  49.597  1.00  0.00           C  
ATOM   1637  OH  TYR A 200      26.870  39.120  49.071  1.00  0.00           O  
ATOM   1638  HH  TYR A 200      26.964  39.206  48.130  1.00  0.00           H  
ATOM   1639  N   VAL A 201      20.654  38.646  49.864  1.00  0.00           N  
ATOM   1640  HN  VAL A 201      20.327  37.748  49.508  1.00  0.00           H  
ATOM   1641  CA  VAL A 201      20.516  39.833  49.019  1.00  0.00           C  
ATOM   1642  C   VAL A 201      19.658  40.904  49.698  1.00  0.00           C  
ATOM   1643  O   VAL A 201      19.992  42.096  49.682  1.00  0.00           O  
ATOM   1644  CB  VAL A 201      19.900  39.455  47.648  1.00  0.00           C  
ATOM   1645  CG1 VAL A 201      19.439  40.697  46.900  1.00  0.00           C  
ATOM   1646  CG2 VAL A 201      20.934  38.699  46.821  1.00  0.00           C  
ATOM   1647  N   GLU A 202      18.557  40.473  50.303  1.00  0.00           N  
ATOM   1648  HN  GLU A 202      18.334  39.478  50.282  1.00  0.00           H  
ATOM   1649  CA  GLU A 202      17.661  41.389  50.995  1.00  0.00           C  
ATOM   1650  C   GLU A 202      18.367  42.098  52.155  1.00  0.00           C  
ATOM   1651  O   GLU A 202      18.313  43.320  52.273  1.00  0.00           O  
ATOM   1652  CB  GLU A 202      16.437  40.617  51.506  1.00  0.00           C  
ATOM   1653  CG  GLU A 202      15.557  41.381  52.487  1.00  0.00           C  
ATOM   1654  CD  GLU A 202      14.322  40.593  52.907  1.00  0.00           C  
ATOM   1655  OE1 GLU A 202      14.416  39.355  53.069  1.00  0.00           O  
ATOM   1656  OE2 GLU A 202      13.256  41.216  53.089  1.00  0.00           O  
ATOM   1657  N   LEU A 203      19.043  41.328  52.999  1.00  0.00           N  
ATOM   1658  HN  LEU A 203      19.077  40.322  52.836  1.00  0.00           H  
ATOM   1659  CA  LEU A 203      19.738  41.885  54.153  1.00  0.00           C  
ATOM   1660  C   LEU A 203      20.952  42.750  53.820  1.00  0.00           C  
ATOM   1661  O   LEU A 203      21.145  43.801  54.430  1.00  0.00           O  
ATOM   1662  CB  LEU A 203      20.149  40.758  55.106  1.00  0.00           C  
ATOM   1663  CG  LEU A 203      18.968  40.015  55.738  1.00  0.00           C  
ATOM   1664  CD1 LEU A 203      19.464  38.803  56.512  1.00  0.00           C  
ATOM   1665  CD2 LEU A 203      18.200  40.964  56.650  1.00  0.00           C  
ATOM   1666  N   ILE A 204      21.774  42.328  52.862  1.00  0.00           N  
ATOM   1667  HN  ILE A 204      21.588  41.454  52.371  1.00  0.00           H  
ATOM   1668  CA  ILE A 204      22.945  43.130  52.522  1.00  0.00           C  
ATOM   1669  C   ILE A 204      22.525  44.422  51.820  1.00  0.00           C  
ATOM   1670  O   ILE A 204      23.177  45.456  51.970  1.00  0.00           O  
ATOM   1671  CB  ILE A 204      23.963  42.341  51.654  1.00  0.00           C  
ATOM   1672  CG1 ILE A 204      25.283  43.124  51.589  1.00  0.00           C  
ATOM   1673  CG2 ILE A 204      23.383  42.074  50.252  1.00  0.00           C  
ATOM   1674  CD1 ILE A 204      26.426  42.355  50.948  1.00  0.00           C  
ATOM   1675  N   ASN A 205      21.430  44.372  51.066  1.00  0.00           N  
ATOM   1676  HN  ASN A 205      20.937  43.486  50.953  1.00  0.00           H  
ATOM   1677  CA  ASN A 205      20.925  45.570  50.398  1.00  0.00           C  
ATOM   1678  C   ASN A 205      20.356  46.525  51.453  1.00  0.00           C  
ATOM   1679  O   ASN A 205      20.569  47.738  51.387  1.00  0.00           O  
ATOM   1680  CB  ASN A 205      19.825  45.225  49.385  1.00  0.00           C  
ATOM   1681  CG  ASN A 205      20.371  44.929  48.001  1.00  0.00           C  
ATOM   1682  OD1 ASN A 205      21.501  45.293  47.677  1.00  0.00           O  
ATOM   1683  ND2 ASN A 205      19.557  44.290  47.167  1.00  0.00           N  
ATOM   1684 1HD2 ASN A 205      19.924  44.091  46.236  1.00  0.00           H  
ATOM   1685 2HD2 ASN A 205      18.620  43.988  47.436  1.00  0.00           H  
ATOM   1686  N   GLN A 206      19.630  45.969  52.421  1.00  0.00           N  
ATOM   1687  HN  GLN A 206      19.484  44.960  52.416  1.00  0.00           H  
ATOM   1688  CA  GLN A 206      19.038  46.769  53.489  1.00  0.00           C  
ATOM   1689  C   GLN A 206      20.149  47.498  54.239  1.00  0.00           C  
ATOM   1690  O   GLN A 206      20.038  48.687  54.537  1.00  0.00           O  
ATOM   1691  CB  GLN A 206      18.264  45.876  54.460  1.00  0.00           C  
ATOM   1692  CG  GLN A 206      17.428  46.638  55.483  1.00  0.00           C  
ATOM   1693  CD  GLN A 206      16.781  45.714  56.502  1.00  0.00           C  
ATOM   1694  OE1 GLN A 206      16.567  44.532  56.233  1.00  0.00           O  
ATOM   1695  NE2 GLN A 206      16.455  46.254  57.672  1.00  0.00           N  
ATOM   1696 1HE2 GLN A 206      16.021  45.634  58.356  1.00  0.00           H  
ATOM   1697 2HE2 GLN A 206      16.632  47.233  57.895  1.00  0.00           H  
ATOM   1698  N   ALA A 207      21.218  46.771  54.549  1.00  0.00           N  
ATOM   1699  HN  ALA A 207      21.244  45.783  54.295  1.00  0.00           H  
ATOM   1700  CA  ALA A 207      22.353  47.361  55.245  1.00  0.00           C  
ATOM   1701  C   ALA A 207      22.909  48.509  54.408  1.00  0.00           C  
ATOM   1702  O   ALA A 207      23.205  49.578  54.931  1.00  0.00           O  
ATOM   1703  CB  ALA A 207      23.431  46.316  55.473  1.00  0.00           C  
ATOM   1704  N   ALA A 208      23.045  48.280  53.104  1.00  0.00           N  
ATOM   1705  HN  ALA A 208      22.777  47.372  52.725  1.00  0.00           H  
ATOM   1706  CA  ALA A 208      23.569  49.302  52.207  1.00  0.00           C  
ATOM   1707  C   ALA A 208      22.719  50.570  52.245  1.00  0.00           C  
ATOM   1708  O   ALA A 208      23.257  51.677  52.337  1.00  0.00           O  
ATOM   1709  CB  ALA A 208      23.647  48.762  50.779  1.00  0.00           C  
ATOM   1710  N   ARG A 209      21.396  50.408  52.180  1.00  0.00           N  
ATOM   1711  HN  ARG A 209      21.009  49.467  52.112  1.00  0.00           H  
ATOM   1712  CA  ARG A 209      20.491  51.556  52.204  1.00  0.00           C  
ATOM   1713  C   ARG A 209      20.583  52.299  53.533  1.00  0.00           C  
ATOM   1714  O   ARG A 209      20.502  53.526  53.571  1.00  0.00           O  
ATOM   1715  CB  ARG A 209      19.037  51.122  51.959  1.00  0.00           C  
ATOM   1716  CG  ARG A 209      18.763  50.570  50.559  1.00  0.00           C  
ATOM   1717  CD  ARG A 209      17.266  50.496  50.262  1.00  0.00           C  
ATOM   1718  NE  ARG A 209      16.531  49.731  51.269  1.00  0.00           N  
ATOM   1719  HE  ARG A 209      16.044  50.254  51.997  1.00  0.00           H  
ATOM   1720  CZ  ARG A 209      16.450  48.405  51.307  1.00  0.00           C  
ATOM   1721  NH1 ARG A 209      17.060  47.665  50.380  1.00  0.00           N  
ATOM   1722 1HH1 ARG A 209      17.590  48.118  49.635  1.00  0.00           H  
ATOM   1723 2HH1 ARG A 209      16.998  46.647  50.409  1.00  0.00           H  
ATOM   1724  NH2 ARG A 209      15.759  47.814  52.278  1.00  0.00           N  
ATOM   1725 1HH2 ARG A 209      15.293  48.380  52.987  1.00  0.00           H  
ATOM   1726 2HH2 ARG A 209      15.697  46.796  52.307  1.00  0.00           H  
ATOM   1727  N   LEU A 210      20.753  51.553  54.619  1.00  0.00           N  
ATOM   1728  HN  LEU A 210      20.815  50.539  54.525  1.00  0.00           H  
ATOM   1729  CA  LEU A 210      20.853  52.155  55.941  1.00  0.00           C  
ATOM   1730  C   LEU A 210      22.159  52.927  56.096  1.00  0.00           C  
ATOM   1731  O   LEU A 210      22.331  53.695  57.047  1.00  0.00           O  
ATOM   1732  CB  LEU A 210      20.731  51.075  57.025  1.00  0.00           C  
ATOM   1733  CG  LEU A 210      19.324  50.472  57.150  1.00  0.00           C  
ATOM   1734  CD1 LEU A 210      19.332  49.281  58.102  1.00  0.00           C  
ATOM   1735  CD2 LEU A 210      18.361  51.552  57.644  1.00  0.00           C  
ATOM   1736  N   ASN A 211      23.074  52.729  55.152  1.00  0.00           N  
ATOM   1737  HN  ASN A 211      22.878  52.078  54.392  1.00  0.00           H  
ATOM   1738  CA  ASN A 211      24.350  53.426  55.185  1.00  0.00           C  
ATOM   1739  C   ASN A 211      24.463  54.516  54.120  1.00  0.00           C  
ATOM   1740  O   ASN A 211      25.540  55.063  53.894  1.00  0.00           O  
ATOM   1741  CB  ASN A 211      25.500  52.423  55.067  1.00  0.00           C  
ATOM   1742  CG  ASN A 211      25.778  51.711  56.384  1.00  0.00           C  
ATOM   1743  OD1 ASN A 211      26.069  52.354  57.395  1.00  0.00           O  
ATOM   1744  ND2 ASN A 211      25.678  50.385  56.382  1.00  0.00           N  
ATOM   1745 1HD2 ASN A 211      25.864  49.908  57.264  1.00  0.00           H  
ATOM   1746 2HD2 ASN A 211      25.437  49.853  55.546  1.00  0.00           H  
ATOM   1747  N   GLY A 212      23.346  54.820  53.462  1.00  0.00           N  
ATOM   1748  HN  GLY A 212      22.487  54.308  53.661  1.00  0.00           H  
ATOM   1749  CA  GLY A 212      23.341  55.876  52.462  1.00  0.00           C  
ATOM   1750  C   GLY A 212      23.442  55.495  50.997  1.00  0.00           C  
ATOM   1751  O   GLY A 212      23.392  56.375  50.137  1.00  0.00           O  
ATOM   1752  N   TYR A 213      23.595  54.207  50.701  1.00  0.00           N  
ATOM   1753  HN  TYR A 213      23.642  53.523  51.456  1.00  0.00           H  
ATOM   1754  CA  TYR A 213      23.697  53.752  49.312  1.00  0.00           C  
ATOM   1755  C   TYR A 213      22.337  53.281  48.802  1.00  0.00           C  
ATOM   1756  O   TYR A 213      21.401  53.121  49.585  1.00  0.00           O  
ATOM   1757  CB  TYR A 213      24.715  52.609  49.200  1.00  0.00           C  
ATOM   1758  CG  TYR A 213      26.115  52.990  49.633  1.00  0.00           C  
ATOM   1759  CD1 TYR A 213      26.589  52.660  50.901  1.00  0.00           C  
ATOM   1760  CD2 TYR A 213      26.956  53.711  48.783  1.00  0.00           C  
ATOM   1761  CE1 TYR A 213      27.870  53.038  51.316  1.00  0.00           C  
ATOM   1762  CE2 TYR A 213      28.237  54.096  49.189  1.00  0.00           C  
ATOM   1763  CZ  TYR A 213      28.684  53.757  50.455  1.00  0.00           C  
ATOM   1764  OH  TYR A 213      29.937  54.150  50.864  1.00  0.00           O  
ATOM   1765  HH  TYR A 213      30.244  53.917  51.733  1.00  0.00           H  
ATOM   1766  N   VAL A 214      22.215  53.064  47.493  1.00  0.00           N  
ATOM   1767  HN  VAL A 214      23.011  53.225  46.876  1.00  0.00           H  
ATOM   1768  CA  VAL A 214      20.945  52.596  46.937  1.00  0.00           C  
ATOM   1769  C   VAL A 214      20.807  51.073  47.015  1.00  0.00           C  
ATOM   1770  O   VAL A 214      19.697  50.549  47.045  1.00  0.00           O  
ATOM   1771  CB  VAL A 214      20.752  53.071  45.476  1.00  0.00           C  
ATOM   1772  CG1 VAL A 214      20.670  54.595  45.446  1.00  0.00           C  
ATOM   1773  CG2 VAL A 214      21.894  52.589  44.604  1.00  0.00           C  
ATOM   1774  N   ASP A 215      21.936  50.368  47.047  1.00  0.00           N  
ATOM   1775  HN  ASP A 215      22.826  50.863  46.989  1.00  0.00           H  
ATOM   1776  CA  ASP A 215      21.946  48.907  47.163  1.00  0.00           C  
ATOM   1777  C   ASP A 215      23.373  48.424  47.444  1.00  0.00           C  
ATOM   1778  O   ASP A 215      24.308  49.219  47.429  1.00  0.00           O  
ATOM   1779  CB  ASP A 215      21.378  48.233  45.896  1.00  0.00           C  
ATOM   1780  CG  ASP A 215      22.202  48.520  44.644  1.00  0.00           C  
ATOM   1781  OD1 ASP A 215      23.385  48.125  44.586  1.00  0.00           O  
ATOM   1782  OD2 ASP A 215      21.658  49.140  43.708  1.00  0.00           O  
ATOM   1783  N   ALA A 216      23.538  47.130  47.706  1.00  0.00           N  
ATOM   1784  HN  ALA A 216      22.727  46.511  47.697  1.00  0.00           H  
ATOM   1785  CA  ALA A 216      24.858  46.577  48.007  1.00  0.00           C  
ATOM   1786  C   ALA A 216      25.895  46.787  46.894  1.00  0.00           C  
ATOM   1787  O   ALA A 216      27.072  47.006  47.177  1.00  0.00           O  
ATOM   1788  CB  ALA A 216      24.738  45.084  48.336  1.00  0.00           C  
ATOM   1789  N   GLY A 217      25.465  46.701  45.638  1.00  0.00           N  
ATOM   1790  HN  GLY A 217      24.483  46.499  45.451  1.00  0.00           H  
ATOM   1791  CA  GLY A 217      26.388  46.894  44.527  1.00  0.00           C  
ATOM   1792  C   GLY A 217      26.974  48.297  44.551  1.00  0.00           C  
ATOM   1793  O   GLY A 217      28.177  48.499  44.354  1.00  0.00           O  
ATOM   1794  N   ASP A 218      26.103  49.271  44.790  1.00  0.00           N  
ATOM   1795  HN  ASP A 218      25.121  49.028  44.921  1.00  0.00           H  
ATOM   1796  CA  ASP A 218      26.494  50.674  44.873  1.00  0.00           C  
ATOM   1797  C   ASP A 218      27.562  50.795  45.961  1.00  0.00           C  
ATOM   1798  O   ASP A 218      28.640  51.350  45.741  1.00  0.00           O  
ATOM   1799  CB  ASP A 218      25.246  51.506  45.210  1.00  0.00           C  
ATOM   1800  CG  ASP A 218      25.528  52.995  45.337  1.00  0.00           C  
ATOM   1801  OD1 ASP A 218      26.395  53.521  44.610  1.00  0.00           O  
ATOM   1802  OD2 ASP A 218      24.851  53.647  46.159  1.00  0.00           O  
ATOM   1803  N   SER A 219      27.255  50.251  47.133  1.00  0.00           N  
ATOM   1804  HN  SER A 219      26.346  49.802  47.248  1.00  0.00           H  
ATOM   1805  CA  SER A 219      28.178  50.277  48.259  1.00  0.00           C  
ATOM   1806  C   SER A 219      29.557  49.705  47.876  1.00  0.00           C  
ATOM   1807  O   SER A 219      30.587  50.324  48.143  1.00  0.00           O  
ATOM   1808  CB  SER A 219      27.585  49.479  49.424  1.00  0.00           C  
ATOM   1809  OG  SER A 219      28.391  49.595  50.583  1.00  0.00           O  
ATOM   1810  HG  SER A 219      28.023  49.100  51.306  1.00  0.00           H  
ATOM   1811  N   TRP A 220      29.574  48.530  47.251  1.00  0.00           N  
ATOM   1812  HN  TRP A 220      28.694  48.055  47.050  1.00  0.00           H  
ATOM   1813  CA  TRP A 220      30.840  47.908  46.847  1.00  0.00           C  
ATOM   1814  C   TRP A 220      31.641  48.751  45.852  1.00  0.00           C  
ATOM   1815  O   TRP A 220      32.847  48.926  46.009  1.00  0.00           O  
ATOM   1816  CB  TRP A 220      30.587  46.525  46.236  1.00  0.00           C  
ATOM   1817  CG  TRP A 220      30.163  45.479  47.223  1.00  0.00           C  
ATOM   1818  CD1 TRP A 220      29.895  45.657  48.554  1.00  0.00           C  
ATOM   1819  CD2 TRP A 220      29.970  44.084  46.957  1.00  0.00           C  
ATOM   1820  NE1 TRP A 220      29.549  44.457  49.129  1.00  0.00           N  
ATOM   1821  HE1 TRP A 220      29.303  44.320  50.109  1.00  0.00           H  
ATOM   1822  CE2 TRP A 220      29.587  43.475  48.174  1.00  0.00           C  
ATOM   1823  CE3 TRP A 220      30.086  43.288  45.808  1.00  0.00           C  
ATOM   1824  CZ2 TRP A 220      29.317  42.101  48.276  1.00  0.00           C  
ATOM   1825  CZ3 TRP A 220      29.817  41.923  45.909  1.00  0.00           C  
ATOM   1826  CH2 TRP A 220      29.437  41.345  47.135  1.00  0.00           C  
ATOM   1827  N   ARG A 221      30.972  49.266  44.824  1.00  0.00           N  
ATOM   1828  HN  ARG A 221      29.971  49.092  44.735  1.00  0.00           H  
ATOM   1829  CA  ARG A 221      31.654  50.075  43.824  1.00  0.00           C  
ATOM   1830  C   ARG A 221      32.271  51.337  44.440  1.00  0.00           C  
ATOM   1831  O   ARG A 221      33.296  51.821  43.969  1.00  0.00           O  
ATOM   1832  CB  ARG A 221      30.691  50.462  42.686  1.00  0.00           C  
ATOM   1833  CG  ARG A 221      30.225  49.288  41.810  1.00  0.00           C  
ATOM   1834  CD  ARG A 221      29.435  49.763  40.580  1.00  0.00           C  
ATOM   1835  NE  ARG A 221      28.195  50.475  40.912  1.00  0.00           N  
ATOM   1836  HE  ARG A 221      28.222  51.495  40.910  1.00  0.00           H  
ATOM   1837  CZ  ARG A 221      27.039  49.892  41.215  1.00  0.00           C  
ATOM   1838  NH1 ARG A 221      25.973  50.633  41.506  1.00  0.00           N  
ATOM   1839 1HH1 ARG A 221      26.049  51.650  41.504  1.00  0.00           H  
ATOM   1840 2HH1 ARG A 221      25.086  50.186  41.738  1.00  0.00           H  
ATOM   1841  NH2 ARG A 221      26.940  48.569  41.217  1.00  0.00           N  
ATOM   1842 1HH2 ARG A 221      27.757  48.001  40.994  1.00  0.00           H  
ATOM   1843 2HH2 ARG A 221      26.053  48.122  41.449  1.00  0.00           H  
ATOM   1844  N   SER A 222      31.657  51.852  45.505  1.00  0.00           N  
ATOM   1845  HN  SER A 222      30.826  51.389  45.873  1.00  0.00           H  
ATOM   1846  CA  SER A 222      32.147  53.065  46.157  1.00  0.00           C  
ATOM   1847  C   SER A 222      33.575  52.932  46.685  1.00  0.00           C  
ATOM   1848  O   SER A 222      34.253  53.935  46.893  1.00  0.00           O  
ATOM   1849  CB  SER A 222      31.224  53.465  47.309  1.00  0.00           C  
ATOM   1850  OG  SER A 222      31.473  52.676  48.460  1.00  0.00           O  
ATOM   1851  HG  SER A 222      30.900  52.924  49.176  1.00  0.00           H  
ATOM   1852  N   MET A 223      34.025  51.699  46.903  1.00  0.00           N  
ATOM   1853  HN  MET A 223      33.415  50.904  46.716  1.00  0.00           H  
ATOM   1854  CA  MET A 223      35.378  51.462  47.406  1.00  0.00           C  
ATOM   1855  C   MET A 223      36.440  52.013  46.457  1.00  0.00           C  
ATOM   1856  O   MET A 223      37.585  52.214  46.849  1.00  0.00           O  
ATOM   1857  CB  MET A 223      35.622  49.960  47.620  1.00  0.00           C  
ATOM   1858  CG  MET A 223      34.751  49.331  48.699  1.00  0.00           C  
ATOM   1859  SD  MET A 223      35.231  47.629  49.106  1.00  0.00           S  
ATOM   1860  CE  MET A 223      34.333  46.745  47.898  1.00  0.00           C  
ATOM   1861  N   TYR A 224      36.061  52.251  45.207  1.00  0.00           N  
ATOM   1862  HN  TYR A 224      35.099  52.060  44.928  1.00  0.00           H  
ATOM   1863  CA  TYR A 224      37.001  52.782  44.227  1.00  0.00           C  
ATOM   1864  C   TYR A 224      36.976  54.305  44.139  1.00  0.00           C  
ATOM   1865  O   TYR A 224      37.845  54.898  43.505  1.00  0.00           O  
ATOM   1866  CB  TYR A 224      36.734  52.180  42.840  1.00  0.00           C  
ATOM   1867  CG  TYR A 224      37.055  50.711  42.767  1.00  0.00           C  
ATOM   1868  CD1 TYR A 224      36.120  49.755  43.159  1.00  0.00           C  
ATOM   1869  CD2 TYR A 224      38.326  50.276  42.389  1.00  0.00           C  
ATOM   1870  CE1 TYR A 224      36.441  48.401  43.183  1.00  0.00           C  
ATOM   1871  CE2 TYR A 224      38.661  48.915  42.415  1.00  0.00           C  
ATOM   1872  CZ  TYR A 224      37.711  47.987  42.817  1.00  0.00           C  
ATOM   1873  OH  TYR A 224      38.039  46.653  42.896  1.00  0.00           O  
ATOM   1874  HH  TYR A 224      37.389  46.018  43.171  1.00  0.00           H  
ATOM   1875  N   GLU A 225      35.985  54.932  44.767  1.00  0.00           N  
ATOM   1876  HN  GLU A 225      35.288  54.384  45.271  1.00  0.00           H  
ATOM   1877  CA  GLU A 225      35.874  56.396  44.750  1.00  0.00           C  
ATOM   1878  C   GLU A 225      36.040  56.925  43.327  1.00  0.00           C  
ATOM   1879  O   GLU A 225      36.703  57.935  43.100  1.00  0.00           O  
ATOM   1880  CB  GLU A 225      36.950  57.018  45.649  1.00  0.00           C  
ATOM   1881  CG  GLU A 225      36.925  56.528  47.097  1.00  0.00           C  
ATOM   1882  CD  GLU A 225      37.925  57.263  47.993  1.00  0.00           C  
ATOM   1883  OE1 GLU A 225      39.145  57.187  47.736  1.00  0.00           O  
ATOM   1884  OE2 GLU A 225      37.487  57.917  48.959  1.00  0.00           O  
ATOM   1885  N   THR A 226      35.430  56.236  42.371  1.00  0.00           N  
ATOM   1886  HN  THR A 226      34.870  55.423  42.627  1.00  0.00           H  
ATOM   1887  CA  THR A 226      35.537  56.607  40.965  1.00  0.00           C  
ATOM   1888  C   THR A 226      34.167  56.555  40.296  1.00  0.00           C  
ATOM   1889  O   THR A 226      33.691  55.490  39.918  1.00  0.00           O  
ATOM   1890  CB  THR A 226      36.511  55.649  40.239  1.00  0.00           C  
ATOM   1891  OG1 THR A 226      37.788  55.701  40.889  1.00  0.00           O  
ATOM   1892  HG1 THR A 226      37.683  55.456  41.801  1.00  0.00           H  
ATOM   1893  CG2 THR A 226      36.679  56.043  38.775  1.00  0.00           C  
ATOM   1894  N   PRO A 227      33.514  57.719  40.154  1.00  0.00           N  
ATOM   1895  CA  PRO A 227      32.186  57.842  39.539  1.00  0.00           C  
ATOM   1896  C   PRO A 227      32.072  57.226  38.143  1.00  0.00           C  
ATOM   1897  O   PRO A 227      31.014  56.719  37.762  1.00  0.00           O  
ATOM   1898  CB  PRO A 227      31.953  59.352  39.526  1.00  0.00           C  
ATOM   1899  CG  PRO A 227      32.703  59.817  40.754  1.00  0.00           C  
ATOM   1900  CD  PRO A 227      33.992  59.028  40.638  1.00  0.00           C  
ATOM   1901  N   SER A 228      33.164  57.270  37.387  1.00  0.00           N  
ATOM   1902  HN  SER A 228      34.012  57.693  37.764  1.00  0.00           H  
ATOM   1903  CA  SER A 228      33.182  56.728  36.030  1.00  0.00           C  
ATOM   1904  C   SER A 228      33.588  55.254  35.987  1.00  0.00           C  
ATOM   1905  O   SER A 228      33.830  54.708  34.917  1.00  0.00           O  
ATOM   1906  CB  SER A 228      34.154  57.536  35.170  1.00  0.00           C  
ATOM   1907  OG  SER A 228      35.466  57.473  35.707  1.00  0.00           O  
ATOM   1908  HG  SER A 228      36.070  57.975  35.173  1.00  0.00           H  
ATOM   1909  N   LEU A 229      33.649  54.615  37.150  1.00  0.00           N  
ATOM   1910  HN  LEU A 229      33.402  55.116  38.003  1.00  0.00           H  
ATOM   1911  CA  LEU A 229      34.060  53.214  37.243  1.00  0.00           C  
ATOM   1912  C   LEU A 229      33.465  52.256  36.207  1.00  0.00           C  
ATOM   1913  O   LEU A 229      34.205  51.578  35.485  1.00  0.00           O  
ATOM   1914  CB  LEU A 229      33.766  52.665  38.648  1.00  0.00           C  
ATOM   1915  CG  LEU A 229      34.282  51.236  38.891  1.00  0.00           C  
ATOM   1916  CD1 LEU A 229      35.808  51.214  38.751  1.00  0.00           C  
ATOM   1917  CD2 LEU A 229      33.870  50.751  40.275  1.00  0.00           C  
ATOM   1918  N   GLU A 230      32.138  52.187  36.131  1.00  0.00           N  
ATOM   1919  HN  GLU A 230      31.560  52.777  36.730  1.00  0.00           H  
ATOM   1920  CA  GLU A 230      31.512  51.266  35.190  1.00  0.00           C  
ATOM   1921  C   GLU A 230      31.923  51.495  33.740  1.00  0.00           C  
ATOM   1922  O   GLU A 230      32.193  50.538  33.011  1.00  0.00           O  
ATOM   1923  CB  GLU A 230      29.985  51.292  35.353  1.00  0.00           C  
ATOM   1924  CG  GLU A 230      29.554  50.650  36.671  1.00  0.00           C  
ATOM   1925  CD  GLU A 230      28.065  50.396  36.774  1.00  0.00           C  
ATOM   1926  OE1 GLU A 230      27.388  50.379  35.727  1.00  0.00           O  
ATOM   1927  OE2 GLU A 230      27.574  50.197  37.906  1.00  0.00           O  
ATOM   1928  N   GLN A 231      31.988  52.752  33.320  1.00  0.00           N  
ATOM   1929  HN  GLN A 231      31.753  53.515  33.955  1.00  0.00           H  
ATOM   1930  CA  GLN A 231      32.395  53.042  31.952  1.00  0.00           C  
ATOM   1931  C   GLN A 231      33.883  52.733  31.760  1.00  0.00           C  
ATOM   1932  O   GLN A 231      34.285  52.213  30.715  1.00  0.00           O  
ATOM   1933  CB  GLN A 231      32.128  54.508  31.607  1.00  0.00           C  
ATOM   1934  CG  GLN A 231      30.659  54.915  31.661  1.00  0.00           C  
ATOM   1935  CD  GLN A 231      30.455  56.378  31.298  1.00  0.00           C  
ATOM   1936  OE1 GLN A 231      30.558  56.762  30.132  1.00  0.00           O  
ATOM   1937  NE2 GLN A 231      30.183  57.205  32.300  1.00  0.00           N  
ATOM   1938 1HE2 GLN A 231      30.098  56.887  33.265  1.00  0.00           H  
ATOM   1939 2HE2 GLN A 231      30.046  58.186  32.057  1.00  0.00           H  
ATOM   1940  N   ASP A 232      34.696  53.059  32.764  1.00  0.00           N  
ATOM   1941  HN  ASP A 232      34.308  53.494  33.601  1.00  0.00           H  
ATOM   1942  CA  ASP A 232      36.131  52.805  32.689  1.00  0.00           C  
ATOM   1943  C   ASP A 232      36.410  51.328  32.469  1.00  0.00           C  
ATOM   1944  O   ASP A 232      37.190  50.957  31.593  1.00  0.00           O  
ATOM   1945  CB  ASP A 232      36.845  53.238  33.975  1.00  0.00           C  
ATOM   1946  CG  ASP A 232      36.890  54.742  34.145  1.00  0.00           C  
ATOM   1947  OD1 ASP A 232      36.821  55.453  33.127  1.00  0.00           O  
ATOM   1948  OD2 ASP A 232      37.015  55.211  35.296  1.00  0.00           O  
ATOM   1949  N   LEU A 233      35.773  50.495  33.284  1.00  0.00           N  
ATOM   1950  HN  LEU A 233      35.136  50.876  33.984  1.00  0.00           H  
ATOM   1951  CA  LEU A 233      35.958  49.055  33.207  1.00  0.00           C  
ATOM   1952  C   LEU A 233      35.449  48.498  31.884  1.00  0.00           C  
ATOM   1953  O   LEU A 233      36.049  47.591  31.318  1.00  0.00           O  
ATOM   1954  CB  LEU A 233      35.259  48.379  34.393  1.00  0.00           C  
ATOM   1955  CG  LEU A 233      35.758  48.893  35.750  1.00  0.00           C  
ATOM   1956  CD1 LEU A 233      35.091  48.124  36.883  1.00  0.00           C  
ATOM   1957  CD2 LEU A 233      37.281  48.756  35.826  1.00  0.00           C  
ATOM   1958  N   GLU A 234      34.348  49.051  31.387  1.00  0.00           N  
ATOM   1959  HN  GLU A 234      33.885  49.797  31.906  1.00  0.00           H  
ATOM   1960  CA  GLU A 234      33.788  48.612  30.114  1.00  0.00           C  
ATOM   1961  C   GLU A 234      34.773  48.889  28.966  1.00  0.00           C  
ATOM   1962  O   GLU A 234      34.969  48.038  28.094  1.00  0.00           O  
ATOM   1963  CB  GLU A 234      32.457  49.326  29.856  1.00  0.00           C  
ATOM   1964  CG  GLU A 234      31.833  49.068  28.485  1.00  0.00           C  
ATOM   1965  CD  GLU A 234      31.578  47.599  28.209  1.00  0.00           C  
ATOM   1966  OE1 GLU A 234      31.057  46.900  29.108  1.00  0.00           O  
ATOM   1967  OE2 GLU A 234      31.886  47.145  27.085  1.00  0.00           O  
ATOM   1968  N   ARG A 235      35.389  50.072  28.971  1.00  0.00           N  
ATOM   1969  HN  ARG A 235      35.183  50.742  29.712  1.00  0.00           H  
ATOM   1970  CA  ARG A 235      36.355  50.425  27.932  1.00  0.00           C  
ATOM   1971  C   ARG A 235      37.554  49.486  27.986  1.00  0.00           C  
ATOM   1972  O   ARG A 235      38.055  49.042  26.955  1.00  0.00           O  
ATOM   1973  CB  ARG A 235      36.840  51.873  28.101  1.00  0.00           C  
ATOM   1974  CG  ARG A 235      35.900  52.936  27.550  1.00  0.00           C  
ATOM   1975  CD  ARG A 235      36.534  54.323  27.645  1.00  0.00           C  
ATOM   1976  NE  ARG A 235      36.579  54.824  29.016  1.00  0.00           N  
ATOM   1977  HE  ARG A 235      37.443  54.696  29.542  1.00  0.00           H  
ATOM   1978  CZ  ARG A 235      35.566  55.437  29.623  1.00  0.00           C  
ATOM   1979  NH1 ARG A 235      34.423  55.634  28.979  1.00  0.00           N  
ATOM   1980 1HH1 ARG A 235      33.646  56.104  29.444  1.00  0.00           H  
ATOM   1981 2HH1 ARG A 235      34.325  55.315  28.015  1.00  0.00           H  
ATOM   1982  NH2 ARG A 235      35.693  55.851  30.876  1.00  0.00           N  
ATOM   1983 1HH2 ARG A 235      34.916  56.321  31.341  1.00  0.00           H  
ATOM   1984 2HH2 ARG A 235      36.572  55.700  31.371  1.00  0.00           H  
ATOM   1985  N   LEU A 236      38.014  49.188  29.197  1.00  0.00           N  
ATOM   1986  HN  LEU A 236      37.561  49.589  30.018  1.00  0.00           H  
ATOM   1987  CA  LEU A 236      39.154  48.299  29.372  1.00  0.00           C  
ATOM   1988  C   LEU A 236      38.836  46.907  28.830  1.00  0.00           C  
ATOM   1989  O   LEU A 236      39.655  46.296  28.135  1.00  0.00           O  
ATOM   1990  CB  LEU A 236      39.539  48.228  30.853  1.00  0.00           C  
ATOM   1991  CG  LEU A 236      40.091  49.539  31.438  1.00  0.00           C  
ATOM   1992  CD1 LEU A 236      40.200  49.433  32.952  1.00  0.00           C  
ATOM   1993  CD2 LEU A 236      41.462  49.849  30.815  1.00  0.00           C  
ATOM   1994  N   PHE A 237      37.642  46.412  29.136  1.00  0.00           N  
ATOM   1995  HN  PHE A 237      37.003  46.959  29.713  1.00  0.00           H  
ATOM   1996  CA  PHE A 237      37.233  45.098  28.658  1.00  0.00           C  
ATOM   1997  C   PHE A 237      37.222  45.061  27.132  1.00  0.00           C  
ATOM   1998  O   PHE A 237      37.717  44.113  26.521  1.00  0.00           O  
ATOM   1999  CB  PHE A 237      35.841  44.735  29.172  1.00  0.00           C  
ATOM   2000  CG  PHE A 237      35.308  43.453  28.590  1.00  0.00           C  
ATOM   2001  CD1 PHE A 237      35.795  42.219  29.026  1.00  0.00           C  
ATOM   2002  CD2 PHE A 237      34.373  43.480  27.561  1.00  0.00           C  
ATOM   2003  CE1 PHE A 237      35.360  41.036  28.439  1.00  0.00           C  
ATOM   2004  CE2 PHE A 237      33.932  42.301  26.966  1.00  0.00           C  
ATOM   2005  CZ  PHE A 237      34.428  41.076  27.407  1.00  0.00           C  
ATOM   2006  N   GLN A 238      36.649  46.094  26.521  1.00  0.00           N  
ATOM   2007  HN  GLN A 238      36.255  46.849  27.083  1.00  0.00           H  
ATOM   2008  CA  GLN A 238      36.570  46.174  25.066  1.00  0.00           C  
ATOM   2009  C   GLN A 238      37.936  46.172  24.389  1.00  0.00           C  
ATOM   2010  O   GLN A 238      38.082  45.640  23.297  1.00  0.00           O  
ATOM   2011  CB  GLN A 238      35.797  47.427  24.642  1.00  0.00           C  
ATOM   2012  CG  GLN A 238      34.296  47.359  24.893  1.00  0.00           C  
ATOM   2013  CD  GLN A 238      33.650  46.149  24.238  1.00  0.00           C  
ATOM   2014  OE1 GLN A 238      33.962  45.805  23.098  1.00  0.00           O  
ATOM   2015  NE2 GLN A 238      32.736  45.506  24.953  1.00  0.00           N  
ATOM   2016 1HE2 GLN A 238      32.303  44.694  24.513  1.00  0.00           H  
ATOM   2017 2HE2 GLN A 238      32.477  45.791  25.898  1.00  0.00           H  
ATOM   2018  N   GLU A 239      38.936  46.767  25.030  1.00  0.00           N  
ATOM   2019  HN  GLU A 239      38.769  47.202  25.937  1.00  0.00           H  
ATOM   2020  CA  GLU A 239      40.269  46.802  24.445  1.00  0.00           C  
ATOM   2021  C   GLU A 239      40.952  45.437  24.412  1.00  0.00           C  
ATOM   2022  O   GLU A 239      41.820  45.196  23.573  1.00  0.00           O  
ATOM   2023  CB  GLU A 239      41.152  47.805  25.188  1.00  0.00           C  
ATOM   2024  CG  GLU A 239      40.700  49.238  25.008  1.00  0.00           C  
ATOM   2025  CD  GLU A 239      41.710  50.229  25.524  1.00  0.00           C  
ATOM   2026  OE1 GLU A 239      42.862  50.199  25.039  1.00  0.00           O  
ATOM   2027  OE2 GLU A 239      41.356  51.040  26.409  1.00  0.00           O  
ATOM   2028  N   LEU A 240      40.567  44.548  25.320  1.00  0.00           N  
ATOM   2029  HN  LEU A 240      39.851  44.801  26.001  1.00  0.00           H  
ATOM   2030  CA  LEU A 240      41.156  43.214  25.356  1.00  0.00           C  
ATOM   2031  C   LEU A 240      40.340  42.177  24.583  1.00  0.00           C  
ATOM   2032  O   LEU A 240      40.684  40.993  24.545  1.00  0.00           O  
ATOM   2033  CB  LEU A 240      41.353  42.771  26.805  1.00  0.00           C  
ATOM   2034  CG  LEU A 240      42.710  43.258  27.322  1.00  0.00           C  
ATOM   2035  CD1 LEU A 240      42.552  44.028  28.610  1.00  0.00           C  
ATOM   2036  CD2 LEU A 240      43.631  42.059  27.493  1.00  0.00           C  
ATOM   2037  N   GLN A 241      39.267  42.637  23.951  1.00  0.00           N  
ATOM   2038  HN  GLN A 241      39.044  43.630  24.019  1.00  0.00           H  
ATOM   2039  CA  GLN A 241      38.395  41.772  23.163  1.00  0.00           C  
ATOM   2040  C   GLN A 241      39.099  41.109  21.986  1.00  0.00           C  
ATOM   2041  O   GLN A 241      38.980  39.899  21.780  1.00  0.00           O  
ATOM   2042  CB  GLN A 241      37.193  42.572  22.663  1.00  0.00           C  
ATOM   2043  CG  GLN A 241      36.064  42.594  23.656  1.00  0.00           C  
ATOM   2044  CD  GLN A 241      35.339  41.272  23.691  1.00  0.00           C  
ATOM   2045  OE1 GLN A 241      34.458  41.017  22.869  1.00  0.00           O  
ATOM   2046  NE2 GLN A 241      35.717  40.412  24.627  1.00  0.00           N  
ATOM   2047 1HE2 GLN A 241      36.447  40.623  25.308  1.00  0.00           H  
ATOM   2048 2HE2 GLN A 241      35.227  39.518  24.651  1.00  0.00           H  
ATOM   2049  N   PRO A 242      39.831  41.892  21.181  1.00  0.00           N  
ATOM   2050  CA  PRO A 242      40.525  41.290  20.042  1.00  0.00           C  
ATOM   2051  C   PRO A 242      41.418  40.135  20.480  1.00  0.00           C  
ATOM   2052  O   PRO A 242      41.425  39.067  19.864  1.00  0.00           O  
ATOM   2053  CB  PRO A 242      41.321  42.465  19.473  1.00  0.00           C  
ATOM   2054  CG  PRO A 242      40.387  43.624  19.711  1.00  0.00           C  
ATOM   2055  CD  PRO A 242      39.939  43.364  21.145  1.00  0.00           C  
ATOM   2056  N   LEU A 243      42.161  40.351  21.558  1.00  0.00           N  
ATOM   2057  HN  LEU A 243      42.098  41.250  22.035  1.00  0.00           H  
ATOM   2058  CA  LEU A 243      43.062  39.335  22.073  1.00  0.00           C  
ATOM   2059  C   LEU A 243      42.294  38.128  22.622  1.00  0.00           C  
ATOM   2060  O   LEU A 243      42.626  36.987  22.305  1.00  0.00           O  
ATOM   2061  CB  LEU A 243      43.958  39.950  23.148  1.00  0.00           C  
ATOM   2062  CG  LEU A 243      45.126  39.145  23.717  1.00  0.00           C  
ATOM   2063  CD1 LEU A 243      45.847  38.382  22.608  1.00  0.00           C  
ATOM   2064  CD2 LEU A 243      46.079  40.107  24.415  1.00  0.00           C  
ATOM   2065  N   TYR A 244      41.264  38.369  23.432  1.00  0.00           N  
ATOM   2066  HN  TYR A 244      41.014  39.329  23.671  1.00  0.00           H  
ATOM   2067  CA  TYR A 244      40.494  37.255  23.977  1.00  0.00           C  
ATOM   2068  C   TYR A 244      39.779  36.457  22.890  1.00  0.00           C  
ATOM   2069  O   TYR A 244      39.819  35.230  22.886  1.00  0.00           O  
ATOM   2070  CB  TYR A 244      39.449  37.723  24.988  1.00  0.00           C  
ATOM   2071  CG  TYR A 244      38.643  36.554  25.512  1.00  0.00           C  
ATOM   2072  CD1 TYR A 244      39.245  35.574  26.298  1.00  0.00           C  
ATOM   2073  CD2 TYR A 244      37.306  36.382  25.151  1.00  0.00           C  
ATOM   2074  CE1 TYR A 244      38.544  34.449  26.711  1.00  0.00           C  
ATOM   2075  CE2 TYR A 244      36.591  35.258  25.556  1.00  0.00           C  
ATOM   2076  CZ  TYR A 244      37.216  34.299  26.335  1.00  0.00           C  
ATOM   2077  OH  TYR A 244      36.518  33.196  26.758  1.00  0.00           O  
ATOM   2078  HH  TYR A 244      36.947  32.538  27.292  1.00  0.00           H  
ATOM   2079  N   LEU A 245      39.116  37.155  21.976  1.00  0.00           N  
ATOM   2080  HN  LEU A 245      39.108  38.174  22.025  1.00  0.00           H  
ATOM   2081  CA  LEU A 245      38.400  36.478  20.903  1.00  0.00           C  
ATOM   2082  C   LEU A 245      39.316  35.601  20.057  1.00  0.00           C  
ATOM   2083  O   LEU A 245      38.913  34.530  19.608  1.00  0.00           O  
ATOM   2084  CB  LEU A 245      37.689  37.499  20.016  1.00  0.00           C  
ATOM   2085  CG  LEU A 245      36.589  38.299  20.719  1.00  0.00           C  
ATOM   2086  CD1 LEU A 245      35.965  39.298  19.744  1.00  0.00           C  
ATOM   2087  CD2 LEU A 245      35.534  37.338  21.267  1.00  0.00           C  
ATOM   2088  N   ASN A 246      40.544  36.054  19.834  1.00  0.00           N  
ATOM   2089  HN  ASN A 246      40.833  36.953  20.219  1.00  0.00           H  
ATOM   2090  CA  ASN A 246      41.479  35.269  19.041  1.00  0.00           C  
ATOM   2091  C   ASN A 246      41.962  34.051  19.827  1.00  0.00           C  
ATOM   2092  O   ASN A 246      42.124  32.969  19.266  1.00  0.00           O  
ATOM   2093  CB  ASN A 246      42.654  36.139  18.593  1.00  0.00           C  
ATOM   2094  CG  ASN A 246      42.393  36.814  17.257  1.00  0.00           C  
ATOM   2095  OD1 ASN A 246      42.442  36.164  16.207  1.00  0.00           O  
ATOM   2096  ND2 ASN A 246      42.094  38.115  17.287  1.00  0.00           N  
ATOM   2097 1HD2 ASN A 246      41.919  38.568  16.390  1.00  0.00           H  
ATOM   2098 2HD2 ASN A 246      42.054  38.651  18.154  1.00  0.00           H  
ATOM   2099  N   LEU A 247      42.180  34.227  21.125  1.00  0.00           N  
ATOM   2100  HN  LEU A 247      42.036  35.146  21.542  1.00  0.00           H  
ATOM   2101  CA  LEU A 247      42.624  33.116  21.958  1.00  0.00           C  
ATOM   2102  C   LEU A 247      41.496  32.089  22.023  1.00  0.00           C  
ATOM   2103  O   LEU A 247      41.733  30.886  21.922  1.00  0.00           O  
ATOM   2104  CB  LEU A 247      42.955  33.600  23.372  1.00  0.00           C  
ATOM   2105  CG  LEU A 247      43.363  32.498  24.359  1.00  0.00           C  
ATOM   2106  CD1 LEU A 247      44.732  31.924  23.970  1.00  0.00           C  
ATOM   2107  CD2 LEU A 247      43.404  33.067  25.770  1.00  0.00           C  
ATOM   2108  N   HIS A 248      40.274  32.589  22.193  1.00  0.00           N  
ATOM   2109  HN  HIS A 248      40.172  33.601  22.272  1.00  0.00           H  
ATOM   2110  CA  HIS A 248      39.068  31.762  22.272  1.00  0.00           C  
ATOM   2111  C   HIS A 248      38.914  30.886  21.030  1.00  0.00           C  
ATOM   2112  O   HIS A 248      38.667  29.685  21.133  1.00  0.00           O  
ATOM   2113  CB  HIS A 248      37.836  32.667  22.421  1.00  0.00           C  
ATOM   2114  CG  HIS A 248      36.526  31.938  22.379  1.00  0.00           C  
ATOM   2115  ND1 HIS A 248      35.821  31.601  23.516  1.00  0.00           N  
ATOM   2116  HD1 HIS A 248      36.128  31.774  24.473  1.00  0.00           H  
ATOM   2117  CD2 HIS A 248      35.770  31.528  21.333  1.00  0.00           C  
ATOM   2118  CE1 HIS A 248      34.685  31.019  23.172  1.00  0.00           C  
ATOM   2119  NE2 HIS A 248      34.629  30.963  21.853  1.00  0.00           N  
ATOM   2120  HE2 HIS A 248      33.864  30.565  21.309  1.00  0.00           H  
ATOM   2121  N   ALA A 249      39.066  31.489  19.857  1.00  0.00           N  
ATOM   2122  HN  ALA A 249      39.281  32.486  19.831  1.00  0.00           H  
ATOM   2123  CA  ALA A 249      38.931  30.752  18.601  1.00  0.00           C  
ATOM   2124  C   ALA A 249      40.032  29.705  18.422  1.00  0.00           C  
ATOM   2125  O   ALA A 249      39.780  28.600  17.938  1.00  0.00           O  
ATOM   2126  CB  ALA A 249      38.930  31.723  17.429  1.00  0.00           C  
ATOM   2127  N   TYR A 250      41.255  30.053  18.810  1.00  0.00           N  
ATOM   2128  HN  TYR A 250      41.415  30.984  19.195  1.00  0.00           H  
ATOM   2129  CA  TYR A 250      42.373  29.120  18.692  1.00  0.00           C  
ATOM   2130  C   TYR A 250      42.156  27.909  19.606  1.00  0.00           C  
ATOM   2131  O   TYR A 250      42.339  26.764  19.189  1.00  0.00           O  
ATOM   2132  CB  TYR A 250      43.685  29.823  19.052  1.00  0.00           C  
ATOM   2133  CG  TYR A 250      44.895  28.914  19.065  1.00  0.00           C  
ATOM   2134  CD1 TYR A 250      45.461  28.446  17.879  1.00  0.00           C  
ATOM   2135  CD2 TYR A 250      45.465  28.507  20.271  1.00  0.00           C  
ATOM   2136  CE1 TYR A 250      46.567  27.594  17.895  1.00  0.00           C  
ATOM   2137  CE2 TYR A 250      46.564  27.660  20.299  1.00  0.00           C  
ATOM   2138  CZ  TYR A 250      47.112  27.205  19.109  1.00  0.00           C  
ATOM   2139  OH  TYR A 250      48.212  26.367  19.146  1.00  0.00           O  
ATOM   2140  HH  TYR A 250      48.585  26.100  19.978  1.00  0.00           H  
ATOM   2141  N   VAL A 251      41.764  28.167  20.852  1.00  0.00           N  
ATOM   2142  HN  VAL A 251      41.634  29.136  21.144  1.00  0.00           H  
ATOM   2143  CA  VAL A 251      41.517  27.093  21.809  1.00  0.00           C  
ATOM   2144  C   VAL A 251      40.331  26.240  21.359  1.00  0.00           C  
ATOM   2145  O   VAL A 251      40.357  25.012  21.462  1.00  0.00           O  
ATOM   2146  CB  VAL A 251      41.246  27.656  23.231  1.00  0.00           C  
ATOM   2147  CG1 VAL A 251      40.816  26.529  24.181  1.00  0.00           C  
ATOM   2148  CG2 VAL A 251      42.504  28.335  23.760  1.00  0.00           C  
ATOM   2149  N   ARG A 252      39.291  26.893  20.859  1.00  0.00           N  
ATOM   2150  HN  ARG A 252      39.315  27.911  20.809  1.00  0.00           H  
ATOM   2151  CA  ARG A 252      38.113  26.179  20.379  1.00  0.00           C  
ATOM   2152  C   ARG A 252      38.520  25.191  19.268  1.00  0.00           C  
ATOM   2153  O   ARG A 252      38.026  24.065  19.210  1.00  0.00           O  
ATOM   2154  CB  ARG A 252      37.077  27.186  19.859  1.00  0.00           C  
ATOM   2155  CG  ARG A 252      35.802  26.566  19.293  1.00  0.00           C  
ATOM   2156  CD  ARG A 252      34.800  27.655  18.923  1.00  0.00           C  
ATOM   2157  NE  ARG A 252      35.371  28.597  17.966  1.00  0.00           N  
ATOM   2158  HE  ARG A 252      36.242  28.334  17.506  1.00  0.00           H  
ATOM   2159  CZ  ARG A 252      34.837  29.773  17.651  1.00  0.00           C  
ATOM   2160  NH1 ARG A 252      33.702  30.174  18.219  1.00  0.00           N  
ATOM   2161 1HH1 ARG A 252      33.235  29.576  18.901  1.00  0.00           H  
ATOM   2162 2HH1 ARG A 252      33.292  31.076  17.977  1.00  0.00           H  
ATOM   2163  NH2 ARG A 252      35.445  30.552  16.763  1.00  0.00           N  
ATOM   2164 1HH2 ARG A 252      36.315  30.245  16.328  1.00  0.00           H  
ATOM   2165 2HH2 ARG A 252      35.035  31.454  16.521  1.00  0.00           H  
ATOM   2166  N   ARG A 253      39.432  25.615  18.396  1.00  0.00           N  
ATOM   2167  HN  ARG A 253      39.810  26.558  18.489  1.00  0.00           H  
ATOM   2168  CA  ARG A 253      39.905  24.759  17.305  1.00  0.00           C  
ATOM   2169  C   ARG A 253      40.657  23.546  17.866  1.00  0.00           C  
ATOM   2170  O   ARG A 253      40.452  22.414  17.416  1.00  0.00           O  
ATOM   2171  CB  ARG A 253      40.815  25.557  16.362  1.00  0.00           C  
ATOM   2172  CG  ARG A 253      41.550  24.721  15.314  1.00  0.00           C  
ATOM   2173  CD  ARG A 253      40.608  24.122  14.274  1.00  0.00           C  
ATOM   2174  NE  ARG A 253      39.864  25.154  13.555  1.00  0.00           N  
ATOM   2175  HE  ARG A 253      39.958  26.119  13.873  1.00  0.00           H  
ATOM   2176  CZ  ARG A 253      39.073  24.917  12.513  1.00  0.00           C  
ATOM   2177  NH1 ARG A 253      38.433  25.921  11.927  1.00  0.00           N  
ATOM   2178 1HH1 ARG A 253      38.543  26.871  12.283  1.00  0.00           H  
ATOM   2179 2HH1 ARG A 253      37.826  25.739  11.128  1.00  0.00           H  
ATOM   2180  NH2 ARG A 253      38.930  23.679  12.049  1.00  0.00           N  
ATOM   2181 1HH2 ARG A 253      39.422  22.907  12.499  1.00  0.00           H  
ATOM   2182 2HH2 ARG A 253      38.323  23.497  11.250  1.00  0.00           H  
ATOM   2183  N   ALA A 254      41.517  23.781  18.852  1.00  0.00           N  
ATOM   2184  HN  ALA A 254      41.648  24.736  19.184  1.00  0.00           H  
ATOM   2185  CA  ALA A 254      42.277  22.698  19.468  1.00  0.00           C  
ATOM   2186  C   ALA A 254      41.349  21.709  20.172  1.00  0.00           C  
ATOM   2187  O   ALA A 254      41.596  20.500  20.162  1.00  0.00           O  
ATOM   2188  CB  ALA A 254      43.289  23.259  20.453  1.00  0.00           C  
ATOM   2189  N   LEU A 255      40.287  22.220  20.791  1.00  0.00           N  
ATOM   2190  HN  LEU A 255      40.139  23.229  20.786  1.00  0.00           H  
ATOM   2191  CA  LEU A 255      39.330  21.356  21.478  1.00  0.00           C  
ATOM   2192  C   LEU A 255      38.553  20.529  20.453  1.00  0.00           C  
ATOM   2193  O   LEU A 255      38.225  19.368  20.693  1.00  0.00           O  
ATOM   2194  CB  LEU A 255      38.364  22.189  22.326  1.00  0.00           C  
ATOM   2195  CG  LEU A 255      38.952  22.846  23.583  1.00  0.00           C  
ATOM   2196  CD1 LEU A 255      37.884  23.713  24.255  1.00  0.00           C  
ATOM   2197  CD2 LEU A 255      39.452  21.767  24.548  1.00  0.00           C  
ATOM   2198  N   HIS A 256      38.257  21.146  19.315  1.00  0.00           N  
ATOM   2199  HN  HIS A 256      38.538  22.119  19.196  1.00  0.00           H  
ATOM   2200  CA  HIS A 256      37.544  20.482  18.229  1.00  0.00           C  
ATOM   2201  C   HIS A 256      38.401  19.294  17.790  1.00  0.00           C  
ATOM   2202  O   HIS A 256      37.898  18.196  17.561  1.00  0.00           O  
ATOM   2203  CB  HIS A 256      37.351  21.476  17.073  1.00  0.00           C  
ATOM   2204  CG  HIS A 256      36.674  20.902  15.863  1.00  0.00           C  
ATOM   2205  ND1 HIS A 256      37.361  20.238  14.868  1.00  0.00           N  
ATOM   2206  HD1 HIS A 256      38.359  20.029  14.880  1.00  0.00           H  
ATOM   2207  CD2 HIS A 256      35.383  20.956  15.455  1.00  0.00           C  
ATOM   2208  CE1 HIS A 256      36.525  19.914  13.897  1.00  0.00           C  
ATOM   2209  NE2 HIS A 256      35.319  20.339  14.228  1.00  0.00           N  
ATOM   2210  HE2 HIS A 256      34.476  20.227  13.664  1.00  0.00           H  
ATOM   2211  N   ARG A 257      39.707  19.529  17.701  1.00  0.00           N  
ATOM   2212  HN  ARG A 257      40.052  20.464  17.919  1.00  0.00           H  
ATOM   2213  CA  ARG A 257      40.666  18.506  17.305  1.00  0.00           C  
ATOM   2214  C   ARG A 257      40.674  17.329  18.276  1.00  0.00           C  
ATOM   2215  O   ARG A 257      40.713  16.169  17.861  1.00  0.00           O  
ATOM   2216  CB  ARG A 257      42.068  19.112  17.249  1.00  0.00           C  
ATOM   2217  CG  ARG A 257      42.685  19.208  15.862  1.00  0.00           C  
ATOM   2218  CD  ARG A 257      43.749  20.293  15.841  1.00  0.00           C  
ATOM   2219  NE  ARG A 257      44.569  20.250  17.048  1.00  0.00           N  
ATOM   2220  HE  ARG A 257      44.698  19.348  17.506  1.00  0.00           H  
ATOM   2221  CZ  ARG A 257      45.157  21.311  17.586  1.00  0.00           C  
ATOM   2222  NH1 ARG A 257      45.019  22.505  17.021  1.00  0.00           N  
ATOM   2223 1HH1 ARG A 257      44.468  22.603  16.168  1.00  0.00           H  
ATOM   2224 2HH1 ARG A 257      45.471  23.321  17.435  1.00  0.00           H  
ATOM   2225  NH2 ARG A 257      45.874  21.183  18.696  1.00  0.00           N  
ATOM   2226 1HH2 ARG A 257      45.980  20.266  19.130  1.00  0.00           H  
ATOM   2227 2HH2 ARG A 257      46.326  21.999  19.110  1.00  0.00           H  
ATOM   2228  N   HIS A 258      40.629  17.629  19.571  1.00  0.00           N  
ATOM   2229  HN  HIS A 258      40.566  18.606  19.857  1.00  0.00           H  
ATOM   2230  CA  HIS A 258      40.668  16.587  20.590  1.00  0.00           C  
ATOM   2231  C   HIS A 258      39.352  15.904  20.947  1.00  0.00           C  
ATOM   2232  O   HIS A 258      39.298  14.681  21.043  1.00  0.00           O  
ATOM   2233  CB  HIS A 258      41.281  17.132  21.882  1.00  0.00           C  
ATOM   2234  CG  HIS A 258      41.421  16.098  22.954  1.00  0.00           C  
ATOM   2235  ND1 HIS A 258      42.462  15.195  22.985  1.00  0.00           N  
ATOM   2236  HD1 HIS A 258      43.242  15.173  22.329  1.00  0.00           H  
ATOM   2237  CD2 HIS A 258      40.616  15.780  23.997  1.00  0.00           C  
ATOM   2238  CE1 HIS A 258      42.292  14.363  23.997  1.00  0.00           C  
ATOM   2239  NE2 HIS A 258      41.179  14.697  24.627  1.00  0.00           N  
ATOM   2240  HE2 HIS A 258      40.799  14.226  25.449  1.00  0.00           H  
ATOM   2241  N   TYR A 259      38.294  16.683  21.153  1.00  0.00           N  
ATOM   2242  HN  TYR A 259      38.379  17.692  21.032  1.00  0.00           H  
ATOM   2243  CA  TYR A 259      37.016  16.110  21.549  1.00  0.00           C  
ATOM   2244  C   TYR A 259      36.042  15.746  20.434  1.00  0.00           C  
ATOM   2245  O   TYR A 259      34.980  15.180  20.703  1.00  0.00           O  
ATOM   2246  CB  TYR A 259      36.333  17.025  22.571  1.00  0.00           C  
ATOM   2247  CG  TYR A 259      37.073  17.093  23.894  1.00  0.00           C  
ATOM   2248  CD1 TYR A 259      37.842  18.208  24.237  1.00  0.00           C  
ATOM   2249  CD2 TYR A 259      37.025  16.026  24.791  1.00  0.00           C  
ATOM   2250  CE1 TYR A 259      38.547  18.255  25.445  1.00  0.00           C  
ATOM   2251  CE2 TYR A 259      37.721  16.062  25.995  1.00  0.00           C  
ATOM   2252  CZ  TYR A 259      38.480  17.175  26.316  1.00  0.00           C  
ATOM   2253  OH  TYR A 259      39.186  17.186  27.496  1.00  0.00           O  
ATOM   2254  HH  TYR A 259      39.707  17.949  27.716  1.00  0.00           H  
ATOM   2255  N   GLY A 260      36.395  16.068  19.194  1.00  0.00           N  
ATOM   2256  HN  GLY A 260      37.275  16.556  19.028  1.00  0.00           H  
ATOM   2257  CA  GLY A 260      35.535  15.730  18.072  1.00  0.00           C  
ATOM   2258  C   GLY A 260      34.611  16.813  17.552  1.00  0.00           C  
ATOM   2259  O   GLY A 260      34.111  17.647  18.305  1.00  0.00           O  
ATOM   2260  N   ALA A 261      34.369  16.781  16.248  1.00  0.00           N  
ATOM   2261  HN  ALA A 261      34.803  16.049  15.685  1.00  0.00           H  
ATOM   2262  CA  ALA A 261      33.504  17.755  15.590  1.00  0.00           C  
ATOM   2263  C   ALA A 261      32.065  17.708  16.099  1.00  0.00           C  
ATOM   2264  O   ALA A 261      31.362  18.713  16.056  1.00  0.00           O  
ATOM   2265  CB  ALA A 261      33.530  17.532  14.077  1.00  0.00           C  
ATOM   2266  N   GLN A 262      31.625  16.545  16.575  1.00  0.00           N  
ATOM   2267  HN  GLN A 262      32.249  15.738  16.586  1.00  0.00           H  
ATOM   2268  CA  GLN A 262      30.265  16.407  17.081  1.00  0.00           C  
ATOM   2269  C   GLN A 262      30.071  17.091  18.436  1.00  0.00           C  
ATOM   2270  O   GLN A 262      28.938  17.278  18.879  1.00  0.00           O  
ATOM   2271  CB  GLN A 262      29.888  14.919  17.199  1.00  0.00           C  
ATOM   2272  CG  GLN A 262      29.794  14.161  15.863  1.00  0.00           C  
ATOM   2273  CD  GLN A 262      28.496  14.423  15.109  1.00  0.00           C  
ATOM   2274  OE1 GLN A 262      27.607  15.121  15.597  1.00  0.00           O  
ATOM   2275  NE2 GLN A 262      28.382  13.853  13.909  1.00  0.00           N  
ATOM   2276 1HE2 GLN A 262      29.119  13.275  13.505  1.00  0.00           H  
ATOM   2277 2HE2 GLN A 262      27.513  14.028  13.404  1.00  0.00           H  
ATOM   2278  N   HIS A 263      31.168  17.487  19.081  1.00  0.00           N  
ATOM   2279  HN  HIS A 263      32.081  17.347  18.648  1.00  0.00           H  
ATOM   2280  CA  HIS A 263      31.088  18.118  20.397  1.00  0.00           C  
ATOM   2281  C   HIS A 263      31.593  19.559  20.476  1.00  0.00           C  
ATOM   2282  O   HIS A 263      31.475  20.204  21.519  1.00  0.00           O  
ATOM   2283  CB  HIS A 263      31.831  17.248  21.413  1.00  0.00           C  
ATOM   2284  CG  HIS A 263      31.381  15.820  21.403  1.00  0.00           C  
ATOM   2285  ND1 HIS A 263      30.113  15.438  21.787  1.00  0.00           N  
ATOM   2286  HD1 HIS A 263      29.398  16.061  22.163  1.00  0.00           H  
ATOM   2287  CD2 HIS A 263      32.001  14.693  20.977  1.00  0.00           C  
ATOM   2288  CE1 HIS A 263      29.970  14.139  21.592  1.00  0.00           C  
ATOM   2289  NE2 HIS A 263      31.100  13.664  21.101  1.00  0.00           N  
ATOM   2290  HE2 HIS A 263      31.275  12.690  20.854  1.00  0.00           H  
ATOM   2291  N   ILE A 264      32.147  20.066  19.379  1.00  0.00           N  
ATOM   2292  HN  ILE A 264      32.219  19.488  18.541  1.00  0.00           H  
ATOM   2293  CA  ILE A 264      32.654  21.435  19.352  1.00  0.00           C  
ATOM   2294  C   ILE A 264      32.154  22.141  18.107  1.00  0.00           C  
ATOM   2295  O   ILE A 264      32.437  21.712  16.994  1.00  0.00           O  
ATOM   2296  CB  ILE A 264      34.209  21.474  19.346  1.00  0.00           C  
ATOM   2297  CG1 ILE A 264      34.763  20.904  20.656  1.00  0.00           C  
ATOM   2298  CG2 ILE A 264      34.695  22.905  19.124  1.00  0.00           C  
ATOM   2299  CD1 ILE A 264      34.360  21.684  21.906  1.00  0.00           C  
ATOM   2300  N   ASN A 265      31.395  23.214  18.297  1.00  0.00           N  
ATOM   2301  HN  ASN A 265      31.168  23.501  19.249  1.00  0.00           H  
ATOM   2302  CA  ASN A 265      30.878  23.992  17.175  1.00  0.00           C  
ATOM   2303  C   ASN A 265      31.917  25.076  16.897  1.00  0.00           C  
ATOM   2304  O   ASN A 265      32.123  25.966  17.724  1.00  0.00           O  
ATOM   2305  CB  ASN A 265      29.535  24.632  17.549  1.00  0.00           C  
ATOM   2306  CG  ASN A 265      28.943  25.462  16.419  1.00  0.00           C  
ATOM   2307  OD1 ASN A 265      29.597  25.724  15.408  1.00  0.00           O  
ATOM   2308  ND2 ASN A 265      27.700  25.890  16.595  1.00  0.00           N  
ATOM   2309 1HD2 ASN A 265      27.303  26.446  15.838  1.00  0.00           H  
ATOM   2310 2HD2 ASN A 265      27.159  25.673  17.432  1.00  0.00           H  
ATOM   2311  N   LEU A 266      32.570  25.001  15.742  1.00  0.00           N  
ATOM   2312  HN  LEU A 266      32.340  24.252  15.088  1.00  0.00           H  
ATOM   2313  CA  LEU A 266      33.608  25.964  15.386  1.00  0.00           C  
ATOM   2314  C   LEU A 266      33.130  27.408  15.253  1.00  0.00           C  
ATOM   2315  O   LEU A 266      33.945  28.321  15.103  1.00  0.00           O  
ATOM   2316  CB  LEU A 266      34.308  25.528  14.097  1.00  0.00           C  
ATOM   2317  CG  LEU A 266      35.176  24.265  14.185  1.00  0.00           C  
ATOM   2318  CD1 LEU A 266      35.551  23.810  12.787  1.00  0.00           C  
ATOM   2319  CD2 LEU A 266      36.426  24.540  15.017  1.00  0.00           C  
ATOM   2320  N   GLU A 267      31.818  27.621  15.304  1.00  0.00           N  
ATOM   2321  HN  GLU A 267      31.183  26.830  15.410  1.00  0.00           H  
ATOM   2322  CA  GLU A 267      31.275  28.975  15.210  1.00  0.00           C  
ATOM   2323  C   GLU A 267      30.403  29.282  16.424  1.00  0.00           C  
ATOM   2324  O   GLU A 267      29.621  30.236  16.414  1.00  0.00           O  
ATOM   2325  CB  GLU A 267      30.452  29.133  13.926  1.00  0.00           C  
ATOM   2326  CG  GLU A 267      31.227  28.791  12.659  1.00  0.00           C  
ATOM   2327  CD  GLU A 267      30.389  28.914  11.394  1.00  0.00           C  
ATOM   2328  OE1 GLU A 267      29.209  28.504  11.411  1.00  0.00           O  
ATOM   2329  OE2 GLU A 267      30.915  29.407  10.376  1.00  0.00           O  
ATOM   2330  N   GLY A 268      30.538  28.472  17.472  1.00  0.00           N  
ATOM   2331  HN  GLY A 268      31.208  27.704  17.440  1.00  0.00           H  
ATOM   2332  CA  GLY A 268      29.732  28.683  18.659  1.00  0.00           C  
ATOM   2333  C   GLY A 268      30.514  28.756  19.956  1.00  0.00           C  
ATOM   2334  O   GLY A 268      31.749  28.812  19.945  1.00  0.00           O  
ATOM   2335  N   PRO A 269      29.815  28.762  21.104  1.00  0.00           N  
ATOM   2336  CA  PRO A 269      30.484  28.829  22.406  1.00  0.00           C  
ATOM   2337  C   PRO A 269      31.176  27.513  22.761  1.00  0.00           C  
ATOM   2338  O   PRO A 269      30.857  26.465  22.204  1.00  0.00           O  
ATOM   2339  CB  PRO A 269      29.341  29.164  23.358  1.00  0.00           C  
ATOM   2340  CG  PRO A 269      28.183  28.440  22.741  1.00  0.00           C  
ATOM   2341  CD  PRO A 269      28.348  28.749  21.265  1.00  0.00           C  
ATOM   2342  N   ILE A 270      32.118  27.581  23.693  1.00  0.00           N  
ATOM   2343  HN  ILE A 270      32.325  28.486  24.116  1.00  0.00           H  
ATOM   2344  CA  ILE A 270      32.870  26.412  24.137  1.00  0.00           C  
ATOM   2345  C   ILE A 270      32.236  25.807  25.388  1.00  0.00           C  
ATOM   2346  O   ILE A 270      31.880  26.535  26.318  1.00  0.00           O  
ATOM   2347  CB  ILE A 270      34.329  26.807  24.481  1.00  0.00           C  
ATOM   2348  CG1 ILE A 270      35.017  27.390  23.241  1.00  0.00           C  
ATOM   2349  CG2 ILE A 270      35.087  25.601  25.038  1.00  0.00           C  
ATOM   2350  CD1 ILE A 270      36.392  27.983  23.521  1.00  0.00           C  
ATOM   2351  N   PRO A 271      32.066  24.469  25.421  1.00  0.00           N  
ATOM   2352  CA  PRO A 271      31.472  23.833  26.602  1.00  0.00           C  
ATOM   2353  C   PRO A 271      32.319  24.201  27.826  1.00  0.00           C  
ATOM   2354  O   PRO A 271      33.537  24.067  27.809  1.00  0.00           O  
ATOM   2355  CB  PRO A 271      31.529  22.348  26.257  1.00  0.00           C  
ATOM   2356  CG  PRO A 271      31.324  22.358  24.774  1.00  0.00           C  
ATOM   2357  CD  PRO A 271      32.244  23.489  24.336  1.00  0.00           C  
ATOM   2358  N   ALA A 272      31.655  24.657  28.879  1.00  0.00           N  
ATOM   2359  HN  ALA A 272      30.636  24.683  28.837  1.00  0.00           H  
ATOM   2360  CA  ALA A 272      32.313  25.124  30.097  1.00  0.00           C  
ATOM   2361  C   ALA A 272      33.164  24.162  30.914  1.00  0.00           C  
ATOM   2362  O   ALA A 272      33.903  24.603  31.792  1.00  0.00           O  
ATOM   2363  CB  ALA A 272      31.274  25.775  31.005  1.00  0.00           C  
ATOM   2364  N   HIS A 273      33.084  22.863  30.644  1.00  0.00           N  
ATOM   2365  HN  HIS A 273      32.479  22.535  29.892  1.00  0.00           H  
ATOM   2366  CA  HIS A 273      33.866  21.903  31.428  1.00  0.00           C  
ATOM   2367  C   HIS A 273      35.189  21.465  30.801  1.00  0.00           C  
ATOM   2368  O   HIS A 273      35.922  20.670  31.392  1.00  0.00           O  
ATOM   2369  CB  HIS A 273      33.017  20.657  31.721  1.00  0.00           C  
ATOM   2370  CG  HIS A 273      32.640  19.875  30.500  1.00  0.00           C  
ATOM   2371  ND1 HIS A 273      32.127  20.466  29.365  1.00  0.00           N  
ATOM   2372  HD1 HIS A 273      31.973  21.466  29.239  1.00  0.00           H  
ATOM   2373  CD2 HIS A 273      32.678  18.544  30.246  1.00  0.00           C  
ATOM   2374  CE1 HIS A 273      31.866  19.534  28.465  1.00  0.00           C  
ATOM   2375  NE2 HIS A 273      32.191  18.359  28.975  1.00  0.00           N  
ATOM   2376  HE2 HIS A 273      32.096  17.461  28.502  1.00  0.00           H  
ATOM   2377  N   LEU A 274      35.516  22.004  29.631  1.00  0.00           N  
ATOM   2378  HN  LEU A 274      34.913  22.717  29.220  1.00  0.00           H  
ATOM   2379  CA  LEU A 274      36.728  21.590  28.924  1.00  0.00           C  
ATOM   2380  C   LEU A 274      37.968  22.466  29.043  1.00  0.00           C  
ATOM   2381  O   LEU A 274      38.973  22.197  28.380  1.00  0.00           O  
ATOM   2382  CB  LEU A 274      36.394  21.420  27.443  1.00  0.00           C  
ATOM   2383  CG  LEU A 274      35.159  20.564  27.149  1.00  0.00           C  
ATOM   2384  CD1 LEU A 274      34.896  20.538  25.642  1.00  0.00           C  
ATOM   2385  CD2 LEU A 274      35.377  19.153  27.697  1.00  0.00           C  
ATOM   2386  N   LEU A 275      37.922  23.490  29.889  1.00  0.00           N  
ATOM   2387  HN  LEU A 275      37.092  23.636  30.463  1.00  0.00           H  
ATOM   2388  CA  LEU A 275      39.051  24.405  30.001  1.00  0.00           C  
ATOM   2389  C   LEU A 275      40.104  24.122  31.076  1.00  0.00           C  
ATOM   2390  O   LEU A 275      41.017  24.925  31.267  1.00  0.00           O  
ATOM   2391  CB  LEU A 275      38.537  25.846  30.141  1.00  0.00           C  
ATOM   2392  CG  LEU A 275      37.738  26.440  28.970  1.00  0.00           C  
ATOM   2393  CD1 LEU A 275      38.488  26.212  27.652  1.00  0.00           C  
ATOM   2394  CD2 LEU A 275      36.353  25.805  28.910  1.00  0.00           C  
ATOM   2395  N   GLY A 276      39.980  22.989  31.765  1.00  0.00           N  
ATOM   2396  HN  GLY A 276      39.187  22.374  31.580  1.00  0.00           H  
ATOM   2397  CA  GLY A 276      40.955  22.613  32.777  1.00  0.00           C  
ATOM   2398  C   GLY A 276      40.767  23.242  34.145  1.00  0.00           C  
ATOM   2399  O   GLY A 276      41.596  23.064  35.045  1.00  0.00           O  
ATOM   2400  N   ASN A 277      39.668  23.967  34.307  1.00  0.00           N  
ATOM   2401  HN  ASN A 277      39.011  24.052  33.531  1.00  0.00           H  
ATOM   2402  CA  ASN A 277      39.373  24.644  35.558  1.00  0.00           C  
ATOM   2403  C   ASN A 277      37.867  24.597  35.812  1.00  0.00           C  
ATOM   2404  O   ASN A 277      37.069  24.750  34.894  1.00  0.00           O  
ATOM   2405  CB  ASN A 277      39.906  26.086  35.480  1.00  0.00           C  
ATOM   2406  CG  ASN A 277      39.427  26.967  36.622  1.00  0.00           C  
ATOM   2407  OD1 ASN A 277      38.327  27.522  36.573  1.00  0.00           O  
ATOM   2408  ND2 ASN A 277      40.254  27.104  37.655  1.00  0.00           N  
ATOM   2409 1HD2 ASN A 277      41.164  26.645  37.696  1.00  0.00           H  
ATOM   2410 2HD2 ASN A 277      39.933  27.695  38.421  1.00  0.00           H  
ATOM   2411  N   MET A 278      37.493  24.369  37.066  1.00  0.00           N  
ATOM   2412  HN  MET A 278      38.211  24.270  37.783  1.00  0.00           H  
ATOM   2413  CA  MET A 278      36.094  24.255  37.453  1.00  0.00           C  
ATOM   2414  C   MET A 278      35.189  25.365  36.925  1.00  0.00           C  
ATOM   2415  O   MET A 278      34.038  25.110  36.562  1.00  0.00           O  
ATOM   2416  CB  MET A 278      35.984  24.189  38.984  1.00  0.00           C  
ATOM   2417  CG  MET A 278      34.568  23.932  39.491  1.00  0.00           C  
ATOM   2418  SD  MET A 278      33.855  22.420  38.792  1.00  0.00           S  
ATOM   2419  CE  MET A 278      34.496  21.188  39.955  1.00  0.00           C  
ATOM   2420  N   TRP A 279      35.709  26.588  36.877  1.00  0.00           N  
ATOM   2421  HN  TRP A 279      36.677  26.729  37.168  1.00  0.00           H  
ATOM   2422  CA  TRP A 279      34.928  27.735  36.418  1.00  0.00           C  
ATOM   2423  C   TRP A 279      35.379  28.245  35.054  1.00  0.00           C  
ATOM   2424  O   TRP A 279      34.840  29.233  34.544  1.00  0.00           O  
ATOM   2425  CB  TRP A 279      35.020  28.856  37.456  1.00  0.00           C  
ATOM   2426  CG  TRP A 279      34.629  28.367  38.808  1.00  0.00           C  
ATOM   2427  CD1 TRP A 279      33.360  28.153  39.266  1.00  0.00           C  
ATOM   2428  CD2 TRP A 279      35.509  27.879  39.825  1.00  0.00           C  
ATOM   2429  NE1 TRP A 279      33.396  27.550  40.498  1.00  0.00           N  
ATOM   2430  HE1 TRP A 279      32.582  27.280  41.050  1.00  0.00           H  
ATOM   2431  CE2 TRP A 279      34.702  27.370  40.866  1.00  0.00           C  
ATOM   2432  CE3 TRP A 279      36.905  27.815  39.954  1.00  0.00           C  
ATOM   2433  CZ2 TRP A 279      35.243  26.805  42.028  1.00  0.00           C  
ATOM   2434  CZ3 TRP A 279      37.446  27.251  41.106  1.00  0.00           C  
ATOM   2435  CH2 TRP A 279      36.613  26.752  42.129  1.00  0.00           C  
ATOM   2436  N   ALA A 280      36.351  27.554  34.460  1.00  0.00           N  
ATOM   2437  HN  ALA A 280      36.727  26.727  34.923  1.00  0.00           H  
ATOM   2438  CA  ALA A 280      36.890  27.949  33.166  1.00  0.00           C  
ATOM   2439  C   ALA A 280      37.372  29.395  33.240  1.00  0.00           C  
ATOM   2440  O   ALA A 280      37.296  30.128  32.256  1.00  0.00           O  
ATOM   2441  CB  ALA A 280      35.817  27.803  32.076  1.00  0.00           C  
ATOM   2442  N   GLN A 281      37.862  29.804  34.410  1.00  0.00           N  
ATOM   2443  HN  GLN A 281      37.899  29.150  35.192  1.00  0.00           H  
ATOM   2444  CA  GLN A 281      38.346  31.168  34.594  1.00  0.00           C  
ATOM   2445  C   GLN A 281      39.794  31.302  34.138  1.00  0.00           C  
ATOM   2446  O   GLN A 281      40.249  32.398  33.809  1.00  0.00           O  
ATOM   2447  CB  GLN A 281      38.201  31.603  36.057  1.00  0.00           C  
ATOM   2448  CG  GLN A 281      39.053  30.838  37.052  1.00  0.00           C  
ATOM   2449  CD  GLN A 281      38.662  31.139  38.488  1.00  0.00           C  
ATOM   2450  OE1 GLN A 281      37.508  30.951  38.876  1.00  0.00           O  
ATOM   2451  NE2 GLN A 281      39.621  31.610  39.283  1.00  0.00           N  
ATOM   2452 1HE2 GLN A 281      39.358  31.812  40.248  1.00  0.00           H  
ATOM   2453 2HE2 GLN A 281      40.576  31.766  38.962  1.00  0.00           H  
ATOM   2454  N   THR A 282      40.510  30.182  34.141  1.00  0.00           N  
ATOM   2455  HN  THR A 282      40.069  29.326  34.477  1.00  0.00           H  
ATOM   2456  CA  THR A 282      41.898  30.117  33.687  1.00  0.00           C  
ATOM   2457  C   THR A 282      41.998  28.814  32.903  1.00  0.00           C  
ATOM   2458  O   THR A 282      41.464  27.790  33.328  1.00  0.00           O  
ATOM   2459  CB  THR A 282      42.914  30.108  34.859  1.00  0.00           C  
ATOM   2460  OG1 THR A 282      42.544  29.117  35.826  1.00  0.00           O  
ATOM   2461  HG1 THR A 282      43.166  29.111  36.544  1.00  0.00           H  
ATOM   2462  CG2 THR A 282      42.951  31.468  35.527  1.00  0.00           C  
ATOM   2463  N   TRP A 283      42.660  28.864  31.751  1.00  0.00           N  
ATOM   2464  HN  TRP A 283      43.096  29.741  31.466  1.00  0.00           H  
ATOM   2465  CA  TRP A 283      42.778  27.696  30.884  1.00  0.00           C  
ATOM   2466  C   TRP A 283      44.184  27.111  30.823  1.00  0.00           C  
ATOM   2467  O   TRP A 283      44.492  26.330  29.922  1.00  0.00           O  
ATOM   2468  CB  TRP A 283      42.357  28.060  29.464  1.00  0.00           C  
ATOM   2469  CG  TRP A 283      41.057  28.797  29.339  1.00  0.00           C  
ATOM   2470  CD1 TRP A 283      40.094  28.957  30.299  1.00  0.00           C  
ATOM   2471  CD2 TRP A 283      40.534  29.392  28.145  1.00  0.00           C  
ATOM   2472  NE1 TRP A 283      39.002  29.606  29.772  1.00  0.00           N  
ATOM   2473  HE1 TRP A 283      38.151  29.844  30.281  1.00  0.00           H  
ATOM   2474  CE2 TRP A 283      39.244  29.882  28.450  1.00  0.00           C  
ATOM   2475  CE3 TRP A 283      41.027  29.551  26.844  1.00  0.00           C  
ATOM   2476  CZ2 TRP A 283      38.442  30.519  27.502  1.00  0.00           C  
ATOM   2477  CZ3 TRP A 283      40.227  30.186  25.899  1.00  0.00           C  
ATOM   2478  CH2 TRP A 283      38.947  30.659  26.236  1.00  0.00           C  
ATOM   2479  N   SER A 284      45.029  27.489  31.775  1.00  0.00           N  
ATOM   2480  HN  SER A 284      44.701  28.127  32.500  1.00  0.00           H  
ATOM   2481  CA  SER A 284      46.414  27.021  31.818  1.00  0.00           C  
ATOM   2482  C   SER A 284      46.568  25.500  31.768  1.00  0.00           C  
ATOM   2483  O   SER A 284      47.487  24.980  31.135  1.00  0.00           O  
ATOM   2484  CB  SER A 284      47.093  27.539  33.091  1.00  0.00           C  
ATOM   2485  OG  SER A 284      46.977  28.947  33.186  1.00  0.00           O  
ATOM   2486  HG  SER A 284      47.398  29.268  33.975  1.00  0.00           H  
ATOM   2487  N   ASN A 285      45.663  24.794  32.434  1.00  0.00           N  
ATOM   2488  HN  ASN A 285      44.898  25.277  32.905  1.00  0.00           H  
ATOM   2489  CA  ASN A 285      45.742  23.345  32.504  1.00  0.00           C  
ATOM   2490  C   ASN A 285      45.527  22.542  31.224  1.00  0.00           C  
ATOM   2491  O   ASN A 285      45.772  21.341  31.212  1.00  0.00           O  
ATOM   2492  CB  ASN A 285      44.837  22.849  33.632  1.00  0.00           C  
ATOM   2493  CG  ASN A 285      45.348  23.284  35.005  1.00  0.00           C  
ATOM   2494  OD1 ASN A 285      46.503  23.037  35.345  1.00  0.00           O  
ATOM   2495  ND2 ASN A 285      44.496  23.939  35.787  1.00  0.00           N  
ATOM   2496 1HD2 ASN A 285      44.837  24.229  36.703  1.00  0.00           H  
ATOM   2497 2HD2 ASN A 285      43.537  24.144  35.505  1.00  0.00           H  
ATOM   2498  N   ILE A 286      45.078  23.187  30.152  1.00  0.00           N  
ATOM   2499  HN  ILE A 286      44.840  24.177  30.214  1.00  0.00           H  
ATOM   2500  CA  ILE A 286      44.925  22.476  28.883  1.00  0.00           C  
ATOM   2501  C   ILE A 286      46.004  22.933  27.898  1.00  0.00           C  
ATOM   2502  O   ILE A 286      45.836  22.823  26.686  1.00  0.00           O  
ATOM   2503  CB  ILE A 286      43.533  22.691  28.230  1.00  0.00           C  
ATOM   2504  CG1 ILE A 286      43.301  24.175  27.945  1.00  0.00           C  
ATOM   2505  CG2 ILE A 286      42.447  22.099  29.126  1.00  0.00           C  
ATOM   2506  CD1 ILE A 286      42.110  24.433  27.049  1.00  0.00           C  
ATOM   2507  N   TYR A 287      47.115  23.443  28.429  1.00  0.00           N  
ATOM   2508  HN  TYR A 287      47.192  23.517  29.443  1.00  0.00           H  
ATOM   2509  CA  TYR A 287      48.228  23.899  27.595  1.00  0.00           C  
ATOM   2510  C   TYR A 287      48.691  22.787  26.645  1.00  0.00           C  
ATOM   2511  O   TYR A 287      48.996  23.038  25.480  1.00  0.00           O  
ATOM   2512  CB  TYR A 287      49.406  24.338  28.471  1.00  0.00           C  
ATOM   2513  CG  TYR A 287      50.637  24.733  27.682  1.00  0.00           C  
ATOM   2514  CD1 TYR A 287      50.690  25.942  26.995  1.00  0.00           C  
ATOM   2515  CD2 TYR A 287      51.734  23.875  27.590  1.00  0.00           C  
ATOM   2516  CE1 TYR A 287      51.802  26.290  26.233  1.00  0.00           C  
ATOM   2517  CE2 TYR A 287      52.850  24.212  26.831  1.00  0.00           C  
ATOM   2518  CZ  TYR A 287      52.878  25.421  26.157  1.00  0.00           C  
ATOM   2519  OH  TYR A 287      53.983  25.764  25.411  1.00  0.00           O  
ATOM   2520  HH  TYR A 287      54.721  25.168  25.359  1.00  0.00           H  
ATOM   2521  N   ASP A 288      48.735  21.561  27.154  1.00  0.00           N  
ATOM   2522  HN  ASP A 288      48.465  21.423  28.128  1.00  0.00           H  
ATOM   2523  CA  ASP A 288      49.157  20.403  26.369  1.00  0.00           C  
ATOM   2524  C   ASP A 288      48.298  20.192  25.122  1.00  0.00           C  
ATOM   2525  O   ASP A 288      48.768  19.645  24.124  1.00  0.00           O  
ATOM   2526  CB  ASP A 288      49.104  19.140  27.232  1.00  0.00           C  
ATOM   2527  CG  ASP A 288      47.724  18.888  27.806  1.00  0.00           C  
ATOM   2528  OD1 ASP A 288      47.207  19.781  28.507  1.00  0.00           O  
ATOM   2529  OD2 ASP A 288      47.149  17.805  27.558  1.00  0.00           O  
ATOM   2530  N   LEU A 289      47.041  20.622  25.180  1.00  0.00           N  
ATOM   2531  HN  LEU A 289      46.702  21.072  26.030  1.00  0.00           H  
ATOM   2532  CA  LEU A 289      46.141  20.459  24.045  1.00  0.00           C  
ATOM   2533  C   LEU A 289      46.253  21.588  23.025  1.00  0.00           C  
ATOM   2534  O   LEU A 289      45.823  21.434  21.882  1.00  0.00           O  
ATOM   2535  CB  LEU A 289      44.684  20.371  24.523  1.00  0.00           C  
ATOM   2536  CG  LEU A 289      44.255  19.241  25.471  1.00  0.00           C  
ATOM   2537  CD1 LEU A 289      42.774  19.397  25.798  1.00  0.00           C  
ATOM   2538  CD2 LEU A 289      44.515  17.888  24.830  1.00  0.00           C  
ATOM   2539  N   VAL A 290      46.845  22.711  23.426  1.00  0.00           N  
ATOM   2540  HN  VAL A 290      47.234  22.768  24.367  1.00  0.00           H  
ATOM   2541  CA  VAL A 290      46.944  23.864  22.531  1.00  0.00           C  
ATOM   2542  C   VAL A 290      48.352  24.407  22.270  1.00  0.00           C  
ATOM   2543  O   VAL A 290      48.501  25.476  21.670  1.00  0.00           O  
ATOM   2544  CB  VAL A 290      46.073  25.038  23.063  1.00  0.00           C  
ATOM   2545  CG1 VAL A 290      44.683  24.538  23.413  1.00  0.00           C  
ATOM   2546  CG2 VAL A 290      46.726  25.665  24.285  1.00  0.00           C  
ATOM   2547  N   VAL A 291      49.379  23.684  22.705  1.00  0.00           N  
ATOM   2548  HN  VAL A 291      49.206  22.797  23.178  1.00  0.00           H  
ATOM   2549  CA  VAL A 291      50.752  24.145  22.514  1.00  0.00           C  
ATOM   2550  C   VAL A 291      51.029  24.591  21.072  1.00  0.00           C  
ATOM   2551  O   VAL A 291      50.878  23.816  20.130  1.00  0.00           O  
ATOM   2552  CB  VAL A 291      51.767  23.052  22.933  1.00  0.00           C  
ATOM   2553  CG1 VAL A 291      51.500  21.770  22.172  1.00  0.00           C  
ATOM   2554  CG2 VAL A 291      53.187  23.540  22.692  1.00  0.00           C  
ATOM   2555  N   PRO A 292      51.426  25.864  20.888  1.00  0.00           N  
ATOM   2556  CA  PRO A 292      51.725  26.429  19.566  1.00  0.00           C  
ATOM   2557  C   PRO A 292      52.812  25.665  18.809  1.00  0.00           C  
ATOM   2558  O   PRO A 292      52.647  25.336  17.634  1.00  0.00           O  
ATOM   2559  CB  PRO A 292      52.142  27.863  19.890  1.00  0.00           C  
ATOM   2560  CG  PRO A 292      51.348  28.170  21.135  1.00  0.00           C  
ATOM   2561  CD  PRO A 292      51.505  26.903  21.931  1.00  0.00           C  
ATOM   2562  N   PHE A 293      53.927  25.398  19.479  1.00  0.00           N  
ATOM   2563  HN  PHE A 293      54.021  25.713  20.444  1.00  0.00           H  
ATOM   2564  CA  PHE A 293      55.019  24.660  18.854  1.00  0.00           C  
ATOM   2565  C   PHE A 293      55.376  23.458  19.712  1.00  0.00           C  
ATOM   2566  O   PHE A 293      56.267  23.526  20.557  1.00  0.00           O  
ATOM   2567  CB  PHE A 293      56.245  25.560  18.668  1.00  0.00           C  
ATOM   2568  CG  PHE A 293      55.991  26.751  17.789  1.00  0.00           C  
ATOM   2569  CD1 PHE A 293      55.631  27.977  18.339  1.00  0.00           C  
ATOM   2570  CD2 PHE A 293      56.088  26.642  16.408  1.00  0.00           C  
ATOM   2571  CE1 PHE A 293      55.371  29.073  17.526  1.00  0.00           C  
ATOM   2572  CE2 PHE A 293      55.829  27.734  15.586  1.00  0.00           C  
ATOM   2573  CZ  PHE A 293      55.471  28.951  16.144  1.00  0.00           C  
ATOM   2574  N   PRO A 294      54.670  22.334  19.505  1.00  0.00           N  
ATOM   2575  CA  PRO A 294      54.888  21.091  20.251  1.00  0.00           C  
ATOM   2576  C   PRO A 294      56.290  20.500  20.110  1.00  0.00           C  
ATOM   2577  O   PRO A 294      56.732  19.732  20.968  1.00  0.00           O  
ATOM   2578  CB  PRO A 294      53.790  20.168  19.714  1.00  0.00           C  
ATOM   2579  CG  PRO A 294      53.588  20.660  18.319  1.00  0.00           C  
ATOM   2580  CD  PRO A 294      53.612  22.157  18.495  1.00  0.00           C  
ATOM   2581  N   SER A 295      56.991  20.858  19.038  1.00  0.00           N  
ATOM   2582  HN  SER A 295      56.578  21.489  18.351  1.00  0.00           H  
ATOM   2583  CA  SER A 295      58.346  20.356  18.837  1.00  0.00           C  
ATOM   2584  C   SER A 295      59.261  20.883  19.940  1.00  0.00           C  
ATOM   2585  O   SER A 295      60.355  20.363  20.152  1.00  0.00           O  
ATOM   2586  CB  SER A 295      58.885  20.786  17.472  1.00  0.00           C  
ATOM   2587  OG  SER A 295      58.203  20.118  16.424  1.00  0.00           O  
ATOM   2588  HG  SER A 295      58.538  20.385  15.576  1.00  0.00           H  
ATOM   2589  N   ALA A 296      58.809  21.925  20.631  1.00  0.00           N  
ATOM   2590  HN  ALA A 296      57.900  22.321  20.392  1.00  0.00           H  
ATOM   2591  CA  ALA A 296      59.575  22.517  21.720  1.00  0.00           C  
ATOM   2592  C   ALA A 296      58.937  22.078  23.033  1.00  0.00           C  
ATOM   2593  O   ALA A 296      58.143  22.811  23.623  1.00  0.00           O  
ATOM   2594  CB  ALA A 296      59.564  24.039  21.610  1.00  0.00           C  
ATOM   2595  N   PRO A 297      59.283  20.870  23.509  1.00  0.00           N  
ATOM   2596  CA  PRO A 297      58.737  20.330  24.757  1.00  0.00           C  
ATOM   2597  C   PRO A 297      59.111  21.150  25.989  1.00  0.00           C  
ATOM   2598  O   PRO A 297      60.206  21.712  26.072  1.00  0.00           O  
ATOM   2599  CB  PRO A 297      59.317  18.919  24.799  1.00  0.00           C  
ATOM   2600  CG  PRO A 297      60.663  19.112  24.175  1.00  0.00           C  
ATOM   2601  CD  PRO A 297      60.341  19.988  22.982  1.00  0.00           C  
ATOM   2602  N   SER A 298      58.186  21.218  26.939  1.00  0.00           N  
ATOM   2603  HN  SER A 298      57.295  20.742  26.800  1.00  0.00           H  
ATOM   2604  CA  SER A 298      58.410  21.954  28.173  1.00  0.00           C  
ATOM   2605  C   SER A 298      58.419  20.967  29.329  1.00  0.00           C  
ATOM   2606  O   SER A 298      57.621  20.027  29.359  1.00  0.00           O  
ATOM   2607  CB  SER A 298      57.310  22.996  28.373  1.00  0.00           C  
ATOM   2608  OG  SER A 298      59.318  19.497  28.240  1.00  0.00           O  
ATOM   2609  HG  SER A 298      59.730  18.645  28.159  1.00  0.00           H  
ATOM   2610  N   MET A 299      59.325  21.173  30.278  1.00  0.00           N  
ATOM   2611  HN  MET A 299      59.965  21.964  30.200  1.00  0.00           H  
ATOM   2612  CA  MET A 299      59.417  20.288  31.425  1.00  0.00           C  
ATOM   2613  C   MET A 299      58.120  20.194  32.208  1.00  0.00           C  
ATOM   2614  O   MET A 299      57.295  21.109  32.194  1.00  0.00           O  
ATOM   2615  CB  MET A 299      60.525  20.743  32.372  1.00  0.00           C  
ATOM   2616  CG  MET A 299      61.873  20.155  32.054  1.00  0.00           C  
ATOM   2617  SD  MET A 299      63.030  20.380  33.396  1.00  0.00           S  
ATOM   2618  CE  MET A 299      62.368  19.255  34.608  1.00  0.00           C  
ATOM   2619  N   ASP A 300      57.951  19.068  32.889  1.00  0.00           N  
ATOM   2620  HN  ASP A 300      58.665  18.342  32.828  1.00  0.00           H  
ATOM   2621  CA  ASP A 300      56.784  18.835  33.718  1.00  0.00           C  
ATOM   2622  C   ASP A 300      57.068  19.606  35.006  1.00  0.00           C  
ATOM   2623  O   ASP A 300      57.739  19.096  35.907  1.00  0.00           O  
ATOM   2624  CB  ASP A 300      56.652  17.339  34.010  1.00  0.00           C  
ATOM   2625  CG  ASP A 300      55.319  16.978  34.623  1.00  0.00           C  
ATOM   2626  OD1 ASP A 300      54.829  17.742  35.482  1.00  0.00           O  
ATOM   2627  OD2 ASP A 300      54.771  15.920  34.252  1.00  0.00           O  
ATOM   2628  N   THR A 301      56.581  20.842  35.077  1.00  0.00           N  
ATOM   2629  HN  THR A 301      56.033  21.211  34.299  1.00  0.00           H  
ATOM   2630  CA  THR A 301      56.817  21.678  36.247  1.00  0.00           C  
ATOM   2631  C   THR A 301      56.376  21.042  37.559  1.00  0.00           C  
ATOM   2632  O   THR A 301      57.120  21.075  38.537  1.00  0.00           O  
ATOM   2633  CB  THR A 301      56.132  23.054  36.106  1.00  0.00           C  
ATOM   2634  OG1 THR A 301      56.580  23.698  34.907  1.00  0.00           O  
ATOM   2635  HG1 THR A 301      56.158  24.545  34.820  1.00  0.00           H  
ATOM   2636  CG2 THR A 301      56.497  23.963  37.287  1.00  0.00           C  
ATOM   2637  N   THR A 302      55.181  20.457  37.584  1.00  0.00           N  
ATOM   2638  HN  THR A 302      54.601  20.455  36.745  1.00  0.00           H  
ATOM   2639  CA  THR A 302      54.694  19.819  38.799  1.00  0.00           C  
ATOM   2640  C   THR A 302      55.584  18.628  39.139  1.00  0.00           C  
ATOM   2641  O   THR A 302      55.983  18.447  40.292  1.00  0.00           O  
ATOM   2642  CB  THR A 302      53.238  19.345  38.638  1.00  0.00           C  
ATOM   2643  OG1 THR A 302      52.384  20.485  38.467  1.00  0.00           O  
ATOM   2644  HG1 THR A 302      52.660  20.979  37.703  1.00  0.00           H  
ATOM   2645  CG2 THR A 302      52.798  18.557  39.857  1.00  0.00           C  
ATOM   2646  N   GLU A 303      55.900  17.818  38.132  1.00  0.00           N  
ATOM   2647  HN  GLU A 303      55.539  18.016  37.199  1.00  0.00           H  
ATOM   2648  CA  GLU A 303      56.753  16.652  38.338  1.00  0.00           C  
ATOM   2649  C   GLU A 303      58.116  17.078  38.869  1.00  0.00           C  
ATOM   2650  O   GLU A 303      58.714  16.387  39.693  1.00  0.00           O  
ATOM   2651  CB  GLU A 303      56.918  15.875  37.032  1.00  0.00           C  
ATOM   2652  CG  GLU A 303      56.328  14.630  39.552  1.00  0.00           C  
ATOM   2653  CD  GLU A 303      56.969  13.376  40.171  1.00  0.00           C  
ATOM   2654  OE1 GLU A 303      58.067  13.060  39.830  1.00  0.00           O  
ATOM   2655  OE2 GLU A 303      56.227  12.778  40.989  1.00  0.00           O  
ATOM   2656  N   ALA A 304      58.602  18.221  38.391  1.00  0.00           N  
ATOM   2657  HN  ALA A 304      58.055  18.745  37.708  1.00  0.00           H  
ATOM   2658  CA  ALA A 304      59.897  18.745  38.818  1.00  0.00           C  
ATOM   2659  C   ALA A 304      59.867  19.158  40.289  1.00  0.00           C  
ATOM   2660  O   ALA A 304      60.750  18.791  41.056  1.00  0.00           O  
ATOM   2661  CB  ALA A 304      60.295  19.935  37.946  1.00  0.00           C  
ATOM   2662  N   MET A 305      58.848  19.919  40.680  1.00  0.00           N  
ATOM   2663  HN  MET A 305      58.143  20.200  39.999  1.00  0.00           H  
ATOM   2664  CA  MET A 305      58.720  20.361  42.069  1.00  0.00           C  
ATOM   2665  C   MET A 305      58.671  19.158  43.008  1.00  0.00           C  
ATOM   2666  O   MET A 305      59.380  19.104  44.015  1.00  0.00           O  
ATOM   2667  CB  MET A 305      57.454  21.205  42.242  1.00  0.00           C  
ATOM   2668  CG  MET A 305      57.523  22.564  41.568  1.00  0.00           C  
ATOM   2669  SD  MET A 305      55.990  23.505  41.708  1.00  0.00           S  
ATOM   2670  CE  MET A 305      56.044  23.993  43.446  1.00  0.00           C  
ATOM   2671  N   LEU A 306      57.828  18.190  42.665  1.00  0.00           N  
ATOM   2672  HN  LEU A 306      57.267  18.300  41.820  1.00  0.00           H  
ATOM   2673  CA  LEU A 306      57.679  16.976  43.457  1.00  0.00           C  
ATOM   2674  C   LEU A 306      58.964  16.155  43.403  1.00  0.00           C  
ATOM   2675  O   LEU A 306      59.437  15.656  44.425  1.00  0.00           O  
ATOM   2676  CB  LEU A 306      56.509  16.148  42.921  1.00  0.00           C  
ATOM   2677  CG  LEU A 306      55.116  16.781  43.006  1.00  0.00           C  
ATOM   2678  CD1 LEU A 306      54.152  16.026  42.106  1.00  0.00           C  
ATOM   2679  CD2 LEU A 306      54.630  16.771  44.449  1.00  0.00           C  
ATOM   2680  N   LYS A 307      59.524  16.027  42.203  1.00  0.00           N  
ATOM   2681  HN  LYS A 307      59.080  16.476  41.402  1.00  0.00           H  
ATOM   2682  CA  LYS A 307      60.750  15.267  41.994  1.00  0.00           C  
ATOM   2683  C   LYS A 307      61.881  15.713  42.912  1.00  0.00           C  
ATOM   2684  O   LYS A 307      62.699  14.895  43.332  1.00  0.00           O  
ATOM   2685  CB  LYS A 307      61.195  15.374  40.538  1.00  0.00           C  
ATOM   2686  CG  LYS A 307      59.736  13.121  43.334  1.00  0.00           C  
ATOM   2687  CD  LYS A 307      60.246  11.760  43.772  1.00  0.00           C  
ATOM   2688  CE  LYS A 307      59.058  10.767  43.835  1.00  0.00           C  
ATOM   2689  NZ  LYS A 307      58.132  11.167  44.915  1.00  0.00           N  
ATOM   2690  HZ1 LYS A 307      58.643  11.177  45.819  1.00  0.00           H  
ATOM   2691  HZ2 LYS A 307      57.770  12.120  44.711  1.00  0.00           H  
ATOM   2692  HZ3 LYS A 307      57.336  10.502  44.969  1.00  0.00           H  
ATOM   2693  N   GLN A 308      61.942  17.006  43.219  1.00  0.00           N  
ATOM   2694  HN  GLN A 308      61.251  17.655  42.843  1.00  0.00           H  
ATOM   2695  CA  GLN A 308      63.000  17.490  44.094  1.00  0.00           C  
ATOM   2696  C   GLN A 308      62.518  18.029  45.434  1.00  0.00           C  
ATOM   2697  O   GLN A 308      62.990  19.054  45.923  1.00  0.00           O  
ATOM   2698  CB  GLN A 308      63.871  18.519  43.369  1.00  0.00           C  
ATOM   2699  CG  GLN A 308      63.134  19.520  42.516  1.00  0.00           C  
ATOM   2700  CD  GLN A 308      64.047  20.143  41.476  1.00  0.00           C  
ATOM   2701  OE1 GLN A 308      65.096  20.697  41.806  1.00  0.00           O  
ATOM   2702  NE2 GLN A 308      63.656  20.046  40.210  1.00  0.00           N  
ATOM   2703 1HE2 GLN A 308      64.270  20.465  39.511  1.00  0.00           H  
ATOM   2704 2HE2 GLN A 308      62.787  19.587  39.937  1.00  0.00           H  
ATOM   2705  N   GLY A 309      61.567  17.305  46.014  1.00  0.00           N  
ATOM   2706  HN  GLY A 309      61.204  16.490  45.520  1.00  0.00           H  
ATOM   2707  CA  GLY A 309      61.023  17.625  47.322  1.00  0.00           C  
ATOM   2708  C   GLY A 309      60.537  19.011  47.696  1.00  0.00           C  
ATOM   2709  O   GLY A 309      60.742  19.433  48.834  1.00  0.00           O  
ATOM   2710  N   TRP A 310      59.905  19.731  46.775  1.00  0.00           N  
ATOM   2711  HN  TRP A 310      59.781  19.366  45.831  1.00  0.00           H  
ATOM   2712  CA  TRP A 310      59.390  21.049  47.128  1.00  0.00           C  
ATOM   2713  C   TRP A 310      58.225  20.821  48.085  1.00  0.00           C  
ATOM   2714  O   TRP A 310      57.478  19.857  47.936  1.00  0.00           O  
ATOM   2715  CB  TRP A 310      58.899  21.808  45.887  1.00  0.00           C  
ATOM   2716  CG  TRP A 310      59.982  22.541  45.158  1.00  0.00           C  
ATOM   2717  CD1 TRP A 310      61.119  22.007  44.627  1.00  0.00           C  
ATOM   2718  CD2 TRP A 310      60.033  23.948  44.884  1.00  0.00           C  
ATOM   2719  NE1 TRP A 310      61.877  22.992  44.039  1.00  0.00           N  
ATOM   2720  HE1 TRP A 310      62.773  22.851  43.572  1.00  0.00           H  
ATOM   2721  CE2 TRP A 310      61.235  24.193  44.182  1.00  0.00           C  
ATOM   2722  CE3 TRP A 310      59.181  25.025  45.163  1.00  0.00           C  
ATOM   2723  CZ2 TRP A 310      61.608  25.474  43.754  1.00  0.00           C  
ATOM   2724  CZ3 TRP A 310      59.551  26.298  44.738  1.00  0.00           C  
ATOM   2725  CH2 TRP A 310      60.757  26.509  44.039  1.00  0.00           C  
ATOM   2726  N   THR A 311      58.086  21.695  49.075  1.00  0.00           N  
ATOM   2727  HN  THR A 311      58.753  22.462  49.160  1.00  0.00           H  
ATOM   2728  CA  THR A 311      57.001  21.583  50.045  1.00  0.00           C  
ATOM   2729  C   THR A 311      56.277  22.918  50.107  1.00  0.00           C  
ATOM   2730  O   THR A 311      56.784  23.926  49.622  1.00  0.00           O  
ATOM   2731  CB  THR A 311      57.527  21.284  51.463  1.00  0.00           C  
ATOM   2732  OG1 THR A 311      58.278  22.410  51.937  1.00  0.00           O  
ATOM   2733  HG1 THR A 311      58.602  22.226  52.811  1.00  0.00           H  
ATOM   2734  CG2 THR A 311      58.416  20.046  51.458  1.00  0.00           C  
ATOM   2735  N   PRO A 312      55.075  22.942  50.702  1.00  0.00           N  
ATOM   2736  CA  PRO A 312      54.352  24.211  50.787  1.00  0.00           C  
ATOM   2737  C   PRO A 312      55.214  25.287  51.446  1.00  0.00           C  
ATOM   2738  O   PRO A 312      55.196  26.446  51.036  1.00  0.00           O  
ATOM   2739  CB  PRO A 312      53.128  23.846  51.620  1.00  0.00           C  
ATOM   2740  CG  PRO A 312      52.849  22.444  51.163  1.00  0.00           C  
ATOM   2741  CD  PRO A 312      54.229  21.824  51.158  1.00  0.00           C  
ATOM   2742  N   ARG A 313      55.981  24.897  52.460  1.00  0.00           N  
ATOM   2743  HN  ARG A 313      55.970  23.920  52.752  1.00  0.00           H  
ATOM   2744  CA  ARG A 313      56.836  25.846  53.160  1.00  0.00           C  
ATOM   2745  C   ARG A 313      57.914  26.395  52.227  1.00  0.00           C  
ATOM   2746  O   ARG A 313      58.199  27.590  52.243  1.00  0.00           O  
ATOM   2747  CB  ARG A 313      57.483  25.189  54.383  1.00  0.00           C  
ATOM   2748  CG  ARG A 313      57.856  26.180  55.485  1.00  0.00           C  
ATOM   2749  CD  ARG A 313      58.585  25.495  56.634  1.00  0.00           C  
ATOM   2750  NE  ARG A 313      58.774  26.369  57.794  1.00  0.00           N  
ATOM   2751  HE  ARG A 313      59.722  26.681  58.004  1.00  0.00           H  
ATOM   2752  CZ  ARG A 313      57.793  26.785  58.593  1.00  0.00           C  
ATOM   2753  NH1 ARG A 313      56.535  26.416  58.364  1.00  0.00           N  
ATOM   2754 1HH1 ARG A 313      55.784  26.735  58.976  1.00  0.00           H  
ATOM   2755 2HH1 ARG A 313      56.322  25.818  57.566  1.00  0.00           H  
ATOM   2756  NH2 ARG A 313      58.070  27.563  59.631  1.00  0.00           N  
ATOM   2757 1HH2 ARG A 313      57.319  27.882  60.243  1.00  0.00           H  
ATOM   2758 2HH2 ARG A 313      59.034  27.846  59.807  1.00  0.00           H  
ATOM   2759  N   ARG A 314      58.509  25.521  51.416  1.00  0.00           N  
ATOM   2760  HN  ARG A 314      58.240  24.538  51.456  1.00  0.00           H  
ATOM   2761  CA  ARG A 314      59.542  25.944  50.468  1.00  0.00           C  
ATOM   2762  C   ARG A 314      58.948  27.020  49.573  1.00  0.00           C  
ATOM   2763  O   ARG A 314      59.558  28.063  49.330  1.00  0.00           O  
ATOM   2764  CB  ARG A 314      59.986  24.772  49.584  1.00  0.00           C  
ATOM   2765  CG  ARG A 314      61.485  24.491  49.595  1.00  0.00           C  
ATOM   2766  CD  ARG A 314      62.322  25.714  49.229  1.00  0.00           C  
ATOM   2767  NE  ARG A 314      62.669  25.799  47.808  1.00  0.00           N  
ATOM   2768  HE  ARG A 314      62.336  26.610  47.287  1.00  0.00           H  
ATOM   2769  CZ  ARG A 314      63.388  24.894  47.149  1.00  0.00           C  
ATOM   2770  NH1 ARG A 314      63.840  23.814  47.771  1.00  0.00           N  
ATOM   2771 1HH1 ARG A 314      63.614  23.672  48.756  1.00  0.00           H  
ATOM   2772 2HH1 ARG A 314      64.391  23.120  47.266  1.00  0.00           H  
ATOM   2773  NH2 ARG A 314      63.681  25.079  45.870  1.00  0.00           N  
ATOM   2774 1HH2 ARG A 314      63.333  25.910  45.391  1.00  0.00           H  
ATOM   2775 2HH2 ARG A 314      64.232  24.385  45.365  1.00  0.00           H  
ATOM   2776  N   MET A 315      57.746  26.736  49.084  1.00  0.00           N  
ATOM   2777  HN  MET A 315      57.311  25.850  49.341  1.00  0.00           H  
ATOM   2778  CA  MET A 315      57.024  27.634  48.199  1.00  0.00           C  
ATOM   2779  C   MET A 315      56.869  29.039  48.775  1.00  0.00           C  
ATOM   2780  O   MET A 315      57.169  30.018  48.098  1.00  0.00           O  
ATOM   2781  CB  MET A 315      55.660  27.023  47.864  1.00  0.00           C  
ATOM   2782  CG  MET A 315      55.773  25.773  46.989  1.00  0.00           C  
ATOM   2783  SD  MET A 315      54.316  24.724  47.003  1.00  0.00           S  
ATOM   2784  CE  MET A 315      53.205  25.656  45.917  1.00  0.00           C  
ATOM   2785  N   PHE A 316      56.418  29.148  50.021  1.00  0.00           N  
ATOM   2786  HN  PHE A 316      56.183  28.312  50.556  1.00  0.00           H  
ATOM   2787  CA  PHE A 316      56.260  30.469  50.621  1.00  0.00           C  
ATOM   2788  C   PHE A 316      57.607  31.109  50.938  1.00  0.00           C  
ATOM   2789  O   PHE A 316      57.733  32.334  50.931  1.00  0.00           O  
ATOM   2790  CB  PHE A 316      55.388  30.400  51.879  1.00  0.00           C  
ATOM   2791  CG  PHE A 316      53.931  30.168  51.587  1.00  0.00           C  
ATOM   2792  CD1 PHE A 316      53.434  28.882  51.430  1.00  0.00           C  
ATOM   2793  CD2 PHE A 316      53.064  31.244  51.421  1.00  0.00           C  
ATOM   2794  CE1 PHE A 316      52.091  28.669  51.109  1.00  0.00           C  
ATOM   2795  CE2 PHE A 316      51.721  31.041  51.100  1.00  0.00           C  
ATOM   2796  CZ  PHE A 316      51.236  29.754  50.942  1.00  0.00           C  
ATOM   2797  N   LYS A 317      58.612  30.281  51.212  1.00  0.00           N  
ATOM   2798  HN  LYS A 317      58.445  29.275  51.222  1.00  0.00           H  
ATOM   2799  CA  LYS A 317      59.949  30.789  51.499  1.00  0.00           C  
ATOM   2800  C   LYS A 317      60.517  31.434  50.234  1.00  0.00           C  
ATOM   2801  O   LYS A 317      61.180  32.466  50.303  1.00  0.00           O  
ATOM   2802  CB  LYS A 317      60.871  29.653  51.964  1.00  0.00           C  
ATOM   2803  CG  LYS A 317      60.647  29.188  53.404  1.00  0.00           C  
ATOM   2804  CD  LYS A 317      61.173  30.215  54.405  1.00  0.00           C  
ATOM   2805  CE  LYS A 317      61.057  29.722  55.840  1.00  0.00           C  
ATOM   2806  NZ  LYS A 317      61.712  30.663  56.797  1.00  0.00           N  
ATOM   2807  HZ1 LYS A 317      61.634  30.333  57.759  1.00  0.00           H  
ATOM   2808  HZ2 LYS A 317      61.347  31.610  56.697  1.00  0.00           H  
ATOM   2809  HZ3 LYS A 317      62.683  30.840  56.541  1.00  0.00           H  
ATOM   2810  N   GLU A 318      60.263  30.823  49.077  1.00  0.00           N  
ATOM   2811  HN  GLU A 318      59.726  29.956  49.071  1.00  0.00           H  
ATOM   2812  CA  GLU A 318      60.746  31.383  47.817  1.00  0.00           C  
ATOM   2813  C   GLU A 318      60.074  32.730  47.565  1.00  0.00           C  
ATOM   2814  O   GLU A 318      60.723  33.688  47.140  1.00  0.00           O  
ATOM   2815  CB  GLU A 318      60.449  30.444  46.644  1.00  0.00           C  
ATOM   2816  CG  GLU A 318      61.320  29.196  46.568  1.00  0.00           C  
ATOM   2817  CD  GLU A 318      62.807  29.505  46.643  1.00  0.00           C  
ATOM   2818  OE1 GLU A 318      63.241  30.541  46.083  1.00  0.00           O  
ATOM   2819  OE2 GLU A 318      63.543  28.701  47.253  1.00  0.00           O  
ATOM   2820  N   ALA A 319      58.770  32.798  47.820  1.00  0.00           N  
ATOM   2821  HN  ALA A 319      58.285  31.966  48.154  1.00  0.00           H  
ATOM   2822  CA  ALA A 319      58.016  34.035  47.633  1.00  0.00           C  
ATOM   2823  C   ALA A 319      58.556  35.102  48.582  1.00  0.00           C  
ATOM   2824  O   ALA A 319      58.763  36.249  48.189  1.00  0.00           O  
ATOM   2825  CB  ALA A 319      56.529  33.796  47.903  1.00  0.00           C  
ATOM   2826  N   ASP A 320      58.790  34.718  49.835  1.00  0.00           N  
ATOM   2827  HN  ASP A 320      58.598  33.754  50.108  1.00  0.00           H  
ATOM   2828  CA  ASP A 320      59.316  35.653  50.823  1.00  0.00           C  
ATOM   2829  C   ASP A 320      60.658  36.193  50.322  1.00  0.00           C  
ATOM   2830  O   ASP A 320      60.945  37.386  50.449  1.00  0.00           O  
ATOM   2831  CB  ASP A 320      59.481  34.950  52.179  1.00  0.00           C  
ATOM   2832  CG  ASP A 320      59.841  35.912  53.306  1.00  0.00           C  
ATOM   2833  OD1 ASP A 320      59.094  36.886  53.542  1.00  0.00           O  
ATOM   2834  OD2 ASP A 320      60.871  35.688  53.972  1.00  0.00           O  
ATOM   2835  N   ASP A 321      61.468  35.312  49.733  1.00  0.00           N  
ATOM   2836  HN  ASP A 321      61.167  34.341  49.647  1.00  0.00           H  
ATOM   2837  CA  ASP A 321      62.776  35.702  49.207  1.00  0.00           C  
ATOM   2838  C   ASP A 321      62.668  36.724  48.074  1.00  0.00           C  
ATOM   2839  O   ASP A 321      63.456  37.665  48.001  1.00  0.00           O  
ATOM   2840  CB  ASP A 321      63.544  34.464  48.718  1.00  0.00           C  
ATOM   2841  CG  ASP A 321      64.886  34.819  48.100  1.00  0.00           C  
ATOM   2842  OD1 ASP A 321      64.986  34.843  46.857  1.00  0.00           O  
ATOM   2843  OD2 ASP A 321      65.842  35.089  48.858  1.00  0.00           O  
ATOM   2844  N   PHE A 322      61.687  36.546  47.196  1.00  0.00           N  
ATOM   2845  HN  PHE A 322      61.053  35.753  47.294  1.00  0.00           H  
ATOM   2846  CA  PHE A 322      61.516  37.481  46.094  1.00  0.00           C  
ATOM   2847  C   PHE A 322      61.212  38.874  46.647  1.00  0.00           C  
ATOM   2848  O   PHE A 322      61.808  39.863  46.212  1.00  0.00           O  
ATOM   2849  CB  PHE A 322      60.393  37.022  45.151  1.00  0.00           C  
ATOM   2850  CG  PHE A 322      60.498  37.599  43.760  1.00  0.00           C  
ATOM   2851  CD1 PHE A 322      60.633  36.766  42.655  1.00  0.00           C  
ATOM   2852  CD2 PHE A 322      60.491  38.977  43.558  1.00  0.00           C  
ATOM   2853  CE1 PHE A 322      60.763  37.292  41.363  1.00  0.00           C  
ATOM   2854  CE2 PHE A 322      60.622  39.515  42.272  1.00  0.00           C  
ATOM   2855  CZ  PHE A 322      60.759  38.668  41.173  1.00  0.00           C  
ATOM   2856  N   PHE A 323      60.301  38.964  47.612  1.00  0.00           N  
ATOM   2857  HN  PHE A 323      59.827  38.125  47.948  1.00  0.00           H  
ATOM   2858  CA  PHE A 323      59.980  40.269  48.191  1.00  0.00           C  
ATOM   2859  C   PHE A 323      61.203  40.959  48.811  1.00  0.00           C  
ATOM   2860  O   PHE A 323      61.448  42.141  48.555  1.00  0.00           O  
ATOM   2861  CB  PHE A 323      58.864  40.149  49.238  1.00  0.00           C  
ATOM   2862  CG  PHE A 323      57.481  40.060  48.645  1.00  0.00           C  
ATOM   2863  CD1 PHE A 323      56.876  38.824  48.428  1.00  0.00           C  
ATOM   2864  CD2 PHE A 323      56.797  41.217  48.275  1.00  0.00           C  
ATOM   2865  CE1 PHE A 323      55.613  38.738  47.852  1.00  0.00           C  
ATOM   2866  CE2 PHE A 323      55.528  41.144  47.695  1.00  0.00           C  
ATOM   2867  CZ  PHE A 323      54.935  39.901  47.484  1.00  0.00           C  
ATOM   2868  N   THR A 324      61.973  40.233  49.620  1.00  0.00           N  
ATOM   2869  HN  THR A 324      61.736  39.258  49.806  1.00  0.00           H  
ATOM   2870  CA  THR A 324      63.155  40.824  50.243  1.00  0.00           C  
ATOM   2871  C   THR A 324      64.207  41.179  49.202  1.00  0.00           C  
ATOM   2872  O   THR A 324      64.968  42.130  49.387  1.00  0.00           O  
ATOM   2873  CB  THR A 324      63.798  39.887  51.306  1.00  0.00           C  
ATOM   2874  OG1 THR A 324      64.122  38.624  50.713  1.00  0.00           O  
ATOM   2875  HG1 THR A 324      64.716  38.756  49.984  1.00  0.00           H  
ATOM   2876  CG2 THR A 324      62.845  39.675  52.476  1.00  0.00           C  
ATOM   2877  N   SER A 325      64.242  40.429  48.102  1.00  0.00           N  
ATOM   2878  HN  SER A 325      63.584  39.657  47.996  1.00  0.00           H  
ATOM   2879  CA  SER A 325      65.215  40.702  47.045  1.00  0.00           C  
ATOM   2880  C   SER A 325      64.942  42.087  46.471  1.00  0.00           C  
ATOM   2881  O   SER A 325      65.856  42.767  46.005  1.00  0.00           O  
ATOM   2882  CB  SER A 325      65.127  39.651  45.930  1.00  0.00           C  
ATOM   2883  OG  SER A 325      64.105  39.961  44.991  1.00  0.00           O  
ATOM   2884  HG  SER A 325      64.051  39.310  44.301  1.00  0.00           H  
ATOM   2885  N   LEU A 326      63.677  42.503  46.514  1.00  0.00           N  
ATOM   2886  HN  LEU A 326      62.965  41.887  46.907  1.00  0.00           H  
ATOM   2887  CA  LEU A 326      63.282  43.817  46.013  1.00  0.00           C  
ATOM   2888  C   LEU A 326      63.496  44.875  47.087  1.00  0.00           C  
ATOM   2889  O   LEU A 326      63.228  46.057  46.872  1.00  0.00           O  
ATOM   2890  CB  LEU A 326      61.804  43.821  45.607  1.00  0.00           C  
ATOM   2891  CG  LEU A 326      61.378  42.907  44.458  1.00  0.00           C  
ATOM   2892  CD1 LEU A 326      59.897  43.117  44.185  1.00  0.00           C  
ATOM   2893  CD2 LEU A 326      62.202  43.212  43.211  1.00  0.00           C  
ATOM   2894  N   GLY A 327      63.978  44.445  48.246  1.00  0.00           N  
ATOM   2895  HN  GLY A 327      64.197  43.457  48.372  1.00  0.00           H  
ATOM   2896  CA  GLY A 327      64.193  45.378  49.333  1.00  0.00           C  
ATOM   2897  C   GLY A 327      62.928  45.537  50.163  1.00  0.00           C  
ATOM   2898  O   GLY A 327      62.866  46.386  51.054  1.00  0.00           O  
ATOM   2899  N   LEU A 328      61.914  44.724  49.873  1.00  0.00           N  
ATOM   2900  HN  LEU A 328      62.014  44.045  49.118  1.00  0.00           H  
ATOM   2901  CA  LEU A 328      60.663  44.790  50.618  1.00  0.00           C  
ATOM   2902  C   LEU A 328      60.786  44.014  51.938  1.00  0.00           C  
ATOM   2903  O   LEU A 328      61.807  43.369  52.194  1.00  0.00           O  
ATOM   2904  CB  LEU A 328      59.510  44.258  49.757  1.00  0.00           C  
ATOM   2905  CG  LEU A 328      59.299  45.099  48.487  1.00  0.00           C  
ATOM   2906  CD1 LEU A 328      58.221  44.490  47.588  1.00  0.00           C  
ATOM   2907  CD2 LEU A 328      58.928  46.518  48.893  1.00  0.00           C  
ATOM   2908  N   LEU A 329      59.744  44.078  52.763  1.00  0.00           N  
ATOM   2909  HN  LEU A 329      58.916  44.597  52.469  1.00  0.00           H  
ATOM   2910  CA  LEU A 329      59.741  43.432  54.075  1.00  0.00           C  
ATOM   2911  C   LEU A 329      59.546  41.925  54.109  1.00  0.00           C  
ATOM   2912  O   LEU A 329      58.764  41.364  53.342  1.00  0.00           O  
ATOM   2913  CB  LEU A 329      58.661  44.064  54.958  1.00  0.00           C  
ATOM   2914  CG  LEU A 329      58.719  45.578  55.171  1.00  0.00           C  
ATOM   2915  CD1 LEU A 329      57.401  46.059  55.780  1.00  0.00           C  
ATOM   2916  CD2 LEU A 329      59.911  45.924  56.064  1.00  0.00           C  
ATOM   2917  N   PRO A 330      60.271  41.244  55.011  1.00  0.00           N  
ATOM   2918  CA  PRO A 330      60.130  39.795  55.121  1.00  0.00           C  
ATOM   2919  C   PRO A 330      58.960  39.548  56.065  1.00  0.00           C  
ATOM   2920  O   PRO A 330      58.636  40.407  56.887  1.00  0.00           O  
ATOM   2921  CB  PRO A 330      61.461  39.368  55.730  1.00  0.00           C  
ATOM   2922  CG  PRO A 330      61.770  40.500  56.650  1.00  0.00           C  
ATOM   2923  CD  PRO A 330      61.405  41.728  55.824  1.00  0.00           C  
ATOM   2924  N   VAL A 331      58.305  38.404  55.945  1.00  0.00           N  
ATOM   2925  HN  VAL A 331      58.568  37.729  55.227  1.00  0.00           H  
ATOM   2926  CA  VAL A 331      57.202  38.123  56.855  1.00  0.00           C  
ATOM   2927  C   VAL A 331      57.828  37.846  58.217  1.00  0.00           C  
ATOM   2928  O   VAL A 331      58.916  37.271  58.298  1.00  0.00           O  
ATOM   2929  CB  VAL A 331      56.383  36.900  56.400  1.00  0.00           C  
ATOM   2930  CG1 VAL A 331      55.737  37.189  55.052  1.00  0.00           C  
ATOM   2931  CG2 VAL A 331      57.278  35.670  56.325  1.00  0.00           C  
ATOM   2932  N   PRO A 332      57.157  38.266  59.305  1.00  0.00           N  
ATOM   2933  CA  PRO A 332      57.652  38.066  60.672  1.00  0.00           C  
ATOM   2934  C   PRO A 332      57.778  36.597  61.049  1.00  0.00           C  
ATOM   2935  O   PRO A 332      57.080  35.741  60.502  1.00  0.00           O  
ATOM   2936  CB  PRO A 332      56.602  38.777  61.529  1.00  0.00           C  
ATOM   2937  CG  PRO A 332      56.060  39.835  60.608  1.00  0.00           C  
ATOM   2938  CD  PRO A 332      55.924  39.073  59.315  1.00  0.00           C  
ATOM   2939  N   PRO A 333      58.684  36.285  61.987  1.00  0.00           N  
ATOM   2940  CA  PRO A 333      58.872  34.897  62.422  1.00  0.00           C  
ATOM   2941  C   PRO A 333      57.533  34.289  62.837  1.00  0.00           C  
ATOM   2942  O   PRO A 333      57.256  33.119  62.570  1.00  0.00           O  
ATOM   2943  CB  PRO A 333      59.831  35.039  63.603  1.00  0.00           C  
ATOM   2944  CG  PRO A 333      60.673  36.218  63.203  1.00  0.00           C  
ATOM   2945  CD  PRO A 333      59.645  37.186  62.654  1.00  0.00           C  
ATOM   2946  N   GLU A 334      56.704  35.105  63.484  1.00  0.00           N  
ATOM   2947  HN  GLU A 334      56.999  36.066  63.657  1.00  0.00           H  
ATOM   2948  CA  GLU A 334      55.388  34.681  63.957  1.00  0.00           C  
ATOM   2949  C   GLU A 334      54.511  34.131  62.832  1.00  0.00           C  
ATOM   2950  O   GLU A 334      53.640  33.286  63.068  1.00  0.00           O  
ATOM   2951  CB  GLU A 334      54.691  35.860  64.644  1.00  0.00           C  
ATOM   2952  CG  GLU A 334      53.265  35.599  65.084  1.00  0.00           C  
ATOM   2953  CD  GLU A 334      52.726  36.694  65.995  1.00  0.00           C  
ATOM   2954  OE1 GLU A 334      53.118  37.871  65.821  1.00  0.00           O  
ATOM   2955  OE2 GLU A 334      51.898  36.378  66.876  1.00  0.00           O  
ATOM   2956  N   PHE A 335      54.752  34.611  61.612  1.00  0.00           N  
ATOM   2957  HN  PHE A 335      55.487  35.309  61.498  1.00  0.00           H  
ATOM   2958  CA  PHE A 335      54.007  34.179  60.428  1.00  0.00           C  
ATOM   2959  C   PHE A 335      54.161  32.681  60.196  1.00  0.00           C  
ATOM   2960  O   PHE A 335      53.182  31.968  59.962  1.00  0.00           O  
ATOM   2961  CB  PHE A 335      54.516  34.930  59.191  1.00  0.00           C  
ATOM   2962  CG  PHE A 335      53.982  34.397  57.880  1.00  0.00           C  
ATOM   2963  CD1 PHE A 335      52.811  34.911  57.326  1.00  0.00           C  
ATOM   2964  CD2 PHE A 335      54.665  33.395  57.192  1.00  0.00           C  
ATOM   2965  CE1 PHE A 335      52.327  34.438  56.106  1.00  0.00           C  
ATOM   2966  CE2 PHE A 335      54.191  32.913  55.968  1.00  0.00           C  
ATOM   2967  CZ  PHE A 335      53.020  33.436  55.424  1.00  0.00           C  
ATOM   2968  N   TRP A 336      55.398  32.207  60.252  1.00  0.00           N  
ATOM   2969  HN  TRP A 336      56.169  32.845  60.452  1.00  0.00           H  
ATOM   2970  CA  TRP A 336      55.680  30.792  60.033  1.00  0.00           C  
ATOM   2971  C   TRP A 336      55.096  29.898  61.124  1.00  0.00           C  
ATOM   2972  O   TRP A 336      54.753  28.741  60.877  1.00  0.00           O  
ATOM   2973  CB  TRP A 336      57.193  30.571  59.936  1.00  0.00           C  
ATOM   2974  CG  TRP A 336      57.837  31.400  58.866  1.00  0.00           C  
ATOM   2975  CD1 TRP A 336      58.620  32.503  59.041  1.00  0.00           C  
ATOM   2976  CD2 TRP A 336      57.716  31.214  57.450  1.00  0.00           C  
ATOM   2977  NE1 TRP A 336      58.995  33.017  57.822  1.00  0.00           N  
ATOM   2978  HE1 TRP A 336      59.581  33.840  57.681  1.00  0.00           H  
ATOM   2979  CE2 TRP A 336      58.454  32.244  56.828  1.00  0.00           C  
ATOM   2980  CE3 TRP A 336      57.053  30.276  56.646  1.00  0.00           C  
ATOM   2981  CZ2 TRP A 336      58.552  32.364  55.437  1.00  0.00           C  
ATOM   2982  CZ3 TRP A 336      57.149  30.394  55.260  1.00  0.00           C  
ATOM   2983  CH2 TRP A 336      57.894  31.434  54.672  1.00  0.00           C  
ATOM   2984  N   ASN A 337      54.965  30.445  62.325  1.00  0.00           N  
ATOM   2985  HN  ASN A 337      55.238  31.418  62.465  1.00  0.00           H  
ATOM   2986  CA  ASN A 337      54.439  29.683  63.446  1.00  0.00           C  
ATOM   2987  C   ASN A 337      52.911  29.593  63.493  1.00  0.00           C  
ATOM   2988  O   ASN A 337      52.361  28.559  63.878  1.00  0.00           O  
ATOM   2989  CB  ASN A 337      54.971  30.277  64.754  1.00  0.00           C  
ATOM   2990  CG  ASN A 337      54.447  29.558  65.979  1.00  0.00           C  
ATOM   2991  OD1 ASN A 337      53.351  29.842  66.458  1.00  0.00           O  
ATOM   2992  ND2 ASN A 337      55.229  28.610  66.489  1.00  0.00           N  
ATOM   2993 1HD2 ASN A 337      56.138  28.374  66.092  1.00  0.00           H  
ATOM   2994 2HD2 ASN A 337      54.876  28.126  67.314  1.00  0.00           H  
ATOM   2995  N   LYS A 338      52.224  30.655  63.082  1.00  0.00           N  
ATOM   2996  HN  LYS A 338      52.722  31.472  62.727  1.00  0.00           H  
ATOM   2997  CA  LYS A 338      50.766  30.664  63.134  1.00  0.00           C  
ATOM   2998  C   LYS A 338      50.013  30.392  61.833  1.00  0.00           C  
ATOM   2999  O   LYS A 338      48.821  30.084  61.864  1.00  0.00           O  
ATOM   3000  CB  LYS A 338      50.286  31.988  63.734  1.00  0.00           C  
ATOM   3001  CG  LYS A 338      50.778  32.222  65.163  1.00  0.00           C  
ATOM   3002  CD  LYS A 338      50.173  33.486  65.756  1.00  0.00           C  
ATOM   3003  CE  LYS A 338      50.598  33.679  67.206  1.00  0.00           C  
ATOM   3004  NZ  LYS A 338      49.966  34.897  67.802  1.00  0.00           N  
ATOM   3005  HZ1 LYS A 338      50.251  35.026  68.773  1.00  0.00           H  
ATOM   3006  HZ2 LYS A 338      48.950  34.874  67.710  1.00  0.00           H  
ATOM   3007  HZ3 LYS A 338      50.156  35.729  67.243  1.00  0.00           H  
ATOM   3008  N   SER A 339      50.689  30.503  60.696  1.00  0.00           N  
ATOM   3009  HN  SER A 339      51.677  30.757  60.713  1.00  0.00           H  
ATOM   3010  CA  SER A 339      50.021  30.262  59.421  1.00  0.00           C  
ATOM   3011  C   SER A 339      49.668  28.792  59.214  1.00  0.00           C  
ATOM   3012  O   SER A 339      50.301  27.901  59.777  1.00  0.00           O  
ATOM   3013  CB  SER A 339      50.897  30.732  58.249  1.00  0.00           C  
ATOM   3014  OG  SER A 339      51.005  32.143  58.202  1.00  0.00           O  
ATOM   3015  HG  SER A 339      51.547  32.434  57.478  1.00  0.00           H  
ATOM   3016  N   MET A 340      48.639  28.549  58.411  1.00  0.00           N  
ATOM   3017  HN  MET A 340      48.125  29.335  58.013  1.00  0.00           H  
ATOM   3018  CA  MET A 340      48.224  27.193  58.083  1.00  0.00           C  
ATOM   3019  C   MET A 340      48.506  27.061  56.588  1.00  0.00           C  
ATOM   3020  O   MET A 340      47.671  27.417  55.755  1.00  0.00           O  
ATOM   3021  CB  MET A 340      46.730  26.991  58.349  1.00  0.00           C  
ATOM   3022  CG  MET A 340      46.260  25.564  58.100  1.00  0.00           C  
ATOM   3023  SD  MET A 340      44.475  25.392  57.941  1.00  0.00           S  
ATOM   3024  CE  MET A 340      44.296  25.509  56.167  1.00  0.00           C  
ATOM   3025  N   LEU A 341      49.691  26.559  56.257  1.00  0.00           N  
ATOM   3026  HN  LEU A 341      50.332  26.271  56.996  1.00  0.00           H  
ATOM   3027  CA  LEU A 341      50.099  26.409  54.865  1.00  0.00           C  
ATOM   3028  C   LEU A 341      49.770  25.044  54.267  1.00  0.00           C  
ATOM   3029  O   LEU A 341      49.995  24.815  53.080  1.00  0.00           O  
ATOM   3030  CB  LEU A 341      51.599  26.684  54.743  1.00  0.00           C  
ATOM   3031  CG  LEU A 341      52.070  27.996  55.382  1.00  0.00           C  
ATOM   3032  CD1 LEU A 341      53.581  28.097  55.296  1.00  0.00           C  
ATOM   3033  CD2 LEU A 341      51.408  29.184  54.688  1.00  0.00           C  
ATOM   3034  N   GLU A 342      49.238  24.141  55.086  1.00  0.00           N  
ATOM   3035  HN  GLU A 342      49.077  24.388  56.062  1.00  0.00           H  
ATOM   3036  CA  GLU A 342      48.879  22.803  54.620  1.00  0.00           C  
ATOM   3037  C   GLU A 342      47.483  22.425  55.084  1.00  0.00           C  
ATOM   3038  O   GLU A 342      47.011  22.899  56.115  1.00  0.00           O  
ATOM   3039  CB  GLU A 342      49.850  21.750  55.164  1.00  0.00           C  
ATOM   3040  CG  GLU A 342      51.281  21.859  54.689  1.00  0.00           C  
ATOM   3041  CD  GLU A 342      52.099  20.640  55.086  1.00  0.00           C  
ATOM   3042  OE1 GLU A 342      52.259  20.397  56.302  1.00  0.00           O  
ATOM   3043  OE2 GLU A 342      52.573  19.918  54.181  1.00  0.00           O  
ATOM   3044  N   LYS A 343      46.824  21.562  54.324  1.00  0.00           N  
ATOM   3045  HN  LYS A 343      47.253  21.214  53.467  1.00  0.00           H  
ATOM   3046  CA  LYS A 343      45.497  21.107  54.699  1.00  0.00           C  
ATOM   3047  C   LYS A 343      45.697  20.256  55.944  1.00  0.00           C  
ATOM   3048  O   LYS A 343      46.520  19.342  55.948  1.00  0.00           O  
ATOM   3049  CB  LYS A 343      44.889  20.253  53.586  1.00  0.00           C  
ATOM   3050  CG  LYS A 343      43.444  19.847  53.822  1.00  0.00           C  
ATOM   3051  CD  LYS A 343      42.926  19.049  52.631  1.00  0.00           C  
ATOM   3052  CE  LYS A 343      41.415  19.128  52.514  1.00  0.00           C  
ATOM   3053  NZ  LYS A 343      40.933  18.533  51.235  1.00  0.00           N  
ATOM   3054  HZ1 LYS A 343      39.917  18.586  51.156  1.00  0.00           H  
ATOM   3055  HZ2 LYS A 343      41.266  17.576  51.120  1.00  0.00           H  
ATOM   3056  HZ3 LYS A 343      41.392  18.958  50.430  1.00  0.00           H  
ATOM   3057  N   PRO A 344      44.975  20.567  57.030  1.00  0.00           N  
ATOM   3058  CA  PRO A 344      45.120  19.785  58.261  1.00  0.00           C  
ATOM   3059  C   PRO A 344      44.724  18.323  58.064  1.00  0.00           C  
ATOM   3060  O   PRO A 344      43.812  18.013  57.296  1.00  0.00           O  
ATOM   3061  CB  PRO A 344      44.196  20.512  59.236  1.00  0.00           C  
ATOM   3062  CG  PRO A 344      44.299  21.933  58.777  1.00  0.00           C  
ATOM   3063  CD  PRO A 344      44.183  21.784  57.276  1.00  0.00           C  
ATOM   3064  N   THR A 345      45.421  17.428  58.755  1.00  0.00           N  
ATOM   3065  HN  THR A 345      46.174  17.748  59.364  1.00  0.00           H  
ATOM   3066  CA  THR A 345      45.138  16.000  58.665  1.00  0.00           C  
ATOM   3067  C   THR A 345      44.906  15.439  60.063  1.00  0.00           C  
ATOM   3068  O   THR A 345      45.345  14.333  60.379  1.00  0.00           O  
ATOM   3069  CB  THR A 345      46.308  15.233  58.009  1.00  0.00           C  
ATOM   3070  OG1 THR A 345      47.491  15.390  58.804  1.00  0.00           O  
ATOM   3071  HG1 THR A 345      47.324  15.060  59.679  1.00  0.00           H  
ATOM   3072  CG2 THR A 345      46.575  15.762  56.608  1.00  0.00           C  
ATOM   3073  N   ASP A 346      44.221  16.211  60.900  1.00  0.00           N  
ATOM   3074  HN  ASP A 346      43.882  17.119  60.582  1.00  0.00           H  
ATOM   3075  CA  ASP A 346      43.946  15.781  62.264  1.00  0.00           C  
ATOM   3076  C   ASP A 346      42.455  15.649  62.549  1.00  0.00           C  
ATOM   3077  O   ASP A 346      42.031  15.714  63.703  1.00  0.00           O  
ATOM   3078  CB  ASP A 346      44.579  16.748  63.272  1.00  0.00           C  
ATOM   3079  CG  ASP A 346      44.103  18.181  63.093  1.00  0.00           C  
ATOM   3080  OD1 ASP A 346      42.879  18.394  62.984  1.00  0.00           O  
ATOM   3081  OD2 ASP A 346      44.955  19.095  63.072  1.00  0.00           O  
ATOM   3082  N   GLY A 347      41.664  15.473  61.496  1.00  0.00           N  
ATOM   3083  HN  GLY A 347      42.065  15.450  60.558  1.00  0.00           H  
ATOM   3084  CA  GLY A 347      40.234  15.313  61.674  1.00  0.00           C  
ATOM   3085  C   GLY A 347      39.389  16.574  61.613  1.00  0.00           C  
ATOM   3086  O   GLY A 347      38.160  16.480  61.553  1.00  0.00           O  
ATOM   3087  N   ARG A 348      40.018  17.747  61.629  1.00  0.00           N  
ATOM   3088  HN  ARG A 348      41.036  17.780  61.683  1.00  0.00           H  
ATOM   3089  CA  ARG A 348      39.248  18.985  61.569  1.00  0.00           C  
ATOM   3090  C   ARG A 348      39.017  19.488  60.150  1.00  0.00           C  
ATOM   3091  O   ARG A 348      39.884  19.385  59.284  1.00  0.00           O  
ATOM   3092  CB  ARG A 348      39.902  20.086  62.417  1.00  0.00           C  
ATOM   3093  CG  ARG A 348      41.307  20.489  62.025  1.00  0.00           C  
ATOM   3094  CD  ARG A 348      41.892  21.409  63.091  1.00  0.00           C  
ATOM   3095  NE  ARG A 348      43.352  21.472  63.049  1.00  0.00           N  
ATOM   3096  HE  ARG A 348      43.871  20.735  63.525  1.00  0.00           H  
ATOM   3097  CZ  ARG A 348      44.051  22.421  62.435  1.00  0.00           C  
ATOM   3098  NH1 ARG A 348      43.431  23.409  61.801  1.00  0.00           N  
ATOM   3099 1HH1 ARG A 348      42.412  23.437  61.785  1.00  0.00           H  
ATOM   3100 2HH1 ARG A 348      43.967  24.137  61.330  1.00  0.00           H  
ATOM   3101  NH2 ARG A 348      45.376  22.384  62.456  1.00  0.00           N  
ATOM   3102 1HH2 ARG A 348      45.852  21.625  62.943  1.00  0.00           H  
ATOM   3103 2HH2 ARG A 348      45.912  23.112  61.985  1.00  0.00           H  
ATOM   3104  N   GLU A 349      37.819  20.015  59.927  1.00  0.00           N  
ATOM   3105  HN  GLU A 349      37.148  20.044  60.694  1.00  0.00           H  
ATOM   3106  CA  GLU A 349      37.424  20.552  58.635  1.00  0.00           C  
ATOM   3107  C   GLU A 349      37.793  22.034  58.633  1.00  0.00           C  
ATOM   3108  O   GLU A 349      37.679  22.705  59.659  1.00  0.00           O  
ATOM   3109  CB  GLU A 349      35.913  20.375  58.456  1.00  0.00           C  
ATOM   3110  CG  GLU A 349      35.383  20.691  57.068  1.00  0.00           C  
ATOM   3111  CD  GLU A 349      34.658  19.508  56.444  1.00  0.00           C  
ATOM   3112  OE1 GLU A 349      33.789  18.911  57.120  1.00  0.00           O  
ATOM   3113  OE2 GLU A 349      34.951  19.179  55.277  1.00  0.00           O  
ATOM   3114  N   VAL A 350      38.241  22.545  57.492  1.00  0.00           N  
ATOM   3115  HN  VAL A 350      38.314  21.949  56.667  1.00  0.00           H  
ATOM   3116  CA  VAL A 350      38.630  23.950  57.404  1.00  0.00           C  
ATOM   3117  C   VAL A 350      38.185  24.577  56.090  1.00  0.00           C  
ATOM   3118  O   VAL A 350      37.661  23.896  55.208  1.00  0.00           O  
ATOM   3119  CB  VAL A 350      40.169  24.112  57.499  1.00  0.00           C  
ATOM   3120  CG1 VAL A 350      40.705  23.390  58.726  1.00  0.00           C  
ATOM   3121  CG2 VAL A 350      40.824  23.560  56.247  1.00  0.00           C  
ATOM   3122  N   VAL A 351      38.383  25.887  55.975  1.00  0.00           N  
ATOM   3123  HN  VAL A 351      38.763  26.404  56.768  1.00  0.00           H  
ATOM   3124  CA  VAL A 351      38.070  26.602  54.744  1.00  0.00           C  
ATOM   3125  C   VAL A 351      39.401  26.582  54.006  1.00  0.00           C  
ATOM   3126  O   VAL A 351      40.341  27.267  54.402  1.00  0.00           O  
ATOM   3127  CB  VAL A 351      37.674  28.073  54.999  1.00  0.00           C  
ATOM   3128  CG1 VAL A 351      37.563  28.811  53.674  1.00  0.00           C  
ATOM   3129  CG2 VAL A 351      36.348  28.145  55.744  1.00  0.00           C  
ATOM   3130  N   CYS A 352      39.492  25.779  52.953  1.00  0.00           N  
ATOM   3131  HN  CYS A 352      38.682  25.228  52.667  1.00  0.00           H  
ATOM   3132  CA  CYS A 352      40.734  25.676  52.203  1.00  0.00           C  
ATOM   3133  C   CYS A 352      41.071  26.872  51.324  1.00  0.00           C  
ATOM   3134  O   CYS A 352      42.241  27.238  51.206  1.00  0.00           O  
ATOM   3135  CB  CYS A 352      40.730  24.407  51.351  1.00  0.00           C  
ATOM   3136  SG  CYS A 352      41.329  22.923  52.225  1.00  0.00           S  
ATOM   3137  N   HIS A 353      40.055  27.482  50.716  1.00  0.00           N  
ATOM   3138  HN  HIS A 353      39.106  27.143  50.872  1.00  0.00           H  
ATOM   3139  CA  HIS A 353      40.269  28.628  49.829  1.00  0.00           C  
ATOM   3140  C   HIS A 353      41.307  29.602  50.388  1.00  0.00           C  
ATOM   3141  O   HIS A 353      41.058  30.293  51.375  1.00  0.00           O  
ATOM   3142  CB  HIS A 353      38.957  29.376  49.584  1.00  0.00           C  
ATOM   3143  CG  HIS A 353      39.027  30.345  48.447  1.00  0.00           C  
ATOM   3144  ND1 HIS A 353      38.665  30.009  47.159  1.00  0.00           N  
ATOM   3145  HD1 HIS A 353      38.285  29.108  46.869  1.00  0.00           H  
ATOM   3146  CD2 HIS A 353      39.476  31.621  48.390  1.00  0.00           C  
ATOM   3147  CE1 HIS A 353      38.888  31.036  46.360  1.00  0.00           C  
ATOM   3148  NE2 HIS A 353      39.381  32.028  47.081  1.00  0.00           N  
ATOM   3149  HE2 HIS A 353      39.647  32.946  46.724  1.00  0.00           H  
ATOM   3150  N   ALA A 354      42.465  29.653  49.738  1.00  0.00           N  
ATOM   3151  HN  ALA A 354      42.587  29.065  48.913  1.00  0.00           H  
ATOM   3152  CA  ALA A 354      43.573  30.514  50.152  1.00  0.00           C  
ATOM   3153  C   ALA A 354      43.216  31.965  50.478  1.00  0.00           C  
ATOM   3154  O   ALA A 354      42.495  32.626  49.733  1.00  0.00           O  
ATOM   3155  CB  ALA A 354      44.663  30.492  49.081  1.00  0.00           C  
ATOM   3156  N   SER A 355      43.739  32.456  51.596  1.00  0.00           N  
ATOM   3157  HN  SER A 355      44.315  31.853  52.183  1.00  0.00           H  
ATOM   3158  CA  SER A 355      43.508  33.837  52.003  1.00  0.00           C  
ATOM   3159  C   SER A 355      44.602  34.324  52.954  1.00  0.00           C  
ATOM   3160  O   SER A 355      45.263  33.525  53.629  1.00  0.00           O  
ATOM   3161  CB  SER A 355      42.123  33.988  52.651  1.00  0.00           C  
ATOM   3162  OG  SER A 355      41.970  33.130  53.765  1.00  0.00           O  
ATOM   3163  HG  SER A 355      41.114  33.223  54.166  1.00  0.00           H  
ATOM   3164  N   ALA A 356      44.800  35.640  52.979  1.00  0.00           N  
ATOM   3165  HN  ALA A 356      44.223  36.229  52.378  1.00  0.00           H  
ATOM   3166  CA  ALA A 356      45.803  36.280  53.825  1.00  0.00           C  
ATOM   3167  C   ALA A 356      45.064  37.033  54.920  1.00  0.00           C  
ATOM   3168  O   ALA A 356      44.017  37.637  54.672  1.00  0.00           O  
ATOM   3169  CB  ALA A 356      46.653  37.239  53.003  1.00  0.00           C  
ATOM   3170  N   TRP A 357      45.621  37.014  56.124  1.00  0.00           N  
ATOM   3171  HN  TRP A 357      46.520  36.549  56.249  1.00  0.00           H  
ATOM   3172  CA  TRP A 357      44.981  37.641  57.272  1.00  0.00           C  
ATOM   3173  C   TRP A 357      45.805  38.692  58.014  1.00  0.00           C  
ATOM   3174  O   TRP A 357      46.989  38.499  58.298  1.00  0.00           O  
ATOM   3175  CB  TRP A 357      44.559  36.547  58.263  1.00  0.00           C  
ATOM   3176  CG  TRP A 357      43.575  35.556  57.707  1.00  0.00           C  
ATOM   3177  CD1 TRP A 357      43.717  34.789  56.581  1.00  0.00           C  
ATOM   3178  CD2 TRP A 357      42.297  35.219  58.261  1.00  0.00           C  
ATOM   3179  NE1 TRP A 357      42.602  33.997  56.400  1.00  0.00           N  
ATOM   3180  HE1 TRP A 357      42.460  33.338  55.635  1.00  0.00           H  
ATOM   3181  CE2 TRP A 357      41.716  34.241  57.416  1.00  0.00           C  
ATOM   3182  CE3 TRP A 357      41.584  35.649  59.391  1.00  0.00           C  
ATOM   3183  CZ2 TRP A 357      40.454  33.687  57.668  1.00  0.00           C  
ATOM   3184  CZ3 TRP A 357      40.327  35.095  59.642  1.00  0.00           C  
ATOM   3185  CH2 TRP A 357      39.777  34.125  58.782  1.00  0.00           C  
ATOM   3186  N   ASP A 358      45.152  39.807  58.328  1.00  0.00           N  
ATOM   3187  HN  ASP A 358      44.180  39.902  58.034  1.00  0.00           H  
ATOM   3188  CA  ASP A 358      45.764  40.900  59.073  1.00  0.00           C  
ATOM   3189  C   ASP A 358      45.054  40.888  60.433  1.00  0.00           C  
ATOM   3190  O   ASP A 358      43.828  41.011  60.488  1.00  0.00           O  
ATOM   3191  CB  ASP A 358      45.501  42.231  58.365  1.00  0.00           C  
ATOM   3192  CG  ASP A 358      46.187  43.399  59.041  1.00  0.00           C  
ATOM   3193  OD1 ASP A 358      46.524  43.285  60.239  1.00  0.00           O  
ATOM   3194  OD2 ASP A 358      46.382  44.436  58.376  1.00  0.00           O  
ATOM   3195  N   PHE A 359      45.805  40.726  61.520  1.00  0.00           N  
ATOM   3196  HN  PHE A 359      46.816  40.629  61.428  1.00  0.00           H  
ATOM   3197  CA  PHE A 359      45.189  40.686  62.846  1.00  0.00           C  
ATOM   3198  C   PHE A 359      45.170  42.026  63.573  1.00  0.00           C  
ATOM   3199  O   PHE A 359      44.937  42.096  64.785  1.00  0.00           O  
ATOM   3200  CB  PHE A 359      45.850  39.603  63.709  1.00  0.00           C  
ATOM   3201  CG  PHE A 359      45.477  38.208  63.294  1.00  0.00           C  
ATOM   3202  CD1 PHE A 359      45.997  37.655  62.125  1.00  0.00           C  
ATOM   3203  CD2 PHE A 359      44.547  37.475  64.027  1.00  0.00           C  
ATOM   3204  CE1 PHE A 359      45.595  36.395  61.687  1.00  0.00           C  
ATOM   3205  CE2 PHE A 359      44.136  36.214  63.599  1.00  0.00           C  
ATOM   3206  CZ  PHE A 359      44.661  35.671  62.424  1.00  0.00           C  
ATOM   3207  N   TYR A 360      45.407  43.079  62.799  1.00  0.00           N  
ATOM   3208  HN  TYR A 360      45.610  42.905  61.815  1.00  0.00           H  
ATOM   3209  CA  TYR A 360      45.399  44.468  63.253  1.00  0.00           C  
ATOM   3210  C   TYR A 360      46.205  44.861  64.487  1.00  0.00           C  
ATOM   3211  O   TYR A 360      45.776  45.725  65.247  1.00  0.00           O  
ATOM   3212  CB  TYR A 360      43.957  44.944  63.445  1.00  0.00           C  
ATOM   3213  CG  TYR A 360      43.030  44.570  62.312  1.00  0.00           C  
ATOM   3214  CD1 TYR A 360      42.389  43.336  62.297  1.00  0.00           C  
ATOM   3215  CD2 TYR A 360      42.801  45.445  61.252  1.00  0.00           C  
ATOM   3216  CE1 TYR A 360      41.537  42.978  61.262  1.00  0.00           C  
ATOM   3217  CE2 TYR A 360      41.951  45.095  60.204  1.00  0.00           C  
ATOM   3218  CZ  TYR A 360      41.321  43.860  60.221  1.00  0.00           C  
ATOM   3219  OH  TYR A 360      40.457  43.505  59.212  1.00  0.00           O  
ATOM   3220  HH  TYR A 360      40.308  44.112  58.496  1.00  0.00           H  
ATOM   3221  N   ASN A 361      47.360  44.243  64.696  1.00  0.00           N  
ATOM   3222  HN  ASN A 361      47.662  43.505  64.060  1.00  0.00           H  
ATOM   3223  CA  ASN A 361      48.200  44.613  65.829  1.00  0.00           C  
ATOM   3224  C   ASN A 361      49.592  44.930  65.295  1.00  0.00           C  
ATOM   3225  O   ASN A 361      50.548  45.073  66.055  1.00  0.00           O  
ATOM   3226  CB  ASN A 361      48.261  43.492  66.881  1.00  0.00           C  
ATOM   3227  CG  ASN A 361      48.960  42.241  66.380  1.00  0.00           C  
ATOM   3228  OD1 ASN A 361      49.428  42.181  65.247  1.00  0.00           O  
ATOM   3229  ND2 ASN A 361      49.032  41.229  67.236  1.00  0.00           N  
ATOM   3230 1HD2 ASN A 361      48.643  41.279  68.178  1.00  0.00           H  
ATOM   3231 2HD2 ASN A 361      49.502  40.388  66.899  1.00  0.00           H  
ATOM   3232  N   GLY A 362      49.679  45.040  63.969  1.00  0.00           N  
ATOM   3233  HN  GLY A 362      48.842  44.901  63.403  1.00  0.00           H  
ATOM   3234  CA  GLY A 362      50.934  45.353  63.311  1.00  0.00           C  
ATOM   3235  C   GLY A 362      52.025  44.319  63.515  1.00  0.00           C  
ATOM   3236  O   GLY A 362      53.178  44.560  63.170  1.00  0.00           O  
ATOM   3237  N   LYS A 363      51.666  43.156  64.048  1.00  0.00           N  
ATOM   3238  HN  LYS A 363      50.687  42.987  64.278  1.00  0.00           H  
ATOM   3239  CA  LYS A 363      52.657  42.118  64.308  1.00  0.00           C  
ATOM   3240  C   LYS A 363      52.253  40.745  63.789  1.00  0.00           C  
ATOM   3241  O   LYS A 363      53.079  40.001  63.261  1.00  0.00           O  
ATOM   3242  CB  LYS A 363      52.909  42.024  65.818  1.00  0.00           C  
ATOM   3243  CG  LYS A 363      54.363  42.153  66.216  1.00  0.00           C  
ATOM   3244  CD  LYS A 363      54.916  43.524  65.854  1.00  0.00           C  
ATOM   3245  CE  LYS A 363      54.355  44.606  66.757  1.00  0.00           C  
ATOM   3246  NZ  LYS A 363      54.708  44.359  68.185  1.00  0.00           N  
ATOM   3247  HZ1 LYS A 363      54.331  45.087  68.792  1.00  0.00           H  
ATOM   3248  HZ2 LYS A 363      55.715  44.254  68.309  1.00  0.00           H  
ATOM   3249  HZ3 LYS A 363      54.415  43.430  68.488  1.00  0.00           H  
ATOM   3250  N   ASP A 364      50.973  40.427  63.940  1.00  0.00           N  
ATOM   3251  HN  ASP A 364      50.344  41.120  64.346  1.00  0.00           H  
ATOM   3252  CA  ASP A 364      50.425  39.134  63.553  1.00  0.00           C  
ATOM   3253  C   ASP A 364      49.737  39.110  62.178  1.00  0.00           C  
ATOM   3254  O   ASP A 364      48.651  39.670  62.001  1.00  0.00           O  
ATOM   3255  CB  ASP A 364      49.440  38.689  64.642  1.00  0.00           C  
ATOM   3256  CG  ASP A 364      49.053  37.227  64.534  1.00  0.00           C  
ATOM   3257  OD1 ASP A 364      49.344  36.589  63.501  1.00  0.00           O  
ATOM   3258  OD2 ASP A 364      48.438  36.715  65.495  1.00  0.00           O  
ATOM   3259  N   PHE A 365      50.378  38.454  61.213  1.00  0.00           N  
ATOM   3260  HN  PHE A 365      51.284  38.035  61.422  1.00  0.00           H  
ATOM   3261  CA  PHE A 365      49.830  38.312  59.863  1.00  0.00           C  
ATOM   3262  C   PHE A 365      49.945  36.832  59.514  1.00  0.00           C  
ATOM   3263  O   PHE A 365      50.942  36.193  59.847  1.00  0.00           O  
ATOM   3264  CB  PHE A 365      50.634  39.132  58.849  1.00  0.00           C  
ATOM   3265  CG  PHE A 365      51.005  40.501  59.330  1.00  0.00           C  
ATOM   3266  CD1 PHE A 365      52.212  40.715  59.987  1.00  0.00           C  
ATOM   3267  CD2 PHE A 365      50.149  41.580  59.127  1.00  0.00           C  
ATOM   3268  CE1 PHE A 365      52.564  41.989  60.436  1.00  0.00           C  
ATOM   3269  CE2 PHE A 365      50.492  42.855  59.572  1.00  0.00           C  
ATOM   3270  CZ  PHE A 365      51.703  43.059  60.228  1.00  0.00           C  
ATOM   3271  N   ARG A 366      48.945  36.281  58.840  1.00  0.00           N  
ATOM   3272  HN  ARG A 366      48.146  36.848  58.558  1.00  0.00           H  
ATOM   3273  CA  ARG A 366      48.989  34.864  58.502  1.00  0.00           C  
ATOM   3274  C   ARG A 366      48.327  34.526  57.179  1.00  0.00           C  
ATOM   3275  O   ARG A 366      47.504  35.279  56.661  1.00  0.00           O  
ATOM   3276  CB  ARG A 366      48.286  34.037  59.579  1.00  0.00           C  
ATOM   3277  CG  ARG A 366      48.542  34.466  61.009  1.00  0.00           C  
ATOM   3278  CD  ARG A 366      47.667  33.642  61.944  1.00  0.00           C  
ATOM   3279  NE  ARG A 366      47.588  34.223  63.280  1.00  0.00           N  
ATOM   3280  HE  ARG A 366      48.169  35.036  63.483  1.00  0.00           H  
ATOM   3281  CZ  ARG A 366      46.806  33.759  64.250  1.00  0.00           C  
ATOM   3282  NH1 ARG A 366      46.033  32.702  64.033  1.00  0.00           N  
ATOM   3283 1HH1 ARG A 366      46.044  32.242  63.123  1.00  0.00           H  
ATOM   3284 2HH1 ARG A 366      45.433  32.346  64.777  1.00  0.00           H  
ATOM   3285  NH2 ARG A 366      46.792  34.358  65.434  1.00  0.00           N  
ATOM   3286 1HH2 ARG A 366      47.386  35.170  65.601  1.00  0.00           H  
ATOM   3287 2HH2 ARG A 366      46.192  34.002  66.178  1.00  0.00           H  
ATOM   3288  N   ILE A 367      48.683  33.359  56.653  1.00  0.00           N  
ATOM   3289  HN  ILE A 367      49.386  32.794  57.129  1.00  0.00           H  
ATOM   3290  CA  ILE A 367      48.098  32.867  55.419  1.00  0.00           C  
ATOM   3291  C   ILE A 367      47.437  31.524  55.724  1.00  0.00           C  
ATOM   3292  O   ILE A 367      47.964  30.723  56.502  1.00  0.00           O  
ATOM   3293  CB  ILE A 367      49.172  32.720  54.310  1.00  0.00           C  
ATOM   3294  CG1 ILE A 367      49.498  34.107  53.734  1.00  0.00           C  
ATOM   3295  CG2 ILE A 367      48.685  31.774  53.217  1.00  0.00           C  
ATOM   3296  CD1 ILE A 367      50.554  34.110  52.628  1.00  0.00           C  
ATOM   3297  N   LYS A 368      46.260  31.310  55.145  1.00  0.00           N  
ATOM   3298  HN  LYS A 368      45.868  32.040  54.550  1.00  0.00           H  
ATOM   3299  CA  LYS A 368      45.506  30.074  55.326  1.00  0.00           C  
ATOM   3300  C   LYS A 368      45.294  29.498  53.934  1.00  0.00           C  
ATOM   3301  O   LYS A 368      44.492  30.013  53.149  1.00  0.00           O  
ATOM   3302  CB  LYS A 368      44.152  30.355  55.984  1.00  0.00           C  
ATOM   3303  CG  LYS A 368      43.323  29.102  56.237  1.00  0.00           C  
ATOM   3304  CD  LYS A 368      41.871  29.433  56.562  1.00  0.00           C  
ATOM   3305  CE  LYS A 368      41.218  30.234  55.439  1.00  0.00           C  
ATOM   3306  NZ  LYS A 368      41.423  29.599  54.106  1.00  0.00           N  
ATOM   3307  HZ1 LYS A 368      40.987  30.134  53.355  1.00  0.00           H  
ATOM   3308  HZ2 LYS A 368      41.102  28.631  54.104  1.00  0.00           H  
ATOM   3309  HZ3 LYS A 368      42.413  29.441  53.920  1.00  0.00           H  
ATOM   3310  N   GLN A 369      46.010  28.421  53.633  1.00  0.00           N  
ATOM   3311  HN  GLN A 369      46.624  28.015  54.339  1.00  0.00           H  
ATOM   3312  CA  GLN A 369      45.936  27.809  52.316  1.00  0.00           C  
ATOM   3313  C   GLN A 369      46.236  26.313  52.382  1.00  0.00           C  
ATOM   3314  O   GLN A 369      47.236  25.909  52.966  1.00  0.00           O  
ATOM   3315  CB  GLN A 369      46.963  28.505  51.413  1.00  0.00           C  
ATOM   3316  CG  GLN A 369      46.952  28.124  49.946  1.00  0.00           C  
ATOM   3317  CD  GLN A 369      47.967  28.933  49.144  1.00  0.00           C  
ATOM   3318  OE1 GLN A 369      48.171  30.118  49.401  1.00  0.00           O  
ATOM   3319  NE2 GLN A 369      48.598  28.296  48.163  1.00  0.00           N  
ATOM   3320 1HE2 GLN A 369      48.429  27.313  47.950  1.00  0.00           H  
ATOM   3321 2HE2 GLN A 369      49.277  28.837  47.627  1.00  0.00           H  
ATOM   3322  N   CYS A 370      45.363  25.495  51.805  1.00  0.00           N  
ATOM   3323  HN  CYS A 370      44.517  25.877  51.381  1.00  0.00           H  
ATOM   3324  CA  CYS A 370      45.602  24.055  51.771  1.00  0.00           C  
ATOM   3325  C   CYS A 370      46.472  23.902  50.528  1.00  0.00           C  
ATOM   3326  O   CYS A 370      46.039  23.417  49.485  1.00  0.00           O  
ATOM   3327  CB  CYS A 370      44.288  23.278  51.619  1.00  0.00           C  
ATOM   3328  SG  CYS A 370      43.111  23.526  52.994  1.00  0.00           S  
ATOM   3329  N   THR A 371      47.706  24.363  50.663  1.00  0.00           N  
ATOM   3330  HN  THR A 371      47.985  24.739  51.569  1.00  0.00           H  
ATOM   3331  CA  THR A 371      48.681  24.362  49.591  1.00  0.00           C  
ATOM   3332  C   THR A 371      48.941  23.017  48.936  1.00  0.00           C  
ATOM   3333  O   THR A 371      49.112  21.999  49.612  1.00  0.00           O  
ATOM   3334  CB  THR A 371      50.022  24.915  50.096  1.00  0.00           C  
ATOM   3335  OG1 THR A 371      49.800  26.175  50.744  1.00  0.00           O  
ATOM   3336  HG1 THR A 371      49.194  26.058  51.466  1.00  0.00           H  
ATOM   3337  CG2 THR A 371      50.995  25.103  48.936  1.00  0.00           C  
ATOM   3338  N   THR A 372      48.965  23.036  47.608  1.00  0.00           N  
ATOM   3339  HN  THR A 372      48.775  23.917  47.131  1.00  0.00           H  
ATOM   3340  CA  THR A 372      49.249  21.859  46.802  1.00  0.00           C  
ATOM   3341  C   THR A 372      50.571  22.162  46.108  1.00  0.00           C  
ATOM   3342  O   THR A 372      50.816  23.296  45.692  1.00  0.00           O  
ATOM   3343  CB  THR A 372      48.158  21.620  45.739  1.00  0.00           C  
ATOM   3344  OG1 THR A 372      46.922  21.312  46.390  1.00  0.00           O  
ATOM   3345  HG1 THR A 372      46.683  22.036  46.957  1.00  0.00           H  
ATOM   3346  CG2 THR A 372      48.541  20.458  44.830  1.00  0.00           C  
ATOM   3347  N   VAL A 373      51.428  21.157  45.986  1.00  0.00           N  
ATOM   3348  HN  VAL A 373      51.175  20.233  46.336  1.00  0.00           H  
ATOM   3349  CA  VAL A 373      52.724  21.359  45.359  1.00  0.00           C  
ATOM   3350  C   VAL A 373      52.691  21.293  43.834  1.00  0.00           C  
ATOM   3351  O   VAL A 373      52.808  20.218  43.241  1.00  0.00           O  
ATOM   3352  CB  VAL A 373      53.762  20.342  45.887  1.00  0.00           C  
ATOM   3353  CG1 VAL A 373      55.115  20.589  45.241  1.00  0.00           C  
ATOM   3354  CG2 VAL A 373      53.870  20.457  47.395  1.00  0.00           C  
ATOM   3355  N   ASN A 374      52.517  22.457  43.215  1.00  0.00           N  
ATOM   3356  HN  ASN A 374      52.389  23.293  43.785  1.00  0.00           H  
ATOM   3357  CA  ASN A 374      52.500  22.602  41.762  1.00  0.00           C  
ATOM   3358  C   ASN A 374      52.705  24.078  41.423  1.00  0.00           C  
ATOM   3359  O   ASN A 374      52.654  24.938  42.306  1.00  0.00           O  
ATOM   3360  CB  ASN A 374      51.186  22.099  41.154  1.00  0.00           C  
ATOM   3361  CG  ASN A 374      49.970  22.816  41.702  1.00  0.00           C  
ATOM   3362  OD1 ASN A 374      49.970  24.036  41.861  1.00  0.00           O  
ATOM   3363  ND2 ASN A 374      48.915  22.058  41.981  1.00  0.00           N  
ATOM   3364 1HD2 ASN A 374      48.915  21.047  41.849  1.00  0.00           H  
ATOM   3365 2HD2 ASN A 374      48.096  22.541  42.350  1.00  0.00           H  
ATOM   3366  N   LEU A 375      52.932  24.368  40.147  1.00  0.00           N  
ATOM   3367  HN  LEU A 375      52.938  23.616  39.458  1.00  0.00           H  
ATOM   3368  CA  LEU A 375      53.173  25.738  39.709  1.00  0.00           C  
ATOM   3369  C   LEU A 375      51.984  26.664  39.971  1.00  0.00           C  
ATOM   3370  O   LEU A 375      52.162  27.808  40.393  1.00  0.00           O  
ATOM   3371  CB  LEU A 375      53.514  25.762  38.214  1.00  0.00           C  
ATOM   3372  CG  LEU A 375      54.513  26.821  37.724  1.00  0.00           C  
ATOM   3373  CD1 LEU A 375      54.502  26.848  36.196  1.00  0.00           C  
ATOM   3374  CD2 LEU A 375      54.162  28.194  38.271  1.00  0.00           C  
ATOM   3375  N   GLU A 376      50.774  26.171  39.726  1.00  0.00           N  
ATOM   3376  HN  GLU A 376      50.678  25.211  39.394  1.00  0.00           H  
ATOM   3377  CA  GLU A 376      49.584  26.987  39.927  1.00  0.00           C  
ATOM   3378  C   GLU A 376      49.499  27.525  41.357  1.00  0.00           C  
ATOM   3379  O   GLU A 376      49.194  28.697  41.566  1.00  0.00           O  
ATOM   3380  CB  GLU A 376      48.324  26.185  39.589  1.00  0.00           C  
ATOM   3381  CG  GLU A 376      47.126  27.059  39.257  1.00  0.00           C  
ATOM   3382  CD  GLU A 376      45.917  26.266  38.798  1.00  0.00           C  
ATOM   3383  OE1 GLU A 376      46.094  25.139  38.293  1.00  0.00           O  
ATOM   3384  OE2 GLU A 376      44.787  26.780  38.927  1.00  0.00           O  
ATOM   3385  N   ASP A 377      49.775  26.675  42.340  1.00  0.00           N  
ATOM   3386  HN  ASP A 377      50.030  25.712  42.120  1.00  0.00           H  
ATOM   3387  CA  ASP A 377      49.717  27.107  43.731  1.00  0.00           C  
ATOM   3388  C   ASP A 377      50.944  27.926  44.138  1.00  0.00           C  
ATOM   3389  O   ASP A 377      50.922  28.635  45.146  1.00  0.00           O  
ATOM   3390  CB  ASP A 377      49.541  25.899  44.653  1.00  0.00           C  
ATOM   3391  CG  ASP A 377      48.247  25.958  45.438  1.00  0.00           C  
ATOM   3392  OD1 ASP A 377      47.301  26.620  44.963  1.00  0.00           O  
ATOM   3393  OD2 ASP A 377      48.166  25.340  46.519  1.00  0.00           O  
ATOM   3394  N   LEU A 378      52.016  27.831  43.360  1.00  0.00           N  
ATOM   3395  HN  LEU A 378      52.004  27.210  42.551  1.00  0.00           H  
ATOM   3396  CA  LEU A 378      53.209  28.611  43.659  1.00  0.00           C  
ATOM   3397  C   LEU A 378      52.849  30.067  43.362  1.00  0.00           C  
ATOM   3398  O   LEU A 378      53.274  30.987  44.062  1.00  0.00           O  
ATOM   3399  CB  LEU A 378      54.383  28.173  42.780  1.00  0.00           C  
ATOM   3400  CG  LEU A 378      55.692  28.941  43.001  1.00  0.00           C  
ATOM   3401  CD1 LEU A 378      56.113  28.815  44.447  1.00  0.00           C  
ATOM   3402  CD2 LEU A 378      56.778  28.404  42.083  1.00  0.00           C  
ATOM   3403  N   VAL A 379      52.057  30.266  42.313  1.00  0.00           N  
ATOM   3404  HN  VAL A 379      51.751  29.467  41.757  1.00  0.00           H  
ATOM   3405  CA  VAL A 379      51.618  31.605  41.943  1.00  0.00           C  
ATOM   3406  C   VAL A 379      50.656  32.106  43.024  1.00  0.00           C  
ATOM   3407  O   VAL A 379      50.732  33.258  43.443  1.00  0.00           O  
ATOM   3408  CB  VAL A 379      50.920  31.600  40.561  1.00  0.00           C  
ATOM   3409  CG1 VAL A 379      50.352  32.977  40.247  1.00  0.00           C  
ATOM   3410  CG2 VAL A 379      51.919  31.198  39.491  1.00  0.00           C  
ATOM   3411  N   VAL A 380      49.763  31.232  43.484  1.00  0.00           N  
ATOM   3412  HN  VAL A 380      49.741  30.288  43.099  1.00  0.00           H  
ATOM   3413  CA  VAL A 380      48.813  31.603  44.533  1.00  0.00           C  
ATOM   3414  C   VAL A 380      49.561  32.034  45.796  1.00  0.00           C  
ATOM   3415  O   VAL A 380      49.194  33.015  46.445  1.00  0.00           O  
ATOM   3416  CB  VAL A 380      47.870  30.425  44.902  1.00  0.00           C  
ATOM   3417  CG1 VAL A 380      47.006  30.805  46.114  1.00  0.00           C  
ATOM   3418  CG2 VAL A 380      46.982  30.070  43.711  1.00  0.00           C  
ATOM   3419  N   ALA A 381      50.610  31.296  46.146  1.00  0.00           N  
ATOM   3420  HN  ALA A 381      50.870  30.489  45.578  1.00  0.00           H  
ATOM   3421  CA  ALA A 381      51.392  31.624  47.328  1.00  0.00           C  
ATOM   3422  C   ALA A 381      51.930  33.047  47.213  1.00  0.00           C  
ATOM   3423  O   ALA A 381      51.940  33.793  48.188  1.00  0.00           O  
ATOM   3424  CB  ALA A 381      52.541  30.632  47.490  1.00  0.00           C  
ATOM   3425  N   HIS A 382      52.386  33.419  46.018  1.00  0.00           N  
ATOM   3426  HN  HIS A 382      52.370  32.755  45.244  1.00  0.00           H  
ATOM   3427  CA  HIS A 382      52.908  34.764  45.802  1.00  0.00           C  
ATOM   3428  C   HIS A 382      51.768  35.765  45.910  1.00  0.00           C  
ATOM   3429  O   HIS A 382      51.923  36.834  46.493  1.00  0.00           O  
ATOM   3430  CB  HIS A 382      53.576  34.886  44.425  1.00  0.00           C  
ATOM   3431  CG  HIS A 382      54.942  34.282  44.362  1.00  0.00           C  
ATOM   3432  ND1 HIS A 382      55.155  32.920  44.333  1.00  0.00           N  
ATOM   3433  HD1 HIS A 382      54.424  32.209  44.330  1.00  0.00           H  
ATOM   3434  CD2 HIS A 382      56.169  34.855  44.354  1.00  0.00           C  
ATOM   3435  CE1 HIS A 382      56.454  32.681  44.310  1.00  0.00           C  
ATOM   3436  NE2 HIS A 382      57.091  33.837  44.322  1.00  0.00           N  
ATOM   3437  HE2 HIS A 382      58.104  33.955  44.310  1.00  0.00           H  
ATOM   3438  N   HIS A 383      50.620  35.409  45.342  1.00  0.00           N  
ATOM   3439  HN  HIS A 383      50.558  34.511  44.862  1.00  0.00           H  
ATOM   3440  CA  HIS A 383      49.447  36.276  45.391  1.00  0.00           C  
ATOM   3441  C   HIS A 383      49.136  36.626  46.845  1.00  0.00           C  
ATOM   3442  O   HIS A 383      48.984  37.802  47.190  1.00  0.00           O  
ATOM   3443  CB  HIS A 383      48.235  35.570  44.775  1.00  0.00           C  
ATOM   3444  CG  HIS A 383      46.971  36.370  44.849  1.00  0.00           C  
ATOM   3445  ND1 HIS A 383      46.647  37.339  43.923  1.00  0.00           N  
ATOM   3446  HD1 HIS A 383      47.202  37.579  43.102  1.00  0.00           H  
ATOM   3447  CD2 HIS A 383      45.972  36.376  45.766  1.00  0.00           C  
ATOM   3448  CE1 HIS A 383      45.504  37.908  44.267  1.00  0.00           C  
ATOM   3449  NE2 HIS A 383      45.075  37.341  45.381  1.00  0.00           N  
ATOM   3450  N   GLU A 384      49.049  35.599  47.690  1.00  0.00           N  
ATOM   3451  HN  GLU A 384      49.201  34.654  47.338  1.00  0.00           H  
ATOM   3452  CA  GLU A 384      48.742  35.788  49.105  1.00  0.00           C  
ATOM   3453  C   GLU A 384      49.839  36.535  49.850  1.00  0.00           C  
ATOM   3454  O   GLU A 384      49.551  37.346  50.726  1.00  0.00           O  
ATOM   3455  CB  GLU A 384      48.489  34.440  49.782  1.00  0.00           C  
ATOM   3456  CG  GLU A 384      47.322  33.650  49.205  1.00  0.00           C  
ATOM   3457  CD  GLU A 384      46.014  34.422  49.240  1.00  0.00           C  
ATOM   3458  OE1 GLU A 384      45.833  35.250  50.159  1.00  0.00           O  
ATOM   3459  OE2 GLU A 384      45.159  34.188  48.359  1.00  0.00           O  
ATOM   3460  N   MET A 385      51.096  36.258  49.512  1.00  0.00           N  
ATOM   3461  HN  MET A 385      51.284  35.563  48.790  1.00  0.00           H  
ATOM   3462  CA  MET A 385      52.208  36.941  50.167  1.00  0.00           C  
ATOM   3463  C   MET A 385      52.176  38.424  49.796  1.00  0.00           C  
ATOM   3464  O   MET A 385      52.660  39.276  50.543  1.00  0.00           O  
ATOM   3465  CB  MET A 385      53.542  36.304  49.767  1.00  0.00           C  
ATOM   3466  CG  MET A 385      53.786  34.943  50.429  1.00  0.00           C  
ATOM   3467  SD  MET A 385      54.132  35.070  52.218  1.00  0.00           S  
ATOM   3468  CE  MET A 385      55.885  35.543  52.156  1.00  0.00           C  
ATOM   3469  N   GLY A 386      51.592  38.725  48.642  1.00  0.00           N  
ATOM   3470  HN  GLY A 386      51.225  37.980  48.050  1.00  0.00           H  
ATOM   3471  CA  GLY A 386      51.473  40.107  48.217  1.00  0.00           C  
ATOM   3472  C   GLY A 386      50.547  40.833  49.186  1.00  0.00           C  
ATOM   3473  O   GLY A 386      50.774  41.995  49.517  1.00  0.00           O  
ATOM   3474  N   HIS A 387      49.499  40.146  49.639  1.00  0.00           N  
ATOM   3475  HN  HIS A 387      49.350  39.191  49.313  1.00  0.00           H  
ATOM   3476  CA  HIS A 387      48.555  40.732  50.595  1.00  0.00           C  
ATOM   3477  C   HIS A 387      49.271  41.003  51.916  1.00  0.00           C  
ATOM   3478  O   HIS A 387      49.122  42.071  52.512  1.00  0.00           O  
ATOM   3479  CB  HIS A 387      47.382  39.784  50.864  1.00  0.00           C  
ATOM   3480  CG  HIS A 387      46.385  39.711  49.752  1.00  0.00           C  
ATOM   3481  ND1 HIS A 387      45.783  40.830  49.214  1.00  0.00           N  
ATOM   3482  HD1 HIS A 387      45.980  41.794  49.485  1.00  0.00           H  
ATOM   3483  CD2 HIS A 387      45.842  38.648  49.112  1.00  0.00           C  
ATOM   3484  CE1 HIS A 387      44.912  40.458  48.294  1.00  0.00           C  
ATOM   3485  NE2 HIS A 387      44.928  39.140  48.213  1.00  0.00           N  
ATOM   3486  N   ILE A 388      50.039  40.018  52.373  1.00  0.00           N  
ATOM   3487  HN  ILE A 388      50.106  39.151  51.840  1.00  0.00           H  
ATOM   3488  CA  ILE A 388      50.788  40.147  53.619  1.00  0.00           C  
ATOM   3489  C   ILE A 388      51.738  41.343  53.548  1.00  0.00           C  
ATOM   3490  O   ILE A 388      51.853  42.113  54.500  1.00  0.00           O  
ATOM   3491  CB  ILE A 388      51.613  38.874  53.905  1.00  0.00           C  
ATOM   3492  CG1 ILE A 388      50.681  37.658  53.991  1.00  0.00           C  
ATOM   3493  CG2 ILE A 388      52.405  39.042  55.195  1.00  0.00           C  
ATOM   3494  CD1 ILE A 388      49.672  37.730  55.117  1.00  0.00           C  
ATOM   3495  N   GLN A 389      52.417  41.496  52.417  1.00  0.00           N  
ATOM   3496  HN  GLN A 389      52.287  40.827  51.658  1.00  0.00           H  
ATOM   3497  CA  GLN A 389      53.347  42.607  52.245  1.00  0.00           C  
ATOM   3498  C   GLN A 389      52.599  43.932  52.412  1.00  0.00           C  
ATOM   3499  O   GLN A 389      53.065  44.844  53.101  1.00  0.00           O  
ATOM   3500  CB  GLN A 389      54.004  42.544  50.859  1.00  0.00           C  
ATOM   3501  CG  GLN A 389      55.044  43.636  50.636  1.00  0.00           C  
ATOM   3502  CD  GLN A 389      56.256  43.491  51.546  1.00  0.00           C  
ATOM   3503  OE1 GLN A 389      56.897  44.479  51.904  1.00  0.00           O  
ATOM   3504  NE2 GLN A 389      56.585  42.255  51.908  1.00  0.00           N  
ATOM   3505 1HE2 GLN A 389      57.397  42.158  52.518  1.00  0.00           H  
ATOM   3506 2HE2 GLN A 389      56.054  41.436  51.611  1.00  0.00           H  
ATOM   3507  N   TYR A 390      51.435  44.035  51.780  1.00  0.00           N  
ATOM   3508  HN  TYR A 390      51.099  43.253  51.218  1.00  0.00           H  
ATOM   3509  CA  TYR A 390      50.631  45.246  51.876  1.00  0.00           C  
ATOM   3510  C   TYR A 390      50.259  45.499  53.348  1.00  0.00           C  
ATOM   3511  O   TYR A 390      50.371  46.626  53.835  1.00  0.00           O  
ATOM   3512  CB  TYR A 390      49.372  45.099  51.014  1.00  0.00           C  
ATOM   3513  CG  TYR A 390      49.037  46.321  50.179  1.00  0.00           C  
ATOM   3514  CD1 TYR A 390      48.590  46.183  48.862  1.00  0.00           C  
ATOM   3515  CD2 TYR A 390      49.140  47.611  50.706  1.00  0.00           C  
ATOM   3516  CE1 TYR A 390      48.255  47.287  48.093  1.00  0.00           C  
ATOM   3517  CE2 TYR A 390      48.799  48.737  49.940  1.00  0.00           C  
ATOM   3518  CZ  TYR A 390      48.356  48.561  48.634  1.00  0.00           C  
ATOM   3519  OH  TYR A 390      47.985  49.647  47.872  1.00  0.00           O  
ATOM   3520  HH  TYR A 390      48.054  50.519  48.242  1.00  0.00           H  
ATOM   3521  N   PHE A 391      49.823  44.451  54.049  1.00  0.00           N  
ATOM   3522  HN  PHE A 391      49.739  43.545  53.588  1.00  0.00           H  
ATOM   3523  CA  PHE A 391      49.461  44.567  55.466  1.00  0.00           C  
ATOM   3524  C   PHE A 391      50.611  45.185  56.254  1.00  0.00           C  
ATOM   3525  O   PHE A 391      50.412  46.105  57.045  1.00  0.00           O  
ATOM   3526  CB  PHE A 391      49.173  43.189  56.076  1.00  0.00           C  
ATOM   3527  CG  PHE A 391      47.925  42.526  55.559  1.00  0.00           C  
ATOM   3528  CD1 PHE A 391      47.776  41.143  55.655  1.00  0.00           C  
ATOM   3529  CD2 PHE A 391      46.896  43.272  54.994  1.00  0.00           C  
ATOM   3530  CE1 PHE A 391      46.621  40.510  55.197  1.00  0.00           C  
ATOM   3531  CE2 PHE A 391      45.734  42.649  54.532  1.00  0.00           C  
ATOM   3532  CZ  PHE A 391      45.599  41.265  54.633  1.00  0.00           C  
ATOM   3533  N   MET A 392      51.814  44.664  56.031  1.00  0.00           N  
ATOM   3534  HN  MET A 392      51.910  43.914  55.346  1.00  0.00           H  
ATOM   3535  CA  MET A 392      53.000  45.134  56.737  1.00  0.00           C  
ATOM   3536  C   MET A 392      53.413  46.552  56.373  1.00  0.00           C  
ATOM   3537  O   MET A 392      53.849  47.315  57.236  1.00  0.00           O  
ATOM   3538  CB  MET A 392      54.181  44.190  56.486  1.00  0.00           C  
ATOM   3539  CG  MET A 392      53.943  42.754  56.931  1.00  0.00           C  
ATOM   3540  SD  MET A 392      55.472  41.792  57.000  1.00  0.00           S  
ATOM   3541  CE  MET A 392      55.783  41.471  55.247  1.00  0.00           C  
ATOM   3542  N   GLN A 393      53.277  46.905  55.097  1.00  0.00           N  
ATOM   3543  HN  GLN A 393      52.898  46.232  54.431  1.00  0.00           H  
ATOM   3544  CA  GLN A 393      53.659  48.234  54.631  1.00  0.00           C  
ATOM   3545  C   GLN A 393      52.836  49.377  55.224  1.00  0.00           C  
ATOM   3546  O   GLN A 393      53.372  50.455  55.482  1.00  0.00           O  
ATOM   3547  CB  GLN A 393      53.579  48.301  53.102  1.00  0.00           C  
ATOM   3548  CG  GLN A 393      54.640  47.495  52.360  1.00  0.00           C  
ATOM   3549  CD  GLN A 393      56.031  48.092  52.496  1.00  0.00           C  
ATOM   3550  OE1 GLN A 393      56.184  49.288  52.757  1.00  0.00           O  
ATOM   3551  NE2 GLN A 393      57.053  47.266  52.297  1.00  0.00           N  
ATOM   3552 1HE2 GLN A 393      57.987  47.667  52.388  1.00  0.00           H  
ATOM   3553 2HE2 GLN A 393      56.926  46.277  52.081  1.00  0.00           H  
ATOM   3554  N   TYR A 394      51.539  49.157  55.433  1.00  0.00           N  
ATOM   3555  HN  TYR A 394      51.137  48.246  55.210  1.00  0.00           H  
ATOM   3556  CA  TYR A 394      50.687  50.213  55.980  1.00  0.00           C  
ATOM   3557  C   TYR A 394      50.235  49.999  57.420  1.00  0.00           C  
ATOM   3558  O   TYR A 394      49.311  50.662  57.887  1.00  0.00           O  
ATOM   3559  CB  TYR A 394      49.454  50.432  55.078  1.00  0.00           C  
ATOM   3560  CG  TYR A 394      48.519  49.240  54.865  1.00  0.00           C  
ATOM   3561  CD1 TYR A 394      48.073  48.457  55.935  1.00  0.00           C  
ATOM   3562  CD2 TYR A 394      47.990  48.972  53.597  1.00  0.00           C  
ATOM   3563  CE1 TYR A 394      47.115  47.446  55.750  1.00  0.00           C  
ATOM   3564  CE2 TYR A 394      47.033  47.969  53.401  1.00  0.00           C  
ATOM   3565  CZ  TYR A 394      46.599  47.213  54.481  1.00  0.00           C  
ATOM   3566  OH  TYR A 394      45.633  46.253  54.287  1.00  0.00           O  
ATOM   3567  HH  TYR A 394      45.336  45.736  55.026  1.00  0.00           H  
ATOM   3568  N   LYS A 395      50.903  49.096  58.131  1.00  0.00           N  
ATOM   3569  HN  LYS A 395      51.693  48.613  57.704  1.00  0.00           H  
ATOM   3570  CA  LYS A 395      50.535  48.777  59.509  1.00  0.00           C  
ATOM   3571  C   LYS A 395      50.533  49.947  60.495  1.00  0.00           C  
ATOM   3572  O   LYS A 395      49.903  49.864  61.550  1.00  0.00           O  
ATOM   3573  CB  LYS A 395      51.446  47.669  60.053  1.00  0.00           C  
ATOM   3574  CG  LYS A 395      52.893  48.084  60.268  1.00  0.00           C  
ATOM   3575  CD  LYS A 395      53.700  46.947  60.895  1.00  0.00           C  
ATOM   3576  CE  LYS A 395      55.145  47.355  61.133  1.00  0.00           C  
ATOM   3577  NZ  LYS A 395      55.224  48.568  61.996  1.00  0.00           N  
ATOM   3578  HZ1 LYS A 395      56.194  48.842  62.156  1.00  0.00           H  
ATOM   3579  HZ2 LYS A 395      54.721  48.438  62.874  1.00  0.00           H  
ATOM   3580  HZ3 LYS A 395      54.674  49.338  61.614  1.00  0.00           H  
ATOM   3581  N   ASP A 396      51.221  51.034  60.160  1.00  0.00           N  
ATOM   3582  HN  ASP A 396      51.710  51.069  59.265  1.00  0.00           H  
ATOM   3583  CA  ASP A 396      51.281  52.177  61.064  1.00  0.00           C  
ATOM   3584  C   ASP A 396      50.275  53.280  60.787  1.00  0.00           C  
ATOM   3585  O   ASP A 396      50.265  54.302  61.472  1.00  0.00           O  
ATOM   3586  CB  ASP A 396      52.692  52.763  61.078  1.00  0.00           C  
ATOM   3587  CG  ASP A 396      53.698  51.805  61.664  1.00  0.00           C  
ATOM   3588  OD1 ASP A 396      53.394  51.228  62.732  1.00  0.00           O  
ATOM   3589  OD2 ASP A 396      54.780  51.631  61.066  1.00  0.00           O  
ATOM   3590  N   LEU A 397      49.433  53.078  59.783  1.00  0.00           N  
ATOM   3591  HN  LEU A 397      49.495  52.219  59.236  1.00  0.00           H  
ATOM   3592  CA  LEU A 397      48.422  54.071  59.456  1.00  0.00           C  
ATOM   3593  C   LEU A 397      47.200  53.831  60.324  1.00  0.00           C  
ATOM   3594  O   LEU A 397      47.041  52.754  60.899  1.00  0.00           O  
ATOM   3595  CB  LEU A 397      48.002  53.953  57.988  1.00  0.00           C  
ATOM   3596  CG  LEU A 397      49.012  54.228  56.874  1.00  0.00           C  
ATOM   3597  CD1 LEU A 397      48.314  54.052  55.532  1.00  0.00           C  
ATOM   3598  CD2 LEU A 397      49.571  55.642  57.005  1.00  0.00           C  
ATOM   3599  N   PRO A 398      46.332  54.846  60.457  1.00  0.00           N  
ATOM   3600  CA  PRO A 398      45.129  54.650  61.269  1.00  0.00           C  
ATOM   3601  C   PRO A 398      44.394  53.459  60.652  1.00  0.00           C  
ATOM   3602  O   PRO A 398      44.330  53.336  59.429  1.00  0.00           O  
ATOM   3603  CB  PRO A 398      44.377  55.960  61.083  1.00  0.00           C  
ATOM   3604  CG  PRO A 398      45.487  56.952  60.980  1.00  0.00           C  
ATOM   3605  CD  PRO A 398      46.480  56.257  60.062  1.00  0.00           C  
ATOM   3606  N   VAL A 399      43.851  52.591  61.495  1.00  0.00           N  
ATOM   3607  HN  VAL A 399      43.920  52.768  62.497  1.00  0.00           H  
ATOM   3608  CA  VAL A 399      43.159  51.393  61.038  1.00  0.00           C  
ATOM   3609  C   VAL A 399      42.135  51.614  59.913  1.00  0.00           C  
ATOM   3610  O   VAL A 399      42.021  50.789  59.006  1.00  0.00           O  
ATOM   3611  CB  VAL A 399      42.475  50.677  62.232  1.00  0.00           C  
ATOM   3612  CG1 VAL A 399      41.214  51.418  62.644  1.00  0.00           C  
ATOM   3613  CG2 VAL A 399      42.168  49.241  61.870  1.00  0.00           C  
ATOM   3614  N   ALA A 400      41.405  52.724  59.957  1.00  0.00           N  
ATOM   3615  HN  ALA A 400      41.548  53.390  60.716  1.00  0.00           H  
ATOM   3616  CA  ALA A 400      40.401  53.002  58.933  1.00  0.00           C  
ATOM   3617  C   ALA A 400      41.029  53.197  57.560  1.00  0.00           C  
ATOM   3618  O   ALA A 400      40.350  53.110  56.540  1.00  0.00           O  
ATOM   3619  CB  ALA A 400      39.587  54.236  59.311  1.00  0.00           C  
ATOM   3620  N   LEU A 401      42.330  53.456  57.537  1.00  0.00           N  
ATOM   3621  HN  LEU A 401      42.850  53.508  58.413  1.00  0.00           H  
ATOM   3622  CA  LEU A 401      43.023  53.667  56.277  1.00  0.00           C  
ATOM   3623  C   LEU A 401      43.946  52.500  55.935  1.00  0.00           C  
ATOM   3624  O   LEU A 401      44.758  52.592  55.010  1.00  0.00           O  
ATOM   3625  CB  LEU A 401      43.821  54.974  56.336  1.00  0.00           C  
ATOM   3626  CG  LEU A 401      43.038  56.238  56.721  1.00  0.00           C  
ATOM   3627  CD1 LEU A 401      43.996  57.416  56.789  1.00  0.00           C  
ATOM   3628  CD2 LEU A 401      41.929  56.512  55.703  1.00  0.00           C  
ATOM   3629  N   ARG A 402      43.824  51.401  56.676  1.00  0.00           N  
ATOM   3630  HN  ARG A 402      43.144  51.377  57.436  1.00  0.00           H  
ATOM   3631  CA  ARG A 402      44.654  50.231  56.410  1.00  0.00           C  
ATOM   3632  C   ARG A 402      44.029  49.333  55.339  1.00  0.00           C  
ATOM   3633  O   ARG A 402      43.527  48.245  55.626  1.00  0.00           O  
ATOM   3634  CB  ARG A 402      44.894  49.428  57.695  1.00  0.00           C  
ATOM   3635  CG  ARG A 402      45.700  50.170  58.761  1.00  0.00           C  
ATOM   3636  CD  ARG A 402      46.094  49.238  59.910  1.00  0.00           C  
ATOM   3637  NE  ARG A 402      46.572  49.977  61.076  1.00  0.00           N  
ATOM   3638  HE  ARG A 402      46.560  50.996  61.029  1.00  0.00           H  
ATOM   3639  CZ  ARG A 402      47.022  49.413  62.196  1.00  0.00           C  
ATOM   3640  NH1 ARG A 402      47.065  48.091  62.317  1.00  0.00           N  
ATOM   3641 1HH1 ARG A 402      46.757  47.503  61.542  1.00  0.00           H  
ATOM   3642 2HH1 ARG A 402      47.410  47.659  63.174  1.00  0.00           H  
ATOM   3643  NH2 ARG A 402      47.423  50.177  63.203  1.00  0.00           N  
ATOM   3644 1HH2 ARG A 402      47.390  51.192  63.110  1.00  0.00           H  
ATOM   3645 2HH2 ARG A 402      47.768  49.745  64.060  1.00  0.00           H  
ATOM   3646  N   GLU A 403      44.055  49.817  54.102  1.00  0.00           N  
ATOM   3647  HN  GLU A 403      44.459  50.741  53.950  1.00  0.00           H  
ATOM   3648  CA  GLU A 403      43.532  49.088  52.951  1.00  0.00           C  
ATOM   3649  C   GLU A 403      44.369  49.490  51.741  1.00  0.00           C  
ATOM   3650  O   GLU A 403      45.184  50.408  51.827  1.00  0.00           O  
ATOM   3651  CB  GLU A 403      42.062  49.454  52.704  1.00  0.00           C  
ATOM   3652  CG  GLU A 403      41.126  49.146  53.866  1.00  0.00           C  
ATOM   3653  CD  GLU A 403      40.964  47.655  54.121  1.00  0.00           C  
ATOM   3654  OE1 GLU A 403      41.691  46.848  53.498  1.00  0.00           O  
ATOM   3655  OE2 GLU A 403      40.105  47.288  54.953  1.00  0.00           O  
ATOM   3656  N   GLY A 404      44.178  48.804  50.617  1.00  0.00           N  
ATOM   3657  HN  GLY A 404      43.508  48.035  50.595  1.00  0.00           H  
ATOM   3658  CA  GLY A 404      44.926  49.153  49.419  1.00  0.00           C  
ATOM   3659  C   GLY A 404      44.383  50.441  48.818  1.00  0.00           C  
ATOM   3660  O   GLY A 404      43.296  50.881  49.201  1.00  0.00           O  
ATOM   3661  N   ALA A 405      45.132  51.054  47.900  1.00  0.00           N  
ATOM   3662  HN  ALA A 405      46.035  50.653  47.645  1.00  0.00           H  
ATOM   3663  CA  ALA A 405      44.687  52.293  47.248  1.00  0.00           C  
ATOM   3664  C   ALA A 405      43.230  52.066  46.828  1.00  0.00           C  
ATOM   3665  O   ALA A 405      42.389  52.956  46.927  1.00  0.00           O  
ATOM   3666  CB  ALA A 405      45.571  52.601  46.044  1.00  0.00           C  
ATOM   3667  N   ASN A 406      42.965  50.864  46.329  1.00  0.00           N  
ATOM   3668  HN  ASN A 406      43.746  50.226  46.173  1.00  0.00           H  
ATOM   3669  CA  ASN A 406      41.619  50.400  45.989  1.00  0.00           C  
ATOM   3670  C   ASN A 406      41.771  48.885  46.051  1.00  0.00           C  
ATOM   3671  O   ASN A 406      42.890  48.383  46.049  1.00  0.00           O  
ATOM   3672  CB  ASN A 406      41.104  50.904  44.617  1.00  0.00           C  
ATOM   3673  CG  ASN A 406      41.809  50.287  43.430  1.00  0.00           C  
ATOM   3674  OD1 ASN A 406      42.024  49.079  43.363  1.00  0.00           O  
ATOM   3675  ND2 ASN A 406      42.144  51.126  42.458  1.00  0.00           N  
ATOM   3676 1HD2 ASN A 406      41.966  52.129  42.514  1.00  0.00           H  
ATOM   3677 2HD2 ASN A 406      42.620  50.710  41.657  1.00  0.00           H  
ATOM   3678  N   PRO A 407      40.663  48.136  46.142  1.00  0.00           N  
ATOM   3679  CA  PRO A 407      40.789  46.677  46.220  1.00  0.00           C  
ATOM   3680  C   PRO A 407      41.674  46.026  45.160  1.00  0.00           C  
ATOM   3681  O   PRO A 407      42.343  45.031  45.441  1.00  0.00           O  
ATOM   3682  CB  PRO A 407      39.338  46.205  46.162  1.00  0.00           C  
ATOM   3683  CG  PRO A 407      38.607  47.326  46.867  1.00  0.00           C  
ATOM   3684  CD  PRO A 407      39.250  48.549  46.234  1.00  0.00           C  
ATOM   3685  N   GLY A 408      41.682  46.591  43.955  1.00  0.00           N  
ATOM   3686  HN  GLY A 408      41.109  47.418  43.785  1.00  0.00           H  
ATOM   3687  CA  GLY A 408      42.494  46.049  42.876  1.00  0.00           C  
ATOM   3688  C   GLY A 408      43.984  46.073  43.175  1.00  0.00           C  
ATOM   3689  O   GLY A 408      44.710  45.135  42.830  1.00  0.00           O  
ATOM   3690  N   PHE A 409      44.452  47.148  43.806  1.00  0.00           N  
ATOM   3691  HN  PHE A 409      43.813  47.905  44.049  1.00  0.00           H  
ATOM   3692  CA  PHE A 409      45.866  47.260  44.156  1.00  0.00           C  
ATOM   3693  C   PHE A 409      46.275  46.135  45.098  1.00  0.00           C  
ATOM   3694  O   PHE A 409      47.326  45.519  44.926  1.00  0.00           O  
ATOM   3695  CB  PHE A 409      46.157  48.609  44.831  1.00  0.00           C  
ATOM   3696  CG  PHE A 409      46.364  49.745  43.864  1.00  0.00           C  
ATOM   3697  CD1 PHE A 409      45.377  50.089  42.947  1.00  0.00           C  
ATOM   3698  CD2 PHE A 409      47.554  50.472  43.871  1.00  0.00           C  
ATOM   3699  CE1 PHE A 409      45.572  51.146  42.045  1.00  0.00           C  
ATOM   3700  CE2 PHE A 409      47.755  51.526  42.977  1.00  0.00           C  
ATOM   3701  CZ  PHE A 409      46.763  51.860  42.065  1.00  0.00           C  
ATOM   3702  N   HIS A 410      45.445  45.873  46.104  1.00  0.00           N  
ATOM   3703  HN  HIS A 410      44.585  46.413  46.203  1.00  0.00           H  
ATOM   3704  CA  HIS A 410      45.753  44.822  47.066  1.00  0.00           C  
ATOM   3705  C   HIS A 410      45.921  43.475  46.364  1.00  0.00           C  
ATOM   3706  O   HIS A 410      46.780  42.674  46.736  1.00  0.00           O  
ATOM   3707  CB  HIS A 410      44.640  44.720  48.116  1.00  0.00           C  
ATOM   3708  CG  HIS A 410      45.144  44.607  49.523  1.00  0.00           C  
ATOM   3709  ND1 HIS A 410      45.976  43.589  49.941  1.00  0.00           N  
ATOM   3710  HD1 HIS A 410      46.334  42.840  49.349  1.00  0.00           H  
ATOM   3711  CD2 HIS A 410      44.919  45.379  50.614  1.00  0.00           C  
ATOM   3712  CE1 HIS A 410      46.237  43.736  51.228  1.00  0.00           C  
ATOM   3713  NE2 HIS A 410      45.607  44.815  51.661  1.00  0.00           N  
ATOM   3714  HE2 HIS A 410      45.628  45.171  52.617  1.00  0.00           H  
ATOM   3715  N   GLU A 411      45.106  43.241  45.339  1.00  0.00           N  
ATOM   3716  HN  GLU A 411      44.433  43.958  45.070  1.00  0.00           H  
ATOM   3717  CA  GLU A 411      45.144  41.991  44.586  1.00  0.00           C  
ATOM   3718  C   GLU A 411      46.320  41.897  43.607  1.00  0.00           C  
ATOM   3719  O   GLU A 411      46.815  40.807  43.323  1.00  0.00           O  
ATOM   3720  CB  GLU A 411      43.838  41.819  43.801  1.00  0.00           C  
ATOM   3721  CG  GLU A 411      42.565  41.755  44.645  1.00  0.00           C  
ATOM   3722  CD  GLU A 411      42.614  40.643  45.677  1.00  0.00           C  
ATOM   3723  OE1 GLU A 411      43.226  39.598  45.376  1.00  0.00           O  
ATOM   3724  OE2 GLU A 411      42.044  40.809  46.778  1.00  0.00           O  
ATOM   3725  N   ALA A 412      46.782  43.038  43.105  1.00  0.00           N  
ATOM   3726  HN  ALA A 412      46.377  43.920  43.418  1.00  0.00           H  
ATOM   3727  CA  ALA A 412      47.860  43.056  42.112  1.00  0.00           C  
ATOM   3728  C   ALA A 412      49.299  42.808  42.575  1.00  0.00           C  
ATOM   3729  O   ALA A 412      50.096  42.229  41.835  1.00  0.00           O  
ATOM   3730  CB  ALA A 412      47.801  44.369  41.336  1.00  0.00           C  
ATOM   3731  N   ILE A 413      49.631  43.249  43.784  1.00  0.00           N  
ATOM   3732  HN  ILE A 413      48.917  43.692  44.362  1.00  0.00           H  
ATOM   3733  CA  ILE A 413      50.989  43.119  44.311  1.00  0.00           C  
ATOM   3734  C   ILE A 413      51.671  41.757  44.116  1.00  0.00           C  
ATOM   3735  O   ILE A 413      52.710  41.666  43.454  1.00  0.00           O  
ATOM   3736  CB  ILE A 413      51.035  43.500  45.810  1.00  0.00           C  
ATOM   3737  CG1 ILE A 413      50.430  44.898  46.002  1.00  0.00           C  
ATOM   3738  CG2 ILE A 413      52.476  43.493  46.312  1.00  0.00           C  
ATOM   3739  CD1 ILE A 413      51.090  45.972  45.158  1.00  0.00           C  
ATOM   3740  N   GLY A 414      51.095  40.709  44.695  1.00  0.00           N  
ATOM   3741  HN  GLY A 414      50.239  40.834  45.235  1.00  0.00           H  
ATOM   3742  CA  GLY A 414      51.678  39.389  44.562  1.00  0.00           C  
ATOM   3743  C   GLY A 414      51.785  38.914  43.125  1.00  0.00           C  
ATOM   3744  O   GLY A 414      52.774  38.284  42.746  1.00  0.00           O  
ATOM   3745  N   ASP A 415      50.767  39.215  42.324  1.00  0.00           N  
ATOM   3746  HN  ASP A 415      49.982  39.747  42.699  1.00  0.00           H  
ATOM   3747  CA  ASP A 415      50.742  38.805  40.923  1.00  0.00           C  
ATOM   3748  C   ASP A 415      51.885  39.421  40.125  1.00  0.00           C  
ATOM   3749  O   ASP A 415      52.437  38.782  39.224  1.00  0.00           O  
ATOM   3750  CB  ASP A 415      49.398  39.181  40.282  1.00  0.00           C  
ATOM   3751  CG  ASP A 415      48.261  38.259  40.714  1.00  0.00           C  
ATOM   3752  OD1 ASP A 415      48.321  37.706  41.831  1.00  0.00           O  
ATOM   3753  OD2 ASP A 415      47.293  38.098  39.946  1.00  0.00           O  
ATOM   3754  N   VAL A 416      52.230  40.665  40.452  1.00  0.00           N  
ATOM   3755  HN  VAL A 416      51.730  41.144  41.201  1.00  0.00           H  
ATOM   3756  CA  VAL A 416      53.307  41.351  39.758  1.00  0.00           C  
ATOM   3757  C   VAL A 416      54.600  40.553  39.891  1.00  0.00           C  
ATOM   3758  O   VAL A 416      55.263  40.274  38.897  1.00  0.00           O  
ATOM   3759  CB  VAL A 416      53.520  42.778  40.313  1.00  0.00           C  
ATOM   3760  CG1 VAL A 416      54.745  43.414  39.661  1.00  0.00           C  
ATOM   3761  CG2 VAL A 416      52.280  43.634  40.037  1.00  0.00           C  
ATOM   3762  N   LEU A 417      54.954  40.184  41.119  1.00  0.00           N  
ATOM   3763  HN  LEU A 417      54.371  40.451  41.913  1.00  0.00           H  
ATOM   3764  CA  LEU A 417      56.164  39.403  41.345  1.00  0.00           C  
ATOM   3765  C   LEU A 417      56.068  38.040  40.665  1.00  0.00           C  
ATOM   3766  O   LEU A 417      57.030  37.580  40.047  1.00  0.00           O  
ATOM   3767  CB  LEU A 417      56.424  39.217  42.845  1.00  0.00           C  
ATOM   3768  CG  LEU A 417      57.185  40.346  43.548  1.00  0.00           C  
ATOM   3769  CD1 LEU A 417      56.377  41.638  43.511  1.00  0.00           C  
ATOM   3770  CD2 LEU A 417      57.474  39.937  44.980  1.00  0.00           C  
ATOM   3771  N   ALA A 418      54.909  37.400  40.776  1.00  0.00           N  
ATOM   3772  HN  ALA A 418      54.150  37.832  41.304  1.00  0.00           H  
ATOM   3773  CA  ALA A 418      54.696  36.094  40.161  1.00  0.00           C  
ATOM   3774  C   ALA A 418      54.890  36.143  38.639  1.00  0.00           C  
ATOM   3775  O   ALA A 418      55.241  35.136  38.020  1.00  0.00           O  
ATOM   3776  CB  ALA A 418      53.303  35.576  40.499  1.00  0.00           C  
ATOM   3777  N   LEU A 419      54.652  37.304  38.033  1.00  0.00           N  
ATOM   3778  HN  LEU A 419      54.329  38.104  38.578  1.00  0.00           H  
ATOM   3779  CA  LEU A 419      54.850  37.440  36.592  1.00  0.00           C  
ATOM   3780  C   LEU A 419      56.325  37.165  36.283  1.00  0.00           C  
ATOM   3781  O   LEU A 419      56.651  36.443  35.339  1.00  0.00           O  
ATOM   3782  CB  LEU A 419      54.473  38.853  36.121  1.00  0.00           C  
ATOM   3783  CG  LEU A 419      52.976  39.149  35.969  1.00  0.00           C  
ATOM   3784  CD1 LEU A 419      52.758  40.620  35.637  1.00  0.00           C  
ATOM   3785  CD2 LEU A 419      52.398  38.262  34.869  1.00  0.00           C  
ATOM   3786  N   SER A 420      57.212  37.745  37.085  1.00  0.00           N  
ATOM   3787  HN  SER A 420      56.885  38.344  37.843  1.00  0.00           H  
ATOM   3788  CA  SER A 420      58.644  37.540  36.900  1.00  0.00           C  
ATOM   3789  C   SER A 420      59.035  36.098  37.211  1.00  0.00           C  
ATOM   3790  O   SER A 420      59.843  35.501  36.501  1.00  0.00           O  
ATOM   3791  CB  SER A 420      59.441  38.498  37.789  1.00  0.00           C  
ATOM   3792  OG  SER A 420      59.381  39.818  37.273  1.00  0.00           O  
ATOM   3793  HG  SER A 420      59.876  40.413  37.825  1.00  0.00           H  
ATOM   3794  N   VAL A 421      58.448  35.543  38.269  1.00  0.00           N  
ATOM   3795  HN  VAL A 421      57.786  36.096  38.813  1.00  0.00           H  
ATOM   3796  CA  VAL A 421      58.722  34.169  38.674  1.00  0.00           C  
ATOM   3797  C   VAL A 421      58.381  33.182  37.554  1.00  0.00           C  
ATOM   3798  O   VAL A 421      59.101  32.205  37.337  1.00  0.00           O  
ATOM   3799  CB  VAL A 421      57.903  33.786  39.933  1.00  0.00           C  
ATOM   3800  CG1 VAL A 421      58.108  32.308  40.274  1.00  0.00           C  
ATOM   3801  CG2 VAL A 421      58.321  34.657  41.102  1.00  0.00           C  
ATOM   3802  N   SER A 422      57.287  33.453  36.843  1.00  0.00           N  
ATOM   3803  HN  SER A 422      56.754  34.294  37.065  1.00  0.00           H  
ATOM   3804  CA  SER A 422      56.820  32.590  35.755  1.00  0.00           C  
ATOM   3805  C   SER A 422      57.693  32.523  34.506  1.00  0.00           C  
ATOM   3806  O   SER A 422      57.559  31.593  33.707  1.00  0.00           O  
ATOM   3807  CB  SER A 422      55.402  33.001  35.336  1.00  0.00           C  
ATOM   3808  OG  SER A 422      54.463  32.712  36.356  1.00  0.00           O  
ATOM   3809  HG  SER A 422      53.585  32.966  36.097  1.00  0.00           H  
ATOM   3810  N   THR A 423      58.576  33.499  34.320  1.00  0.00           N  
ATOM   3811  HN  THR A 423      58.658  34.249  35.006  1.00  0.00           H  
ATOM   3812  CA  THR A 423      59.426  33.499  33.138  1.00  0.00           C  
ATOM   3813  C   THR A 423      60.239  32.217  33.041  1.00  0.00           C  
ATOM   3814  O   THR A 423      60.734  31.707  34.045  1.00  0.00           O  
ATOM   3815  CB  THR A 423      60.385  34.699  33.123  1.00  0.00           C  
ATOM   3816  OG1 THR A 423      61.150  34.722  34.336  1.00  0.00           O  
ATOM   3817  HG1 THR A 423      61.743  35.464  34.327  1.00  0.00           H  
ATOM   3818  CG2 THR A 423      59.603  35.997  32.975  1.00  0.00           C  
ATOM   3819  N   PRO A 424      60.378  31.673  31.822  1.00  0.00           N  
ATOM   3820  CA  PRO A 424      61.142  30.440  31.632  1.00  0.00           C  
ATOM   3821  C   PRO A 424      62.489  30.489  32.338  1.00  0.00           C  
ATOM   3822  O   PRO A 424      62.854  29.566  33.064  1.00  0.00           O  
ATOM   3823  CB  PRO A 424      61.278  30.354  30.113  1.00  0.00           C  
ATOM   3824  CG  PRO A 424      59.972  30.933  29.641  1.00  0.00           C  
ATOM   3825  CD  PRO A 424      59.824  32.153  30.540  1.00  0.00           C  
ATOM   3826  N   LYS A 425      63.216  31.582  32.140  1.00  0.00           N  
ATOM   3827  HN  LYS A 425      62.849  32.331  31.553  1.00  0.00           H  
ATOM   3828  CA  LYS A 425      64.527  31.726  32.748  1.00  0.00           C  
ATOM   3829  C   LYS A 425      64.479  31.679  34.274  1.00  0.00           C  
ATOM   3830  O   LYS A 425      65.334  31.055  34.905  1.00  0.00           O  
ATOM   3831  CB  LYS A 425      65.186  33.029  32.289  1.00  0.00           C  
ATOM   3832  CG  LYS A 425      66.708  32.960  32.293  1.00  0.00           C  
ATOM   3833  CD  LYS A 425      67.343  34.308  31.998  1.00  0.00           C  
ATOM   3834  CE  LYS A 425      68.857  34.190  31.983  1.00  0.00           C  
ATOM   3835  NZ  LYS A 425      69.341  33.419  33.163  1.00  0.00           N  
ATOM   3836  HZ1 LYS A 425      70.358  33.340  33.153  1.00  0.00           H  
ATOM   3837  HZ2 LYS A 425      68.892  32.505  33.226  1.00  0.00           H  
ATOM   3838  HZ3 LYS A 425      69.003  33.818  34.039  1.00  0.00           H  
ATOM   3839  N   HIS A 426      63.485  32.332  34.873  1.00  0.00           N  
ATOM   3840  HN  HIS A 426      62.795  32.836  34.316  1.00  0.00           H  
ATOM   3841  CA  HIS A 426      63.386  32.325  36.326  1.00  0.00           C  
ATOM   3842  C   HIS A 426      63.067  30.922  36.836  1.00  0.00           C  
ATOM   3843  O   HIS A 426      63.643  30.470  37.826  1.00  0.00           O  
ATOM   3844  CB  HIS A 426      62.312  33.299  36.817  1.00  0.00           C  
ATOM   3845  CG  HIS A 426      62.327  33.495  38.301  1.00  0.00           C  
ATOM   3846  ND1 HIS A 426      62.959  34.560  38.904  1.00  0.00           N  
ATOM   3847  HD1 HIS A 426      63.414  35.330  38.414  1.00  0.00           H  
ATOM   3848  CD2 HIS A 426      61.859  32.717  39.307  1.00  0.00           C  
ATOM   3849  CE1 HIS A 426      62.884  34.429  40.217  1.00  0.00           C  
ATOM   3850  NE2 HIS A 426      62.222  33.317  40.488  1.00  0.00           N  
ATOM   3851  HE2 HIS A 426      62.015  32.963  41.422  1.00  0.00           H  
ATOM   3852  N   LEU A 427      62.136  30.243  36.170  1.00  0.00           N  
ATOM   3853  HN  LEU A 427      61.675  30.677  35.370  1.00  0.00           H  
ATOM   3854  CA  LEU A 427      61.764  28.890  36.564  1.00  0.00           C  
ATOM   3855  C   LEU A 427      62.983  27.976  36.465  1.00  0.00           C  
ATOM   3856  O   LEU A 427      63.166  27.082  37.287  1.00  0.00           O  
ATOM   3857  CB  LEU A 427      60.633  28.355  35.677  1.00  0.00           C  
ATOM   3858  CG  LEU A 427      59.243  28.976  35.857  1.00  0.00           C  
ATOM   3859  CD1 LEU A 427      58.267  28.346  34.873  1.00  0.00           C  
ATOM   3860  CD2 LEU A 427      58.768  28.762  37.294  1.00  0.00           C  
ATOM   3861  N   HIS A 428      63.820  28.213  35.461  1.00  0.00           N  
ATOM   3862  HN  HIS A 428      63.621  28.970  34.807  1.00  0.00           H  
ATOM   3863  CA  HIS A 428      65.019  27.404  35.284  1.00  0.00           C  
ATOM   3864  C   HIS A 428      65.985  27.657  36.441  1.00  0.00           C  
ATOM   3865  O   HIS A 428      66.698  26.751  36.867  1.00  0.00           O  
ATOM   3866  CB  HIS A 428      65.688  27.713  33.939  1.00  0.00           C  
ATOM   3867  CG  HIS A 428      66.953  26.941  33.701  1.00  0.00           C  
ATOM   3868  ND1 HIS A 428      68.180  27.358  34.173  1.00  0.00           N  
ATOM   3869  HD1 HIS A 428      68.352  28.224  34.685  1.00  0.00           H  
ATOM   3870  CD2 HIS A 428      67.171  25.755  33.084  1.00  0.00           C  
ATOM   3871  CE1 HIS A 428      69.099  26.461  33.859  1.00  0.00           C  
ATOM   3872  NE2 HIS A 428      68.513  25.478  33.199  1.00  0.00           N  
ATOM   3873  HE2 HIS A 428      68.980  24.648  32.834  1.00  0.00           H  
ATOM   3874  N   SER A 429      65.991  28.882  36.963  1.00  0.00           N  
ATOM   3875  HN  SER A 429      65.374  29.596  36.576  1.00  0.00           H  
ATOM   3876  CA  SER A 429      66.870  29.218  38.083  1.00  0.00           C  
ATOM   3877  C   SER A 429      66.407  28.480  39.339  1.00  0.00           C  
ATOM   3878  O   SER A 429      67.176  28.297  40.283  1.00  0.00           O  
ATOM   3879  CB  SER A 429      66.877  30.734  38.341  1.00  0.00           C  
ATOM   3880  OG  SER A 429      65.731  31.148  39.071  1.00  0.00           O  
ATOM   3881  HG  SER A 429      65.735  32.085  39.230  1.00  0.00           H  
ATOM   3882  N   LEU A 430      65.141  28.069  39.349  1.00  0.00           N  
ATOM   3883  HN  LEU A 430      64.543  28.277  38.550  1.00  0.00           H  
ATOM   3884  CA  LEU A 430      64.589  27.326  40.480  1.00  0.00           C  
ATOM   3885  C   LEU A 430      64.748  25.839  40.197  1.00  0.00           C  
ATOM   3886  O   LEU A 430      64.394  24.992  41.022  1.00  0.00           O  
ATOM   3887  CB  LEU A 430      63.103  27.652  40.678  1.00  0.00           C  
ATOM   3888  CG  LEU A 430      62.745  29.061  41.153  1.00  0.00           C  
ATOM   3889  CD1 LEU A 430      61.230  29.193  41.235  1.00  0.00           C  
ATOM   3890  CD2 LEU A 430      63.383  29.330  42.513  1.00  0.00           C  
ATOM   3891  N   ASN A 431      65.280  25.543  39.012  1.00  0.00           N  
ATOM   3892  HN  ASN A 431      65.536  26.311  38.392  1.00  0.00           H  
ATOM   3893  CA  ASN A 431      65.515  24.178  38.555  1.00  0.00           C  
ATOM   3894  C   ASN A 431      64.200  23.454  38.249  1.00  0.00           C  
ATOM   3895  O   ASN A 431      64.074  22.246  38.465  1.00  0.00           O  
ATOM   3896  CB  ASN A 431      66.329  23.411  39.604  1.00  0.00           C  
ATOM   3897  CG  ASN A 431      67.032  22.196  39.026  1.00  0.00           C  
ATOM   3898  OD1 ASN A 431      67.571  22.245  37.919  1.00  0.00           O  
ATOM   3899  ND2 ASN A 431      67.043  21.102  39.780  1.00  0.00           N  
ATOM   3900 1HD2 ASN A 431      66.597  21.061  40.696  1.00  0.00           H  
ATOM   3901 2HD2 ASN A 431      67.515  20.286  39.392  1.00  0.00           H  
ATOM   3902  N   LEU A 432      63.227  24.200  37.731  1.00  0.00           N  
ATOM   3903  HN  LEU A 432      63.398  25.192  37.565  1.00  0.00           H  
ATOM   3904  CA  LEU A 432      61.923  23.641  37.394  1.00  0.00           C  
ATOM   3905  C   LEU A 432      61.713  23.594  35.886  1.00  0.00           C  
ATOM   3906  O   LEU A 432      60.746  23.011  35.400  1.00  0.00           O  
ATOM   3907  CB  LEU A 432      60.809  24.456  38.056  1.00  0.00           C  
ATOM   3908  CG  LEU A 432      60.935  24.584  39.579  1.00  0.00           C  
ATOM   3909  CD1 LEU A 432      59.736  25.346  40.125  1.00  0.00           C  
ATOM   3910  CD2 LEU A 432      61.028  23.200  40.214  1.00  0.00           C  
ATOM   3911  N   LEU A 433      62.622  24.223  35.155  1.00  0.00           N  
ATOM   3912  HN  LEU A 433      63.378  24.718  35.629  1.00  0.00           H  
ATOM   3913  CA  LEU A 433      62.580  24.233  33.696  1.00  0.00           C  
ATOM   3914  C   LEU A 433      63.987  23.987  33.172  1.00  0.00           C  
ATOM   3915  O   LEU A 433      64.966  24.186  33.892  1.00  0.00           O  
ATOM   3916  CB  LEU A 433      62.053  25.574  33.163  1.00  0.00           C  
ATOM   3917  CG  LEU A 433      60.557  25.635  32.834  1.00  0.00           C  
ATOM   3918  CD1 LEU A 433      60.214  26.987  32.218  1.00  0.00           C  
ATOM   3919  CD2 LEU A 433      60.208  24.511  31.865  1.00  0.00           C  
ATOM   3920  N   SER A 434      64.089  23.546  31.923  1.00  0.00           N  
ATOM   3921  HN  SER A 434      63.243  23.390  31.375  1.00  0.00           H  
ATOM   3922  CA  SER A 434      65.390  23.281  31.323  1.00  0.00           C  
ATOM   3923  C   SER A 434      65.618  24.166  30.105  1.00  0.00           C  
ATOM   3924  O   SER A 434      66.208  25.243  30.212  1.00  0.00           O  
ATOM   3925  CB  SER A 434      65.500  21.805  30.926  1.00  0.00           C  
ATOM   3926  OG  SER A 434      64.454  21.428  30.048  1.00  0.00           O  
ATOM   3927  HG  SER A 434      64.522  20.513  29.802  1.00  0.00           H  
ATOM   3928  N   SER A 439      64.492  32.666  21.953  1.00  0.00           N  
ATOM   3929  HN1 SER A 439      65.469  32.445  22.146  1.00  0.00           H  
ATOM   3930  HN2 SER A 439      63.927  32.586  22.798  1.00  0.00           H  
ATOM   3931  HN3 SER A 439      64.374  33.662  21.767  1.00  0.00           H  
ATOM   3932  CA  SER A 439      63.932  31.868  20.878  1.00  0.00           C  
ATOM   3933  C   SER A 439      62.479  32.197  20.591  1.00  0.00           C  
ATOM   3934  O   SER A 439      61.641  32.185  21.493  1.00  0.00           O  
ATOM   3935  CB  SER A 439      64.468  30.522  20.654  1.00  0.00           C  
ATOM   3936  OG  SER A 439      63.696  29.714  21.564  1.00  0.00           O  
ATOM   3937  HN4 SER A 439      63.610  32.670  22.750  1.00  0.00           H  
ATOM   3938  HG  SER A 439      63.996  28.815  21.507  1.00  0.00           H  
ATOM   3939  N   ASP A 440      62.180  32.479  19.327  1.00  0.00           N  
ATOM   3940  HN  ASP A 440      62.922  32.447  18.628  1.00  0.00           H  
ATOM   3941  CA  ASP A 440      60.829  32.832  18.904  1.00  0.00           C  
ATOM   3942  C   ASP A 440      59.772  31.807  19.307  1.00  0.00           C  
ATOM   3943  O   ASP A 440      58.822  32.140  20.017  1.00  0.00           O  
ATOM   3944  CB  ASP A 440      60.801  33.040  17.399  1.00  0.00           C  
ATOM   3945  CG  ASP A 440      59.085  33.970  18.655  1.00  0.00           C  
ATOM   3946  OD1 ASP A 440      59.526  34.038  17.497  1.00  0.00           O  
ATOM   3947  OD2 ASP A 440      57.910  34.307  18.999  1.00  0.00           O  
ATOM   3948  N   GLU A 441      59.933  30.567  18.855  1.00  0.00           N  
ATOM   3949  HN  GLU A 441      60.744  30.347  18.277  1.00  0.00           H  
ATOM   3950  CA  GLU A 441      58.974  29.515  19.168  1.00  0.00           C  
ATOM   3951  C   GLU A 441      58.790  29.276  20.660  1.00  0.00           C  
ATOM   3952  O   GLU A 441      57.703  28.901  21.105  1.00  0.00           O  
ATOM   3953  CB  GLU A 441      59.369  28.213  18.471  1.00  0.00           C  
ATOM   3954  CG  GLU A 441      58.968  28.190  17.001  1.00  0.00           C  
ATOM   3955  CD  GLU A 441      59.374  26.913  16.293  1.00  0.00           C  
ATOM   3956  OE1 GLU A 441      59.651  25.908  16.982  1.00  0.00           O  
ATOM   3957  OE2 GLU A 441      59.397  26.915  15.043  1.00  0.00           O  
ATOM   3958  N   HIS A 442      59.847  29.487  21.435  1.00  0.00           N  
ATOM   3959  HN  HIS A 442      60.733  29.777  21.022  1.00  0.00           H  
ATOM   3960  CA  HIS A 442      59.740  29.305  22.872  1.00  0.00           C  
ATOM   3961  C   HIS A 442      58.993  30.497  23.464  1.00  0.00           C  
ATOM   3962  O   HIS A 442      58.305  30.361  24.474  1.00  0.00           O  
ATOM   3963  CB  HIS A 442      61.123  29.172  23.510  1.00  0.00           C  
ATOM   3964  CG  HIS A 442      61.817  27.889  23.179  1.00  0.00           C  
ATOM   3965  ND1 HIS A 442      62.435  27.665  21.967  1.00  0.00           N  
ATOM   3966  HD1 HIS A 442      62.494  28.337  21.202  1.00  0.00           H  
ATOM   3967  CD2 HIS A 442      61.971  26.749  23.894  1.00  0.00           C  
ATOM   3968  CE1 HIS A 442      62.939  26.444  21.951  1.00  0.00           C  
ATOM   3969  NE2 HIS A 442      62.671  25.866  23.109  1.00  0.00           N  
ATOM   3970  HE2 HIS A 442      62.940  24.919  23.376  1.00  0.00           H  
ATOM   3971  N   ASP A 443      59.129  31.660  22.829  1.00  0.00           N  
ATOM   3972  HN  ASP A 443      59.723  31.709  22.002  1.00  0.00           H  
ATOM   3973  CA  ASP A 443      58.448  32.864  23.289  1.00  0.00           C  
ATOM   3974  C   ASP A 443      56.943  32.705  23.131  1.00  0.00           C  
ATOM   3975  O   ASP A 443      56.182  33.000  24.054  1.00  0.00           O  
ATOM   3976  CB  ASP A 443      58.886  34.096  22.488  1.00  0.00           C  
ATOM   3977  CG  ASP A 443      60.219  34.644  22.939  1.00  0.00           C  
ATOM   3978  OD1 ASP A 443      60.417  34.795  24.163  1.00  0.00           O  
ATOM   3979  OD2 ASP A 443      61.063  34.939  22.065  1.00  0.00           O  
ATOM   3980  N   ILE A 444      56.525  32.252  21.950  1.00  0.00           N  
ATOM   3981  HN  ILE A 444      57.214  32.034  21.230  1.00  0.00           H  
ATOM   3982  CA  ILE A 444      55.110  32.059  21.658  1.00  0.00           C  
ATOM   3983  C   ILE A 444      54.522  31.009  22.591  1.00  0.00           C  
ATOM   3984  O   ILE A 444      53.405  31.171  23.081  1.00  0.00           O  
ATOM   3985  CB  ILE A 444      54.893  31.631  20.183  1.00  0.00           C  
ATOM   3986  CG1 ILE A 444      55.498  32.680  19.244  1.00  0.00           C  
ATOM   3987  CG2 ILE A 444      53.398  31.481  19.887  1.00  0.00           C  
ATOM   3988  CD1 ILE A 444      54.942  34.083  19.432  1.00  0.00           C  
ATOM   3989  N   ASN A 445      55.270  29.937  22.844  1.00  0.00           N  
ATOM   3990  HN  ASN A 445      56.185  29.844  22.402  1.00  0.00           H  
ATOM   3991  CA  ASN A 445      54.795  28.894  23.746  1.00  0.00           C  
ATOM   3992  C   ASN A 445      54.598  29.475  25.151  1.00  0.00           C  
ATOM   3993  O   ASN A 445      53.601  29.183  25.816  1.00  0.00           O  
ATOM   3994  CB  ASN A 445      55.788  27.727  23.817  1.00  0.00           C  
ATOM   3995  CG  ASN A 445      55.621  26.738  22.670  1.00  0.00           C  
ATOM   3996  OD1 ASN A 445      54.645  26.785  21.917  1.00  0.00           O  
ATOM   3997  ND2 ASN A 445      56.575  25.822  22.546  1.00  0.00           N  
ATOM   3998 1HD2 ASN A 445      57.382  25.783  23.169  1.00  0.00           H  
ATOM   3999 2HD2 ASN A 445      56.463  25.160  21.778  1.00  0.00           H  
ATOM   4000  N   PHE A 446      55.554  30.288  25.598  1.00  0.00           N  
ATOM   4001  HN  PHE A 446      56.362  30.479  25.005  1.00  0.00           H  
ATOM   4002  CA  PHE A 446      55.474  30.913  26.918  1.00  0.00           C  
ATOM   4003  C   PHE A 446      54.318  31.908  26.980  1.00  0.00           C  
ATOM   4004  O   PHE A 446      53.541  31.917  27.935  1.00  0.00           O  
ATOM   4005  CB  PHE A 446      56.779  31.646  27.248  1.00  0.00           C  
ATOM   4006  CG  PHE A 446      56.688  32.527  28.465  1.00  0.00           C  
ATOM   4007  CD1 PHE A 446      56.384  31.987  29.711  1.00  0.00           C  
ATOM   4008  CD2 PHE A 446      56.901  33.898  28.365  1.00  0.00           C  
ATOM   4009  CE1 PHE A 446      56.294  32.798  30.841  1.00  0.00           C  
ATOM   4010  CE2 PHE A 446      56.813  34.720  29.488  1.00  0.00           C  
ATOM   4011  CZ  PHE A 446      56.509  34.167  30.730  1.00  0.00           C  
ATOM   4012  N   LEU A 447      54.220  32.758  25.964  1.00  0.00           N  
ATOM   4013  HN  LEU A 447      54.901  32.715  25.206  1.00  0.00           H  
ATOM   4014  CA  LEU A 447      53.155  33.750  25.917  1.00  0.00           C  
ATOM   4015  C   LEU A 447      51.792  33.071  25.904  1.00  0.00           C  
ATOM   4016  O   LEU A 447      50.833  33.585  26.476  1.00  0.00           O  
ATOM   4017  CB  LEU A 447      53.317  34.647  24.688  1.00  0.00           C  
ATOM   4018  CG  LEU A 447      54.454  35.664  24.818  1.00  0.00           C  
ATOM   4019  CD1 LEU A 447      54.637  36.396  23.508  1.00  0.00           C  
ATOM   4020  CD2 LEU A 447      54.137  36.649  25.946  1.00  0.00           C  
ATOM   4021  N   MET A 448      51.708  31.915  25.253  1.00  0.00           N  
ATOM   4022  HN  MET A 448      52.533  31.537  24.787  1.00  0.00           H  
ATOM   4023  CA  MET A 448      50.448  31.183  25.199  1.00  0.00           C  
ATOM   4024  C   MET A 448      50.105  30.688  26.599  1.00  0.00           C  
ATOM   4025  O   MET A 448      48.958  30.778  27.035  1.00  0.00           O  
ATOM   4026  CB  MET A 448      50.547  29.989  24.242  1.00  0.00           C  
ATOM   4027  CG  MET A 448      49.301  29.106  24.220  1.00  0.00           C  
ATOM   4028  SD  MET A 448      47.788  30.012  23.801  1.00  0.00           S  
ATOM   4029  CE  MET A 448      48.041  30.307  22.061  1.00  0.00           C  
ATOM   4030  N   LYS A 449      51.102  30.165  27.304  1.00  0.00           N  
ATOM   4031  HN  LYS A 449      52.037  30.112  26.899  1.00  0.00           H  
ATOM   4032  CA  LYS A 449      50.868  29.669  28.648  1.00  0.00           C  
ATOM   4033  C   LYS A 449      50.395  30.804  29.553  1.00  0.00           C  
ATOM   4034  O   LYS A 449      49.513  30.613  30.386  1.00  0.00           O  
ATOM   4035  CB  LYS A 449      52.136  29.016  29.221  1.00  0.00           C  
ATOM   4036  CG  LYS A 449      51.911  28.409  30.600  1.00  0.00           C  
ATOM   4037  CD  LYS A 449      52.934  27.329  30.981  1.00  0.00           C  
ATOM   4038  CE  LYS A 449      54.279  27.910  31.400  1.00  0.00           C  
ATOM   4039  NZ  LYS A 449      55.168  26.878  32.033  1.00  0.00           N  
ATOM   4040  HZ1 LYS A 449      56.068  27.267  32.313  1.00  0.00           H  
ATOM   4041  HZ2 LYS A 449      55.289  26.070  31.423  1.00  0.00           H  
ATOM   4042  HZ3 LYS A 449      54.703  26.420  32.817  1.00  0.00           H  
ATOM   4043  N   MET A 450      50.971  31.988  29.374  1.00  0.00           N  
ATOM   4044  HN  MET A 450      51.689  32.089  28.656  1.00  0.00           H  
ATOM   4045  CA  MET A 450      50.602  33.147  30.178  1.00  0.00           C  
ATOM   4046  C   MET A 450      49.202  33.644  29.821  1.00  0.00           C  
ATOM   4047  O   MET A 450      48.430  34.045  30.696  1.00  0.00           O  
ATOM   4048  CB  MET A 450      51.612  34.282  29.976  1.00  0.00           C  
ATOM   4049  CG  MET A 450      53.015  33.998  30.509  1.00  0.00           C  
ATOM   4050  SD  MET A 450      53.051  33.565  32.265  1.00  0.00           S  
ATOM   4051  CE  MET A 450      52.416  35.085  33.001  1.00  0.00           C  
ATOM   4052  N   ALA A 451      48.886  33.619  28.531  1.00  0.00           N  
ATOM   4053  HN  ALA A 451      49.573  33.276  27.860  1.00  0.00           H  
ATOM   4054  CA  ALA A 451      47.588  34.067  28.046  1.00  0.00           C  
ATOM   4055  C   ALA A 451      46.463  33.152  28.524  1.00  0.00           C  
ATOM   4056  O   ALA A 451      45.372  33.620  28.861  1.00  0.00           O  
ATOM   4057  CB  ALA A 451      47.596  34.125  26.530  1.00  0.00           C  
ATOM   4058  N   LEU A 452      46.722  31.848  28.538  1.00  0.00           N  
ATOM   4059  HN  LEU A 452      47.637  31.511  28.238  1.00  0.00           H  
ATOM   4060  CA  LEU A 452      45.712  30.897  28.978  1.00  0.00           C  
ATOM   4061  C   LEU A 452      45.268  31.232  30.401  1.00  0.00           C  
ATOM   4062  O   LEU A 452      44.158  30.898  30.814  1.00  0.00           O  
ATOM   4063  CB  LEU A 452      46.260  29.468  28.910  1.00  0.00           C  
ATOM   4064  CG  LEU A 452      46.455  28.896  27.498  1.00  0.00           C  
ATOM   4065  CD1 LEU A 452      47.098  27.517  27.587  1.00  0.00           C  
ATOM   4066  CD2 LEU A 452      45.118  28.813  26.785  1.00  0.00           C  
ATOM   4067  N   ASP A 453      46.142  31.894  31.147  1.00  0.00           N  
ATOM   4068  HN  ASP A 453      47.055  32.134  30.762  1.00  0.00           H  
ATOM   4069  CA  ASP A 453      45.810  32.281  32.511  1.00  0.00           C  
ATOM   4070  C   ASP A 453      45.271  33.711  32.560  1.00  0.00           C  
ATOM   4071  O   ASP A 453      44.101  33.927  32.860  1.00  0.00           O  
ATOM   4072  CB  ASP A 453      47.038  32.146  33.416  1.00  0.00           C  
ATOM   4073  CG  ASP A 453      46.787  32.653  34.830  1.00  0.00           C  
ATOM   4074  OD1 ASP A 453      45.717  32.353  35.399  1.00  0.00           O  
ATOM   4075  OD2 ASP A 453      47.667  33.344  35.383  1.00  0.00           O  
ATOM   4076  N   LYS A 454      46.119  34.676  32.217  1.00  0.00           N  
ATOM   4077  HN  LYS A 454      47.055  34.414  31.906  1.00  0.00           H  
ATOM   4078  CA  LYS A 454      45.772  36.094  32.265  1.00  0.00           C  
ATOM   4079  C   LYS A 454      44.690  36.616  31.319  1.00  0.00           C  
ATOM   4080  O   LYS A 454      43.823  37.382  31.739  1.00  0.00           O  
ATOM   4081  CB  LYS A 454      47.042  36.932  32.080  1.00  0.00           C  
ATOM   4082  CG  LYS A 454      48.152  36.589  33.070  1.00  0.00           C  
ATOM   4083  CD  LYS A 454      47.721  36.847  34.509  1.00  0.00           C  
ATOM   4084  CE  LYS A 454      48.838  36.502  35.488  1.00  0.00           C  
ATOM   4085  NZ  LYS A 454      48.482  36.832  36.899  1.00  0.00           N  
ATOM   4086  HZ1 LYS A 454      49.229  36.601  37.554  1.00  0.00           H  
ATOM   4087  HZ2 LYS A 454      47.605  36.387  37.170  1.00  0.00           H  
ATOM   4088  HZ3 LYS A 454      48.204  37.809  36.989  1.00  0.00           H  
ATOM   4089  N   ILE A 455      44.744  36.233  30.047  1.00  0.00           N  
ATOM   4090  HN  ILE A 455      45.485  35.602  29.741  1.00  0.00           H  
ATOM   4091  CA  ILE A 455      43.753  36.707  29.084  1.00  0.00           C  
ATOM   4092  C   ILE A 455      42.400  36.016  29.255  1.00  0.00           C  
ATOM   4093  O   ILE A 455      41.354  36.664  29.228  1.00  0.00           O  
ATOM   4094  CB  ILE A 455      44.243  36.506  27.632  1.00  0.00           C  
ATOM   4095  CG1 ILE A 455      45.487  37.366  27.376  1.00  0.00           C  
ATOM   4096  CG2 ILE A 455      43.126  36.849  26.649  1.00  0.00           C  
ATOM   4097  CD1 ILE A 455      45.269  38.863  27.555  1.00  0.00           C  
ATOM   4098  N   ALA A 456      42.418  34.700  29.433  1.00  0.00           N  
ATOM   4099  HN  ALA A 456      43.310  34.205  29.446  1.00  0.00           H  
ATOM   4100  CA  ALA A 456      41.176  33.954  29.610  1.00  0.00           C  
ATOM   4101  C   ALA A 456      40.390  34.462  30.823  1.00  0.00           C  
ATOM   4102  O   ALA A 456      39.161  34.432  30.836  1.00  0.00           O  
ATOM   4103  CB  ALA A 456      41.484  32.464  29.773  1.00  0.00           C  
ATOM   4104  N   PHE A 457      41.110  34.937  31.834  1.00  0.00           N  
ATOM   4105  HN  PHE A 457      42.126  34.961  31.745  1.00  0.00           H  
ATOM   4106  CA  PHE A 457      40.500  35.426  33.067  1.00  0.00           C  
ATOM   4107  C   PHE A 457      39.765  36.763  32.931  1.00  0.00           C  
ATOM   4108  O   PHE A 457      38.809  37.022  33.662  1.00  0.00           O  
ATOM   4109  CB  PHE A 457      41.574  35.560  34.149  1.00  0.00           C  
ATOM   4110  CG  PHE A 457      41.027  35.846  35.523  1.00  0.00           C  
ATOM   4111  CD1 PHE A 457      40.310  34.873  36.222  1.00  0.00           C  
ATOM   4112  CD2 PHE A 457      41.256  37.075  36.134  1.00  0.00           C  
ATOM   4113  CE1 PHE A 457      39.834  35.122  37.510  1.00  0.00           C  
ATOM   4114  CE2 PHE A 457      40.788  37.332  37.414  1.00  0.00           C  
ATOM   4115  CZ  PHE A 457      40.076  36.355  38.107  1.00  0.00           C  
ATOM   4116  N   ILE A 458      40.208  37.604  32.000  1.00  0.00           N  
ATOM   4117  HN  ILE A 458      40.991  37.325  31.408  1.00  0.00           H  
ATOM   4118  CA  ILE A 458      39.600  38.915  31.807  1.00  0.00           C  
ATOM   4119  C   ILE A 458      38.067  38.919  31.723  1.00  0.00           C  
ATOM   4120  O   ILE A 458      37.406  39.590  32.514  1.00  0.00           O  
ATOM   4121  CB  ILE A 458      40.193  39.615  30.568  1.00  0.00           C  
ATOM   4122  CG1 ILE A 458      41.652  39.993  30.842  1.00  0.00           C  
ATOM   4123  CG2 ILE A 458      39.378  40.870  30.215  1.00  0.00           C  
ATOM   4124  CD1 ILE A 458      41.824  41.029  31.952  1.00  0.00           C  
ATOM   4125  N   PRO A 459      37.482  38.183  30.764  1.00  0.00           N  
ATOM   4126  CA  PRO A 459      36.020  38.185  30.683  1.00  0.00           C  
ATOM   4127  C   PRO A 459      35.325  37.586  31.911  1.00  0.00           C  
ATOM   4128  O   PRO A 459      34.257  38.049  32.306  1.00  0.00           O  
ATOM   4129  CB  PRO A 459      35.742  37.410  29.390  1.00  0.00           C  
ATOM   4130  CG  PRO A 459      36.942  36.516  29.258  1.00  0.00           C  
ATOM   4131  CD  PRO A 459      38.069  37.429  29.644  1.00  0.00           C  
ATOM   4132  N   PHE A 460      35.925  36.568  32.521  1.00  0.00           N  
ATOM   4133  HN  PHE A 460      36.807  36.205  32.159  1.00  0.00           H  
ATOM   4134  CA  PHE A 460      35.321  35.969  33.709  1.00  0.00           C  
ATOM   4135  C   PHE A 460      35.329  36.948  34.885  1.00  0.00           C  
ATOM   4136  O   PHE A 460      34.312  37.127  35.558  1.00  0.00           O  
ATOM   4137  CB  PHE A 460      36.067  34.703  34.137  1.00  0.00           C  
ATOM   4138  CG  PHE A 460      35.512  34.074  35.393  1.00  0.00           C  
ATOM   4139  CD1 PHE A 460      34.374  33.271  35.344  1.00  0.00           C  
ATOM   4140  CD2 PHE A 460      36.109  34.311  36.630  1.00  0.00           C  
ATOM   4141  CE1 PHE A 460      33.837  32.713  36.508  1.00  0.00           C  
ATOM   4142  CE2 PHE A 460      35.580  33.757  37.803  1.00  0.00           C  
ATOM   4143  CZ  PHE A 460      34.442  32.957  37.740  1.00  0.00           C  
ATOM   4144  N   SER A 461      36.475  37.579  35.132  1.00  0.00           N  
ATOM   4145  HN  SER A 461      37.283  37.408  34.534  1.00  0.00           H  
ATOM   4146  CA  SER A 461      36.589  38.512  36.249  1.00  0.00           C  
ATOM   4147  C   SER A 461      35.692  39.738  36.083  1.00  0.00           C  
ATOM   4148  O   SER A 461      35.327  40.391  37.064  1.00  0.00           O  
ATOM   4149  CB  SER A 461      38.046  38.946  36.439  1.00  0.00           C  
ATOM   4150  OG  SER A 461      38.534  39.643  35.307  1.00  0.00           O  
ATOM   4151  HG  SER A 461      39.437  39.912  35.425  1.00  0.00           H  
ATOM   4152  N   TYR A 462      35.344  40.042  34.840  1.00  0.00           N  
ATOM   4153  HN  TYR A 462      35.691  39.462  34.076  1.00  0.00           H  
ATOM   4154  CA  TYR A 462      34.482  41.177  34.527  1.00  0.00           C  
ATOM   4155  C   TYR A 462      33.022  40.811  34.793  1.00  0.00           C  
ATOM   4156  O   TYR A 462      32.254  41.585  35.363  1.00  0.00           O  
ATOM   4157  CB  TYR A 462      34.633  41.544  33.048  1.00  0.00           C  
ATOM   4158  CG  TYR A 462      33.904  42.801  32.642  1.00  0.00           C  
ATOM   4159  CD1 TYR A 462      34.295  44.045  33.134  1.00  0.00           C  
ATOM   4160  CD2 TYR A 462      32.821  42.751  31.764  1.00  0.00           C  
ATOM   4161  CE1 TYR A 462      33.630  45.210  32.763  1.00  0.00           C  
ATOM   4162  CE2 TYR A 462      32.150  43.912  31.385  1.00  0.00           C  
ATOM   4163  CZ  TYR A 462      32.561  45.137  31.889  1.00  0.00           C  
ATOM   4164  OH  TYR A 462      31.912  46.285  31.510  1.00  0.00           O  
ATOM   4165  HH  TYR A 462      32.194  47.124  31.855  1.00  0.00           H  
ATOM   4166  N   LEU A 463      32.670  39.604  34.372  1.00  0.00           N  
ATOM   4167  HN  LEU A 463      33.391  39.021  33.946  1.00  0.00           H  
ATOM   4168  CA  LEU A 463      31.327  39.053  34.475  1.00  0.00           C  
ATOM   4169  C   LEU A 463      30.741  38.834  35.874  1.00  0.00           C  
ATOM   4170  O   LEU A 463      29.566  39.112  36.102  1.00  0.00           O  
ATOM   4171  CB  LEU A 463      31.319  37.739  33.685  1.00  0.00           C  
ATOM   4172  CG  LEU A 463      30.282  36.622  33.731  1.00  0.00           C  
ATOM   4173  CD1 LEU A 463      30.701  35.590  32.689  1.00  0.00           C  
ATOM   4174  CD2 LEU A 463      30.192  35.977  35.100  1.00  0.00           C  
ATOM   4175  N   VAL A 464      31.544  38.347  36.810  1.00  0.00           N  
ATOM   4176  HN  VAL A 464      32.528  38.176  36.601  1.00  0.00           H  
ATOM   4177  CA  VAL A 464      31.019  38.055  38.141  1.00  0.00           C  
ATOM   4178  C   VAL A 464      30.197  39.171  38.785  1.00  0.00           C  
ATOM   4179  O   VAL A 464      29.047  38.955  39.154  1.00  0.00           O  
ATOM   4180  CB  VAL A 464      32.139  37.621  39.109  1.00  0.00           C  
ATOM   4181  CG1 VAL A 464      31.549  37.318  40.486  1.00  0.00           C  
ATOM   4182  CG2 VAL A 464      32.833  36.376  38.564  1.00  0.00           C  
ATOM   4183  N   ASP A 465      30.768  40.360  38.919  1.00  0.00           N  
ATOM   4184  HN  ASP A 465      31.722  40.517  38.593  1.00  0.00           H  
ATOM   4185  CA  ASP A 465      30.012  41.435  39.538  1.00  0.00           C  
ATOM   4186  C   ASP A 465      29.015  42.125  38.609  1.00  0.00           C  
ATOM   4187  O   ASP A 465      28.125  42.837  39.081  1.00  0.00           O  
ATOM   4188  CB  ASP A 465      30.954  42.439  40.207  1.00  0.00           C  
ATOM   4189  CG  ASP A 465      31.513  41.909  41.526  1.00  0.00           C  
ATOM   4190  OD1 ASP A 465      31.025  40.855  41.993  1.00  0.00           O  
ATOM   4191  OD2 ASP A 465      32.426  42.532  42.098  1.00  0.00           O  
ATOM   4192  N   GLN A 466      29.143  41.923  37.298  1.00  0.00           N  
ATOM   4193  HN  GLN A 466      29.917  41.370  36.929  1.00  0.00           H  
ATOM   4194  CA  GLN A 466      28.150  42.511  36.400  1.00  0.00           C  
ATOM   4195  C   GLN A 466      26.847  41.804  36.787  1.00  0.00           C  
ATOM   4196  O   GLN A 466      25.774  42.403  36.794  1.00  0.00           O  
ATOM   4197  CB  GLN A 466      28.471  42.231  34.926  1.00  0.00           C  
ATOM   4198  CG  GLN A 466      29.702  42.954  34.377  1.00  0.00           C  
ATOM   4199  CD  GLN A 466      29.672  44.459  34.613  1.00  0.00           C  
ATOM   4200  OE1 GLN A 466      28.615  45.082  34.607  1.00  0.00           O  
ATOM   4201  NE2 GLN A 466      30.844  45.048  34.809  1.00  0.00           N  
ATOM   4202 1HE2 GLN A 466      30.824  46.055  34.967  1.00  0.00           H  
ATOM   4203 2HE2 GLN A 466      31.723  44.530  34.814  1.00  0.00           H  
ATOM   4204  N   TRP A 467      26.961  40.520  37.120  1.00  0.00           N  
ATOM   4205  HN  TRP A 467      27.881  40.081  37.083  1.00  0.00           H  
ATOM   4206  CA  TRP A 467      25.812  39.717  37.537  1.00  0.00           C  
ATOM   4207  C   TRP A 467      25.333  40.151  38.928  1.00  0.00           C  
ATOM   4208  O   TRP A 467      24.146  40.398  39.132  1.00  0.00           O  
ATOM   4209  CB  TRP A 467      26.189  38.231  37.571  1.00  0.00           C  
ATOM   4210  CG  TRP A 467      25.057  37.318  37.978  1.00  0.00           C  
ATOM   4211  CD1 TRP A 467      24.044  36.851  37.182  1.00  0.00           C  
ATOM   4212  CD2 TRP A 467      24.815  36.788  39.287  1.00  0.00           C  
ATOM   4213  NE1 TRP A 467      23.185  36.063  37.919  1.00  0.00           N  
ATOM   4214  HE1 TRP A 467      22.352  35.597  37.560  1.00  0.00           H  
ATOM   4215  CE2 TRP A 467      23.634  36.009  39.213  1.00  0.00           C  
ATOM   4216  CE3 TRP A 467      25.480  36.898  40.518  1.00  0.00           C  
ATOM   4217  CZ2 TRP A 467      23.105  35.343  40.325  1.00  0.00           C  
ATOM   4218  CZ3 TRP A 467      24.950  36.232  41.629  1.00  0.00           C  
ATOM   4219  CH2 TRP A 467      23.773  35.465  41.520  1.00  0.00           C  
ATOM   4220  N   ARG A 468      26.252  40.243  39.885  1.00  0.00           N  
ATOM   4221  HN  ARG A 468      27.228  40.034  39.673  1.00  0.00           H  
ATOM   4222  CA  ARG A 468      25.871  40.643  41.240  1.00  0.00           C  
ATOM   4223  C   ARG A 468      25.325  42.065  41.336  1.00  0.00           C  
ATOM   4224  O   ARG A 468      24.395  42.311  42.098  1.00  0.00           O  
ATOM   4225  CB  ARG A 468      27.038  40.468  42.222  1.00  0.00           C  
ATOM   4226  CG  ARG A 468      27.106  39.070  42.824  1.00  0.00           C  
ATOM   4227  CD  ARG A 468      27.992  39.005  44.062  1.00  0.00           C  
ATOM   4228  NE  ARG A 468      29.395  39.250  43.748  1.00  0.00           N  
ATOM   4229  HE  ARG A 468      29.610  39.846  42.949  1.00  0.00           H  
ATOM   4230  CZ  ARG A 468      30.409  38.744  44.439  1.00  0.00           C  
ATOM   4231  NH1 ARG A 468      30.171  37.961  45.491  1.00  0.00           N  
ATOM   4232 1HH1 ARG A 468      29.212  37.764  45.777  1.00  0.00           H  
ATOM   4233 2HH1 ARG A 468      30.950  37.572  46.022  1.00  0.00           H  
ATOM   4234  NH2 ARG A 468      31.657  39.000  44.067  1.00  0.00           N  
ATOM   4235 1HH2 ARG A 468      31.839  39.599  43.262  1.00  0.00           H  
ATOM   4236 2HH2 ARG A 468      32.436  38.611  44.598  1.00  0.00           H  
ATOM   4237  N   TRP A 469      25.887  42.996  40.568  1.00  0.00           N  
ATOM   4238  HN  TRP A 469      26.664  42.751  39.954  1.00  0.00           H  
ATOM   4239  CA  TRP A 469      25.391  44.368  40.605  1.00  0.00           C  
ATOM   4240  C   TRP A 469      23.933  44.407  40.174  1.00  0.00           C  
ATOM   4241  O   TRP A 469      23.143  45.188  40.703  1.00  0.00           O  
ATOM   4242  CB  TRP A 469      26.202  45.289  39.684  1.00  0.00           C  
ATOM   4243  CG  TRP A 469      27.602  45.521  40.139  1.00  0.00           C  
ATOM   4244  CD1 TRP A 469      28.119  45.261  41.374  1.00  0.00           C  
ATOM   4245  CD2 TRP A 469      28.677  46.051  39.357  1.00  0.00           C  
ATOM   4246  NE1 TRP A 469      29.451  45.589  41.409  1.00  0.00           N  
ATOM   4247  HE1 TRP A 469      30.066  45.488  42.217  1.00  0.00           H  
ATOM   4248  CE2 TRP A 469      29.821  46.074  40.183  1.00  0.00           C  
ATOM   4249  CE3 TRP A 469      28.786  46.504  38.034  1.00  0.00           C  
ATOM   4250  CZ2 TRP A 469      31.062  46.536  39.731  1.00  0.00           C  
ATOM   4251  CZ3 TRP A 469      30.021  46.963  37.585  1.00  0.00           C  
ATOM   4252  CH2 TRP A 469      31.143  46.972  38.434  1.00  0.00           C  
ATOM   4253  N   ARG A 470      23.581  43.565  39.207  1.00  0.00           N  
ATOM   4254  HN  ARG A 470      24.279  42.941  38.803  1.00  0.00           H  
ATOM   4255  CA  ARG A 470      22.209  43.525  38.719  1.00  0.00           C  
ATOM   4256  C   ARG A 470      21.296  42.732  39.653  1.00  0.00           C  
ATOM   4257  O   ARG A 470      20.081  42.891  39.626  1.00  0.00           O  
ATOM   4258  CB  ARG A 470      22.176  42.962  37.298  1.00  0.00           C  
ATOM   4259  CG  ARG A 470      22.833  43.881  36.281  1.00  0.00           C  
ATOM   4260  CD  ARG A 470      22.956  43.199  34.929  1.00  0.00           C  
ATOM   4261  NE  ARG A 470      21.650  42.807  34.407  1.00  0.00           N  
ATOM   4262  HE  ARG A 470      20.848  43.395  34.633  1.00  0.00           H  
ATOM   4263  CZ  ARG A 470      21.443  41.731  33.656  1.00  0.00           C  
ATOM   4264  NH1 ARG A 470      22.458  40.936  33.340  1.00  0.00           N  
ATOM   4265 1HH1 ARG A 470      23.397  41.154  33.673  1.00  0.00           H  
ATOM   4266 2HH1 ARG A 470      22.299  40.110  32.763  1.00  0.00           H  
ATOM   4267  NH2 ARG A 470      20.222  41.448  33.223  1.00  0.00           N  
ATOM   4268 1HH2 ARG A 470      19.442  42.059  33.466  1.00  0.00           H  
ATOM   4269 2HH2 ARG A 470      20.063  40.622  32.646  1.00  0.00           H  
ATOM   4270  N   VAL A 471      21.884  41.865  40.468  1.00  0.00           N  
ATOM   4271  HN  VAL A 471      22.892  41.721  40.413  1.00  0.00           H  
ATOM   4272  CA  VAL A 471      21.100  41.120  41.439  1.00  0.00           C  
ATOM   4273  C   VAL A 471      20.786  42.126  42.551  1.00  0.00           C  
ATOM   4274  O   VAL A 471      19.643  42.245  42.999  1.00  0.00           O  
ATOM   4275  CB  VAL A 471      21.896  39.940  42.034  1.00  0.00           C  
ATOM   4276  CG1 VAL A 471      21.205  39.425  43.285  1.00  0.00           C  
ATOM   4277  CG2 VAL A 471      22.008  38.812  41.002  1.00  0.00           C  
ATOM   4278  N   PHE A 472      21.815  42.865  42.965  1.00  0.00           N  
ATOM   4279  HN  PHE A 472      22.728  42.727  42.531  1.00  0.00           H  
ATOM   4280  CA  PHE A 472      21.678  43.864  44.018  1.00  0.00           C  
ATOM   4281  C   PHE A 472      20.711  44.995  43.661  1.00  0.00           C  
ATOM   4282  O   PHE A 472      19.896  45.384  44.497  1.00  0.00           O  
ATOM   4283  CB  PHE A 472      23.057  44.434  44.386  1.00  0.00           C  
ATOM   4284  CG  PHE A 472      23.939  43.463  45.144  1.00  0.00           C  
ATOM   4285  CD1 PHE A 472      25.324  43.571  45.085  1.00  0.00           C  
ATOM   4286  CD2 PHE A 472      23.384  42.451  45.925  1.00  0.00           C  
ATOM   4287  CE1 PHE A 472      26.146  42.693  45.787  1.00  0.00           C  
ATOM   4288  CE2 PHE A 472      24.199  41.564  46.633  1.00  0.00           C  
ATOM   4289  CZ  PHE A 472      25.582  41.686  46.563  1.00  0.00           C  
ATOM   4290  N   ASP A 473      20.779  45.519  42.435  1.00  0.00           N  
ATOM   4291  HN  ASP A 473      21.463  45.169  41.765  1.00  0.00           H  
ATOM   4292  CA  ASP A 473      19.866  46.599  42.058  1.00  0.00           C  
ATOM   4293  C   ASP A 473      18.470  46.107  41.685  1.00  0.00           C  
ATOM   4294  O   ASP A 473      17.615  46.892  41.278  1.00  0.00           O  
ATOM   4295  CB  ASP A 473      20.451  47.479  40.931  1.00  0.00           C  
ATOM   4296  CG  ASP A 473      20.413  46.822  39.548  1.00  0.00           C  
ATOM   4297  OD1 ASP A 473      19.775  45.766  39.358  1.00  0.00           O  
ATOM   4298  OD2 ASP A 473      21.033  47.396  38.633  1.00  0.00           O  
ATOM   4299  N   GLY A 474      18.239  44.805  41.833  1.00  0.00           N  
ATOM   4300  HN  GLY A 474      18.989  44.193  42.156  1.00  0.00           H  
ATOM   4301  CA  GLY A 474      16.929  44.244  41.540  1.00  0.00           C  
ATOM   4302  C   GLY A 474      16.590  43.920  40.095  1.00  0.00           C  
ATOM   4303  O   GLY A 474      15.457  43.528  39.808  1.00  0.00           O  
ATOM   4304  N   SER A 475      17.547  44.088  39.185  1.00  0.00           N  
ATOM   4305  HN  SER A 475      18.460  44.432  39.483  1.00  0.00           H  
ATOM   4306  CA  SER A 475      17.324  43.793  37.770  1.00  0.00           C  
ATOM   4307  C   SER A 475      17.167  42.292  37.541  1.00  0.00           C  
ATOM   4308  O   SER A 475      16.505  41.869  36.594  1.00  0.00           O  
ATOM   4309  CB  SER A 475      18.498  44.294  36.925  1.00  0.00           C  
ATOM   4310  OG  SER A 475      18.587  45.701  36.956  1.00  0.00           O  
ATOM   4311  HG  SER A 475      19.316  46.012  36.432  1.00  0.00           H  
ATOM   4312  N   ILE A 476      17.797  41.496  38.401  1.00  0.00           N  
ATOM   4313  HN  ILE A 476      18.344  41.916  39.153  1.00  0.00           H  
ATOM   4314  CA  ILE A 476      17.731  40.041  38.303  1.00  0.00           C  
ATOM   4315  C   ILE A 476      17.082  39.496  39.574  1.00  0.00           C  
ATOM   4316  O   ILE A 476      17.602  39.698  40.669  1.00  0.00           O  
ATOM   4317  CB  ILE A 476      19.148  39.426  38.171  1.00  0.00           C  
ATOM   4318  CG1 ILE A 476      19.858  40.002  36.939  1.00  0.00           C  
ATOM   4319  CG2 ILE A 476      19.057  37.904  38.086  1.00  0.00           C  
ATOM   4320  CD1 ILE A 476      21.333  39.646  36.867  1.00  0.00           C  
ATOM   4321  N   THR A 477      15.946  38.815  39.428  1.00  0.00           N  
ATOM   4322  HN  THR A 477      15.559  38.691  38.492  1.00  0.00           H  
ATOM   4323  CA  THR A 477      15.237  38.239  40.573  1.00  0.00           C  
ATOM   4324  C   THR A 477      15.678  36.794  40.736  1.00  0.00           C  
ATOM   4325  O   THR A 477      16.327  36.241  39.846  1.00  0.00           O  
ATOM   4326  CB  THR A 477      13.707  38.241  40.364  1.00  0.00           C  
ATOM   4327  OG1 THR A 477      13.358  37.257  39.381  1.00  0.00           O  
ATOM   4328  HG1 THR A 477      13.655  36.404  39.675  1.00  0.00           H  
ATOM   4329  CG2 THR A 477      13.232  39.606  39.894  1.00  0.00           C  
ATOM   4330  N   LYS A 478      15.310  36.176  41.858  1.00  0.00           N  
ATOM   4331  HN  LYS A 478      14.754  36.677  42.551  1.00  0.00           H  
ATOM   4332  CA  LYS A 478      15.694  34.790  42.106  1.00  0.00           C  
ATOM   4333  C   LYS A 478      15.109  33.854  41.057  1.00  0.00           C  
ATOM   4334  O   LYS A 478      15.497  32.690  40.979  1.00  0.00           O  
ATOM   4335  CB  LYS A 478      15.249  34.334  43.502  1.00  0.00           C  
ATOM   4336  CG  LYS A 478      13.769  33.992  43.637  1.00  0.00           C  
ATOM   4337  CD  LYS A 478      13.463  33.460  45.033  1.00  0.00           C  
ATOM   4338  CE  LYS A 478      11.988  33.146  45.204  1.00  0.00           C  
ATOM   4339  NZ  LYS A 478      11.687  32.724  46.600  1.00  0.00           N  
ATOM   4340  HZ1 LYS A 478      10.696  32.513  46.715  1.00  0.00           H  
ATOM   4341  HZ2 LYS A 478      12.004  33.417  47.278  1.00  0.00           H  
ATOM   4342  HZ3 LYS A 478      12.273  31.942  46.890  1.00  0.00           H  
ATOM   4343  N   GLU A 479      14.171  34.353  40.257  1.00  0.00           N  
ATOM   4344  HN  GLU A 479      13.865  35.318  40.379  1.00  0.00           H  
ATOM   4345  CA  GLU A 479      13.574  33.535  39.206  1.00  0.00           C  
ATOM   4346  C   GLU A 479      14.536  33.437  38.025  1.00  0.00           C  
ATOM   4347  O   GLU A 479      14.526  32.452  37.283  1.00  0.00           O  
ATOM   4348  CB  GLU A 479      12.282  34.163  38.696  1.00  0.00           C  
ATOM   4349  CG  GLU A 479      11.274  34.507  39.761  1.00  0.00           C  
ATOM   4350  CD  GLU A 479      10.120  35.306  39.196  1.00  0.00           C  
ATOM   4351  OE1 GLU A 479      10.366  36.379  38.599  1.00  0.00           O  
ATOM   4352  OE2 GLU A 479       8.971  34.859  39.349  1.00  0.00           O  
ATOM   4353  N   ASN A 480      15.365  34.465  37.862  1.00  0.00           N  
ATOM   4354  HN  ASN A 480      15.346  35.231  38.535  1.00  0.00           H  
ATOM   4355  CA  ASN A 480      16.298  34.522  36.746  1.00  0.00           C  
ATOM   4356  C   ASN A 480      17.785  34.510  37.111  1.00  0.00           C  
ATOM   4357  O   ASN A 480      18.630  34.792  36.260  1.00  0.00           O  
ATOM   4358  CB  ASN A 480      15.984  35.756  35.891  1.00  0.00           C  
ATOM   4359  CG  ASN A 480      14.541  35.779  35.410  1.00  0.00           C  
ATOM   4360  OD1 ASN A 480      14.080  34.843  34.756  1.00  0.00           O  
ATOM   4361  ND2 ASN A 480      13.819  36.848  35.734  1.00  0.00           N  
ATOM   4362 1HD2 ASN A 480      14.201  37.623  36.276  1.00  0.00           H  
ATOM   4363 2HD2 ASN A 480      12.851  36.863  35.411  1.00  0.00           H  
ATOM   4364  N   TYR A 481      18.102  34.187  38.363  1.00  0.00           N  
ATOM   4365  HN  TYR A 481      17.358  33.976  39.028  1.00  0.00           H  
ATOM   4366  CA  TYR A 481      19.494  34.128  38.804  1.00  0.00           C  
ATOM   4367  C   TYR A 481      20.385  33.396  37.798  1.00  0.00           C  
ATOM   4368  O   TYR A 481      21.299  33.970  37.199  1.00  0.00           O  
ATOM   4369  CB  TYR A 481      19.617  33.360  40.120  1.00  0.00           C  
ATOM   4370  CG  TYR A 481      19.249  34.090  41.390  1.00  0.00           C  
ATOM   4371  CD1 TYR A 481      19.016  33.370  42.561  1.00  0.00           C  
ATOM   4372  CD2 TYR A 481      19.172  35.484  41.446  1.00  0.00           C  
ATOM   4373  CE1 TYR A 481      18.717  34.007  43.755  1.00  0.00           C  
ATOM   4374  CE2 TYR A 481      18.872  36.137  42.651  1.00  0.00           C  
ATOM   4375  CZ  TYR A 481      18.647  35.381  43.799  1.00  0.00           C  
ATOM   4376  OH  TYR A 481      18.358  35.977  45.004  1.00  0.00           O  
ATOM   4377  HH  TYR A 481      18.310  36.925  45.034  1.00  0.00           H  
ATOM   4378  N   ASN A 482      20.105  32.108  37.639  1.00  0.00           N  
ATOM   4379  HN  ASN A 482      19.310  31.710  38.139  1.00  0.00           H  
ATOM   4380  CA  ASN A 482      20.894  31.247  36.776  1.00  0.00           C  
ATOM   4381  C   ASN A 482      20.872  31.572  35.299  1.00  0.00           C  
ATOM   4382  O   ASN A 482      21.918  31.536  34.637  1.00  0.00           O  
ATOM   4383  CB  ASN A 482      20.482  29.792  36.985  1.00  0.00           C  
ATOM   4384  CG  ASN A 482      21.672  28.859  36.980  1.00  0.00           C  
ATOM   4385  OD1 ASN A 482      22.613  29.054  37.743  1.00  0.00           O  
ATOM   4386  ND2 ASN A 482      21.644  27.848  36.118  1.00  0.00           N  
ATOM   4387 1HD2 ASN A 482      22.447  27.219  36.115  1.00  0.00           H  
ATOM   4388 2HD2 ASN A 482      20.862  27.686  35.484  1.00  0.00           H  
ATOM   4389  N   GLN A 483      19.690  31.882  34.775  1.00  0.00           N  
ATOM   4390  HN  GLN A 483      18.862  31.901  35.370  1.00  0.00           H  
ATOM   4391  CA  GLN A 483      19.568  32.194  33.362  1.00  0.00           C  
ATOM   4392  C   GLN A 483      20.369  33.446  32.994  1.00  0.00           C  
ATOM   4393  O   GLN A 483      20.973  33.511  31.918  1.00  0.00           O  
ATOM   4394  CB  GLN A 483      18.089  32.356  32.979  1.00  0.00           C  
ATOM   4395  CG  GLN A 483      17.260  31.066  33.144  1.00  0.00           C  
ATOM   4396  CD  GLN A 483      16.576  30.934  34.510  1.00  0.00           C  
ATOM   4397  OE1 GLN A 483      17.121  31.322  35.552  1.00  0.00           O  
ATOM   4398  NE2 GLN A 483      15.375  30.363  34.502  1.00  0.00           N  
ATOM   4399 1HE2 GLN A 483      14.920  30.275  35.411  1.00  0.00           H  
ATOM   4400 2HE2 GLN A 483      14.926  30.043  33.644  1.00  0.00           H  
ATOM   4401  N   GLU A 484      20.391  34.432  33.887  1.00  0.00           N  
ATOM   4402  HN  GLU A 484      19.885  34.330  34.767  1.00  0.00           H  
ATOM   4403  CA  GLU A 484      21.136  35.660  33.615  1.00  0.00           C  
ATOM   4404  C   GLU A 484      22.626  35.420  33.805  1.00  0.00           C  
ATOM   4405  O   GLU A 484      23.454  36.089  33.190  1.00  0.00           O  
ATOM   4406  CB  GLU A 484      20.656  36.802  34.519  1.00  0.00           C  
ATOM   4407  CG  GLU A 484      19.244  37.290  34.190  1.00  0.00           C  
ATOM   4408  CD  GLU A 484      19.084  37.659  32.719  1.00  0.00           C  
ATOM   4409  OE1 GLU A 484      19.829  38.544  32.235  1.00  0.00           O  
ATOM   4410  OE2 GLU A 484      18.214  37.060  32.046  1.00  0.00           O  
ATOM   4411  N   TRP A 485      22.970  34.466  34.660  1.00  0.00           N  
ATOM   4412  HN  TRP A 485      22.247  33.960  35.172  1.00  0.00           H  
ATOM   4413  CA  TRP A 485      24.374  34.135  34.873  1.00  0.00           C  
ATOM   4414  C   TRP A 485      24.912  33.542  33.575  1.00  0.00           C  
ATOM   4415  O   TRP A 485      25.971  33.943  33.088  1.00  0.00           O  
ATOM   4416  CB  TRP A 485      24.513  33.135  36.030  1.00  0.00           C  
ATOM   4417  CG  TRP A 485      25.865  32.477  36.148  1.00  0.00           C  
ATOM   4418  CD1 TRP A 485      26.212  31.235  35.697  1.00  0.00           C  
ATOM   4419  CD2 TRP A 485      27.026  33.004  36.804  1.00  0.00           C  
ATOM   4420  NE1 TRP A 485      27.514  30.951  36.038  1.00  0.00           N  
ATOM   4421  HE1 TRP A 485      28.009  30.086  35.820  1.00  0.00           H  
ATOM   4422  CE2 TRP A 485      28.037  32.019  36.718  1.00  0.00           C  
ATOM   4423  CE3 TRP A 485      27.311  34.210  37.458  1.00  0.00           C  
ATOM   4424  CZ2 TRP A 485      29.314  32.201  37.263  1.00  0.00           C  
ATOM   4425  CZ3 TRP A 485      28.583  34.393  38.002  1.00  0.00           C  
ATOM   4426  CH2 TRP A 485      29.568  33.390  37.899  1.00  0.00           C  
ATOM   4427  N   TRP A 486      24.167  32.605  32.993  1.00  0.00           N  
ATOM   4428  HN  TRP A 486      23.287  32.314  33.420  1.00  0.00           H  
ATOM   4429  CA  TRP A 486      24.609  31.995  31.746  1.00  0.00           C  
ATOM   4430  C   TRP A 486      24.549  32.927  30.538  1.00  0.00           C  
ATOM   4431  O   TRP A 486      25.321  32.769  29.593  1.00  0.00           O  
ATOM   4432  CB  TRP A 486      23.855  30.689  31.497  1.00  0.00           C  
ATOM   4433  CG  TRP A 486      24.458  29.614  32.334  1.00  0.00           C  
ATOM   4434  CD1 TRP A 486      24.007  29.154  33.540  1.00  0.00           C  
ATOM   4435  CD2 TRP A 486      25.729  28.992  32.118  1.00  0.00           C  
ATOM   4436  NE1 TRP A 486      24.927  28.292  34.093  1.00  0.00           N  
ATOM   4437  HE1 TRP A 486      24.831  27.817  34.991  1.00  0.00           H  
ATOM   4438  CE2 TRP A 486      25.994  28.176  33.240  1.00  0.00           C  
ATOM   4439  CE3 TRP A 486      26.678  29.052  31.084  1.00  0.00           C  
ATOM   4440  CZ2 TRP A 486      27.166  27.424  33.359  1.00  0.00           C  
ATOM   4441  CZ3 TRP A 486      27.848  28.301  31.204  1.00  0.00           C  
ATOM   4442  CH2 TRP A 486      28.080  27.500  32.333  1.00  0.00           C  
ATOM   4443  N   SER A 487      23.654  33.908  30.566  1.00  0.00           N  
ATOM   4444  HN  SER A 487      23.014  33.993  31.356  1.00  0.00           H  
ATOM   4445  CA  SER A 487      23.588  34.863  29.467  1.00  0.00           C  
ATOM   4446  C   SER A 487      24.887  35.663  29.462  1.00  0.00           C  
ATOM   4447  O   SER A 487      25.375  36.072  28.405  1.00  0.00           O  
ATOM   4448  CB  SER A 487      22.407  35.823  29.631  1.00  0.00           C  
ATOM   4449  OG  SER A 487      21.187  35.175  29.332  1.00  0.00           O  
ATOM   4450  HG  SER A 487      20.454  35.771  29.434  1.00  0.00           H  
ATOM   4451  N   LEU A 488      25.441  35.889  30.650  1.00  0.00           N  
ATOM   4452  HN  LEU A 488      24.989  35.533  31.492  1.00  0.00           H  
ATOM   4453  CA  LEU A 488      26.685  36.638  30.763  1.00  0.00           C  
ATOM   4454  C   LEU A 488      27.876  35.744  30.430  1.00  0.00           C  
ATOM   4455  O   LEU A 488      28.826  36.179  29.773  1.00  0.00           O  
ATOM   4456  CB  LEU A 488      26.828  37.219  32.173  1.00  0.00           C  
ATOM   4457  CG  LEU A 488      25.804  38.316  32.491  1.00  0.00           C  
ATOM   4458  CD1 LEU A 488      25.934  38.733  33.949  1.00  0.00           C  
ATOM   4459  CD2 LEU A 488      26.017  39.504  31.570  1.00  0.00           C  
ATOM   4460  N   ARG A 489      27.817  34.497  30.887  1.00  0.00           N  
ATOM   4461  HN  ARG A 489      27.013  34.209  31.444  1.00  0.00           H  
ATOM   4462  CA  ARG A 489      28.875  33.529  30.611  1.00  0.00           C  
ATOM   4463  C   ARG A 489      29.062  33.433  29.097  1.00  0.00           C  
ATOM   4464  O   ARG A 489      30.186  33.326  28.595  1.00  0.00           O  
ATOM   4465  CB  ARG A 489      28.493  32.160  31.186  1.00  0.00           C  
ATOM   4466  CG  ARG A 489      28.568  32.095  32.713  1.00  0.00           C  
ATOM   4467  CD  ARG A 489      29.973  31.757  33.176  1.00  0.00           C  
ATOM   4468  NE  ARG A 489      30.136  30.320  33.403  1.00  0.00           N  
ATOM   4469  HE  ARG A 489      29.297  29.741  33.398  1.00  0.00           H  
ATOM   4470  CZ  ARG A 489      31.303  29.717  33.615  1.00  0.00           C  
ATOM   4471  NH1 ARG A 489      31.342  28.404  33.827  1.00  0.00           N  
ATOM   4472 1HH1 ARG A 489      30.476  27.865  33.842  1.00  0.00           H  
ATOM   4473 2HH1 ARG A 489      32.237  27.942  33.990  1.00  0.00           H  
ATOM   4474  NH2 ARG A 489      32.432  30.419  33.595  1.00  0.00           N  
ATOM   4475 1HH2 ARG A 489      32.402  31.426  33.432  1.00  0.00           H  
ATOM   4476 2HH2 ARG A 489      33.327  29.957  33.758  1.00  0.00           H  
ATOM   4477  N   LEU A 490      27.944  33.472  28.378  1.00  0.00           N  
ATOM   4478  HN  LEU A 490      27.049  33.551  28.861  1.00  0.00           H  
ATOM   4479  CA  LEU A 490      27.957  33.406  26.924  1.00  0.00           C  
ATOM   4480  C   LEU A 490      28.460  34.717  26.328  1.00  0.00           C  
ATOM   4481  O   LEU A 490      29.408  34.738  25.554  1.00  0.00           O  
ATOM   4482  CB  LEU A 490      26.545  33.129  26.387  1.00  0.00           C  
ATOM   4483  CG  LEU A 490      26.436  33.222  24.858  1.00  0.00           C  
ATOM   4484  CD1 LEU A 490      27.324  32.153  24.237  1.00  0.00           C  
ATOM   4485  CD2 LEU A 490      24.988  33.049  24.405  1.00  0.00           C  
ATOM   4486  N   LYS A 491      27.813  35.811  26.703  1.00  0.00           N  
ATOM   4487  HN  LYS A 491      27.051  35.730  27.377  1.00  0.00           H  
ATOM   4488  CA  LYS A 491      28.159  37.127  26.180  1.00  0.00           C  
ATOM   4489  C   LYS A 491      29.620  37.528  26.354  1.00  0.00           C  
ATOM   4490  O   LYS A 491      30.242  38.026  25.418  1.00  0.00           O  
ATOM   4491  CB  LYS A 491      27.267  38.191  26.826  1.00  0.00           C  
ATOM   4492  CG  LYS A 491      27.524  39.608  26.333  1.00  0.00           C  
ATOM   4493  CD  LYS A 491      26.592  40.589  27.029  1.00  0.00           C  
ATOM   4494  CE  LYS A 491      26.868  42.022  26.602  1.00  0.00           C  
ATOM   4495  NZ  LYS A 491      25.926  42.969  27.263  1.00  0.00           N  
ATOM   4496  HZ1 LYS A 491      26.111  43.930  26.977  1.00  0.00           H  
ATOM   4497  HZ2 LYS A 491      25.944  42.869  28.278  1.00  0.00           H  
ATOM   4498  HZ3 LYS A 491      24.954  42.708  27.098  1.00  0.00           H  
ATOM   4499  N   TYR A 492      30.165  37.314  27.547  1.00  0.00           N  
ATOM   4500  HN  TYR A 492      29.611  36.874  28.282  1.00  0.00           H  
ATOM   4501  CA  TYR A 492      31.544  37.699  27.820  1.00  0.00           C  
ATOM   4502  C   TYR A 492      32.604  36.628  27.576  1.00  0.00           C  
ATOM   4503  O   TYR A 492      33.616  36.899  26.930  1.00  0.00           O  
ATOM   4504  CB  TYR A 492      31.648  38.236  29.254  1.00  0.00           C  
ATOM   4505  CG  TYR A 492      30.942  39.563  29.417  1.00  0.00           C  
ATOM   4506  CD1 TYR A 492      29.840  39.699  30.259  1.00  0.00           C  
ATOM   4507  CD2 TYR A 492      31.340  40.675  28.671  1.00  0.00           C  
ATOM   4508  CE1 TYR A 492      29.146  40.916  30.347  1.00  0.00           C  
ATOM   4509  CE2 TYR A 492      30.662  41.880  28.752  1.00  0.00           C  
ATOM   4510  CZ  TYR A 492      29.567  41.994  29.587  1.00  0.00           C  
ATOM   4511  OH  TYR A 492      28.890  43.192  29.642  1.00  0.00           O  
ATOM   4512  HH  TYR A 492      29.179  43.932  29.121  1.00  0.00           H  
ATOM   4513  N   GLN A 493      32.378  35.416  28.072  1.00  0.00           N  
ATOM   4514  HN  GLN A 493      31.515  35.234  28.585  1.00  0.00           H  
ATOM   4515  CA  GLN A 493      33.355  34.336  27.891  1.00  0.00           C  
ATOM   4516  C   GLN A 493      33.145  33.459  26.661  1.00  0.00           C  
ATOM   4517  O   GLN A 493      34.057  32.746  26.244  1.00  0.00           O  
ATOM   4518  CB  GLN A 493      33.367  33.425  29.114  1.00  0.00           C  
ATOM   4519  CG  GLN A 493      34.010  34.009  30.338  1.00  0.00           C  
ATOM   4520  CD  GLN A 493      34.003  33.021  31.476  1.00  0.00           C  
ATOM   4521  OE1 GLN A 493      32.979  32.832  32.135  1.00  0.00           O  
ATOM   4522  NE2 GLN A 493      35.138  32.356  31.696  1.00  0.00           N  
ATOM   4523 1HE2 GLN A 493      35.986  32.512  31.151  1.00  0.00           H  
ATOM   4524 2HE2 GLN A 493      35.133  31.687  32.466  1.00  0.00           H  
ATOM   4525  N   GLY A 494      31.950  33.492  26.085  1.00  0.00           N  
ATOM   4526  HN  GLY A 494      31.221  34.103  26.454  1.00  0.00           H  
ATOM   4527  CA  GLY A 494      31.684  32.655  24.927  1.00  0.00           C  
ATOM   4528  C   GLY A 494      31.639  31.190  25.332  1.00  0.00           C  
ATOM   4529  O   GLY A 494      32.148  30.316  24.623  1.00  0.00           O  
ATOM   4530  N   LEU A 495      31.044  30.921  26.489  1.00  0.00           N  
ATOM   4531  HN  LEU A 495      30.660  31.687  27.043  1.00  0.00           H  
ATOM   4532  CA  LEU A 495      30.928  29.554  26.984  1.00  0.00           C  
ATOM   4533  C   LEU A 495      29.470  29.146  27.082  1.00  0.00           C  
ATOM   4534  O   LEU A 495      28.580  29.998  27.174  1.00  0.00           O  
ATOM   4535  CB  LEU A 495      31.560  29.421  28.374  1.00  0.00           C  
ATOM   4536  CG  LEU A 495      33.030  29.805  28.536  1.00  0.00           C  
ATOM   4537  CD1 LEU A 495      33.426  29.727  30.015  1.00  0.00           C  
ATOM   4538  CD2 LEU A 495      33.889  28.888  27.687  1.00  0.00           C  
ATOM   4539  N   CYS A 496      29.235  27.838  27.051  1.00  0.00           N  
ATOM   4540  HN  CYS A 496      30.021  27.199  26.935  1.00  0.00           H  
ATOM   4541  CA  CYS A 496      27.894  27.288  27.177  1.00  0.00           C  
ATOM   4542  C   CYS A 496      27.936  26.137  28.173  1.00  0.00           C  
ATOM   4543  O   CYS A 496      28.964  25.482  28.346  1.00  0.00           O  
ATOM   4544  CB  CYS A 496      27.352  26.801  25.815  1.00  0.00           C  
ATOM   4545  SG  CYS A 496      28.394  25.617  24.900  1.00  0.00           S  
ATOM   4546  N   PRO A 497      26.825  25.900  28.876  1.00  0.00           N  
ATOM   4547  CA  PRO A 497      26.818  24.800  29.844  1.00  0.00           C  
ATOM   4548  C   PRO A 497      26.727  23.472  29.091  1.00  0.00           C  
ATOM   4549  O   PRO A 497      25.890  23.317  28.199  1.00  0.00           O  
ATOM   4550  CB  PRO A 497      25.578  25.095  30.689  1.00  0.00           C  
ATOM   4551  CG  PRO A 497      24.638  25.744  29.689  1.00  0.00           C  
ATOM   4552  CD  PRO A 497      25.563  26.667  28.912  1.00  0.00           C  
ATOM   4553  N   PRO A 498      27.599  22.504  29.426  1.00  0.00           N  
ATOM   4554  CA  PRO A 498      27.585  21.199  28.756  1.00  0.00           C  
ATOM   4555  C   PRO A 498      26.279  20.448  29.008  1.00  0.00           C  
ATOM   4556  O   PRO A 498      25.888  19.587  28.227  1.00  0.00           O  
ATOM   4557  CB  PRO A 498      28.801  20.496  29.353  1.00  0.00           C  
ATOM   4558  CG  PRO A 498      28.864  21.064  30.732  1.00  0.00           C  
ATOM   4559  CD  PRO A 498      28.616  22.533  30.490  1.00  0.00           C  
ATOM   4560  N   VAL A 499      25.613  20.787  30.108  1.00  0.00           N  
ATOM   4561  HN  VAL A 499      26.008  21.498  30.724  1.00  0.00           H  
ATOM   4562  CA  VAL A 499      24.339  20.178  30.463  1.00  0.00           C  
ATOM   4563  C   VAL A 499      23.326  21.306  30.642  1.00  0.00           C  
ATOM   4564  O   VAL A 499      23.589  22.282  31.344  1.00  0.00           O  
ATOM   4565  CB  VAL A 499      24.449  19.366  31.779  1.00  0.00           C  
ATOM   4566  CG1 VAL A 499      23.070  19.037  32.314  1.00  0.00           C  
ATOM   4567  CG2 VAL A 499      25.222  18.084  31.525  1.00  0.00           C  
ATOM   4568  N   PRO A 500      22.156  21.198  29.996  1.00  0.00           N  
ATOM   4569  CA  PRO A 500      21.165  22.269  30.149  1.00  0.00           C  
ATOM   4570  C   PRO A 500      20.796  22.473  31.617  1.00  0.00           C  
ATOM   4571  O   PRO A 500      20.591  21.510  32.361  1.00  0.00           O  
ATOM   4572  CB  PRO A 500      19.994  21.785  29.292  1.00  0.00           C  
ATOM   4573  CG  PRO A 500      20.136  20.284  29.328  1.00  0.00           C  
ATOM   4574  CD  PRO A 500      21.626  20.094  29.180  1.00  0.00           C  
ATOM   4575  N   ARG A 501      20.735  23.732  32.039  1.00  0.00           N  
ATOM   4576  HN  ARG A 501      20.921  24.493  31.385  1.00  0.00           H  
ATOM   4577  CA  ARG A 501      20.406  24.037  33.423  1.00  0.00           C  
ATOM   4578  C   ARG A 501      18.906  23.883  33.650  1.00  0.00           C  
ATOM   4579  O   ARG A 501      18.105  24.076  32.733  1.00  0.00           O  
ATOM   4580  CB  ARG A 501      20.853  25.460  33.770  1.00  0.00           C  
ATOM   4581  CG  ARG A 501      22.199  25.856  33.165  1.00  0.00           C  
ATOM   4582  CD  ARG A 501      23.254  24.770  33.337  1.00  0.00           C  
ATOM   4583  NE  ARG A 501      23.590  24.508  34.735  1.00  0.00           N  
ATOM   4584  HE  ARG A 501      23.668  25.304  35.368  1.00  0.00           H  
ATOM   4585  CZ  ARG A 501      23.800  23.293  35.228  1.00  0.00           C  
ATOM   4586  NH1 ARG A 501      23.698  22.228  34.433  1.00  0.00           N  
ATOM   4587 1HH1 ARG A 501      23.447  22.347  33.452  1.00  0.00           H  
ATOM   4588 2HH1 ARG A 501      23.859  21.295  34.812  1.00  0.00           H  
ATOM   4589  NH2 ARG A 501      24.127  23.138  36.506  1.00  0.00           N  
ATOM   4590 1HH2 ARG A 501      24.205  23.953  37.114  1.00  0.00           H  
ATOM   4591 2HH2 ARG A 501      24.288  22.205  36.885  1.00  0.00           H  
ATOM   4592  N   THR A 502      18.530  23.532  34.876  1.00  0.00           N  
ATOM   4593  HN  THR A 502      19.241  23.393  35.594  1.00  0.00           H  
ATOM   4594  CA  THR A 502      17.124  23.340  35.220  1.00  0.00           C  
ATOM   4595  C   THR A 502      16.753  24.153  36.447  1.00  0.00           C  
ATOM   4596  O   THR A 502      17.629  24.635  37.171  1.00  0.00           O  
ATOM   4597  CB  THR A 502      16.819  21.857  35.519  1.00  0.00           C  
ATOM   4598  OG1 THR A 502      17.679  21.393  36.570  1.00  0.00           O  
ATOM   4599  HG1 THR A 502      17.547  21.925  37.346  1.00  0.00           H  
ATOM   4600  CG2 THR A 502      17.031  21.006  34.277  1.00  0.00           C  
ATOM   4601  N   GLN A 503      15.452  24.300  36.681  1.00  0.00           N  
ATOM   4602  HN  GLN A 503      14.778  23.878  36.042  1.00  0.00           H  
ATOM   4603  CA  GLN A 503      14.973  25.052  37.832  1.00  0.00           C  
ATOM   4604  C   GLN A 503      15.550  24.404  39.087  1.00  0.00           C  
ATOM   4605  O   GLN A 503      15.444  23.192  39.279  1.00  0.00           O  
ATOM   4606  CB  GLN A 503      13.440  25.044  37.872  1.00  0.00           C  
ATOM   4607  CG  GLN A 503      12.845  25.925  38.964  1.00  0.00           C  
ATOM   4608  CD  GLN A 503      12.569  25.166  40.249  1.00  0.00           C  
ATOM   4609  OE1 GLN A 503      13.114  24.084  40.475  1.00  0.00           O  
ATOM   4610  NE2 GLN A 503      11.722  25.735  41.104  1.00  0.00           N  
ATOM   4611 1HE2 GLN A 503      11.537  25.225  41.968  1.00  0.00           H  
ATOM   4612 2HE2 GLN A 503      11.271  26.631  40.917  1.00  0.00           H  
ATOM   4613  N   GLY A 504      16.173  25.211  39.936  1.00  0.00           N  
ATOM   4614  HN  GLY A 504      16.228  26.211  39.741  1.00  0.00           H  
ATOM   4615  CA  GLY A 504      16.775  24.673  41.140  1.00  0.00           C  
ATOM   4616  C   GLY A 504      18.281  24.852  41.105  1.00  0.00           C  
ATOM   4617  O   GLY A 504      18.934  24.861  42.146  1.00  0.00           O  
ATOM   4618  N   ASP A 505      18.842  24.986  39.906  1.00  0.00           N  
ATOM   4619  HN  ASP A 505      18.260  24.949  39.069  1.00  0.00           H  
ATOM   4620  CA  ASP A 505      20.281  25.186  39.778  1.00  0.00           C  
ATOM   4621  C   ASP A 505      20.635  26.620  40.157  1.00  0.00           C  
ATOM   4622  O   ASP A 505      19.855  27.539  39.930  1.00  0.00           O  
ATOM   4623  CB  ASP A 505      20.761  24.930  38.341  1.00  0.00           C  
ATOM   4624  CG  ASP A 505      20.792  23.451  37.980  1.00  0.00           C  
ATOM   4625  OD1 ASP A 505      20.996  22.613  38.883  1.00  0.00           O  
ATOM   4626  OD2 ASP A 505      20.632  23.131  36.784  1.00  0.00           O  
ATOM   4627  N   PHE A 506      21.809  26.794  40.747  1.00  0.00           N  
ATOM   4628  HN  PHE A 506      22.388  25.975  40.935  1.00  0.00           H  
ATOM   4629  CA  PHE A 506      22.308  28.109  41.139  1.00  0.00           C  
ATOM   4630  C   PHE A 506      23.817  27.983  41.008  1.00  0.00           C  
ATOM   4631  O   PHE A 506      24.548  27.889  41.991  1.00  0.00           O  
ATOM   4632  CB  PHE A 506      21.913  28.443  42.583  1.00  0.00           C  
ATOM   4633  CG  PHE A 506      22.366  29.807  43.042  1.00  0.00           C  
ATOM   4634  CD1 PHE A 506      22.014  30.950  42.335  1.00  0.00           C  
ATOM   4635  CD2 PHE A 506      23.151  29.943  44.189  1.00  0.00           C  
ATOM   4636  CE1 PHE A 506      22.433  32.218  42.759  1.00  0.00           C  
ATOM   4637  CE2 PHE A 506      23.578  31.205  44.627  1.00  0.00           C  
ATOM   4638  CZ  PHE A 506      23.217  32.344  43.908  1.00  0.00           C  
ATOM   4639  N   ASP A 507      24.266  27.956  39.762  1.00  0.00           N  
ATOM   4640  HN  ASP A 507      23.601  28.040  38.993  1.00  0.00           H  
ATOM   4641  CA  ASP A 507      25.675  27.811  39.461  1.00  0.00           C  
ATOM   4642  C   ASP A 507      26.567  28.882  40.095  1.00  0.00           C  
ATOM   4643  O   ASP A 507      27.694  28.590  40.489  1.00  0.00           O  
ATOM   4644  CB  ASP A 507      25.853  27.736  37.944  1.00  0.00           C  
ATOM   4645  CG  ASP A 507      25.031  26.605  37.329  1.00  0.00           C  
ATOM   4646  OD1 ASP A 507      24.925  25.533  37.965  1.00  0.00           O  
ATOM   4647  OD2 ASP A 507      24.491  26.778  36.220  1.00  0.00           O  
ATOM   4648  N   PRO A 508      26.079  30.132  40.219  1.00  0.00           N  
ATOM   4649  CA  PRO A 508      26.951  31.138  40.841  1.00  0.00           C  
ATOM   4650  C   PRO A 508      27.367  30.710  42.254  1.00  0.00           C  
ATOM   4651  O   PRO A 508      28.469  31.021  42.716  1.00  0.00           O  
ATOM   4652  CB  PRO A 508      26.076  32.390  40.868  1.00  0.00           C  
ATOM   4653  CG  PRO A 508      25.233  32.228  39.636  1.00  0.00           C  
ATOM   4654  CD  PRO A 508      24.848  30.756  39.699  1.00  0.00           C  
ATOM   4655  N   GLY A 509      26.472  30.001  42.935  1.00  0.00           N  
ATOM   4656  HN  GLY A 509      25.576  29.771  42.506  1.00  0.00           H  
ATOM   4657  CA  GLY A 509      26.762  29.551  44.287  1.00  0.00           C  
ATOM   4658  C   GLY A 509      27.897  28.547  44.348  1.00  0.00           C  
ATOM   4659  O   GLY A 509      28.416  28.254  45.427  1.00  0.00           O  
ATOM   4660  N   ALA A 510      28.285  28.022  43.189  1.00  0.00           N  
ATOM   4661  HN  ALA A 510      27.811  28.308  42.332  1.00  0.00           H  
ATOM   4662  CA  ALA A 510      29.370  27.048  43.107  1.00  0.00           C  
ATOM   4663  C   ALA A 510      30.737  27.725  42.965  1.00  0.00           C  
ATOM   4664  O   ALA A 510      31.753  27.057  42.760  1.00  0.00           O  
ATOM   4665  CB  ALA A 510      29.133  26.093  41.931  1.00  0.00           C  
ATOM   4666  N   LYS A 511      30.752  29.052  43.064  1.00  0.00           N  
ATOM   4667  HN  LYS A 511      29.870  29.547  43.200  1.00  0.00           H  
ATOM   4668  CA  LYS A 511      31.992  29.824  42.984  1.00  0.00           C  
ATOM   4669  C   LYS A 511      32.199  30.484  44.353  1.00  0.00           C  
ATOM   4670  O   LYS A 511      31.374  31.280  44.803  1.00  0.00           O  
ATOM   4671  CB  LYS A 511      31.891  30.884  41.878  1.00  0.00           C  
ATOM   4672  CG  LYS A 511      33.109  31.805  41.772  1.00  0.00           C  
ATOM   4673  CD  LYS A 511      34.399  31.022  41.509  1.00  0.00           C  
ATOM   4674  CE  LYS A 511      35.618  31.946  41.540  1.00  0.00           C  
ATOM   4675  NZ  LYS A 511      36.909  31.210  41.407  1.00  0.00           N  
ATOM   4676  HZ1 LYS A 511      37.722  31.826  41.428  1.00  0.00           H  
ATOM   4677  HZ2 LYS A 511      36.913  30.629  40.568  1.00  0.00           H  
ATOM   4678  HZ3 LYS A 511      36.987  30.480  42.115  1.00  0.00           H  
ATOM   4679  N   PHE A 512      33.305  30.137  45.004  1.00  0.00           N  
ATOM   4680  HN  PHE A 512      33.954  29.495  44.549  1.00  0.00           H  
ATOM   4681  CA  PHE A 512      33.637  30.632  46.343  1.00  0.00           C  
ATOM   4682  C   PHE A 512      33.146  32.028  46.734  1.00  0.00           C  
ATOM   4683  O   PHE A 512      32.413  32.183  47.714  1.00  0.00           O  
ATOM   4684  CB  PHE A 512      35.152  30.580  46.561  1.00  0.00           C  
ATOM   4685  CG  PHE A 512      35.591  31.133  47.890  1.00  0.00           C  
ATOM   4686  CD1 PHE A 512      35.490  30.363  49.048  1.00  0.00           C  
ATOM   4687  CD2 PHE A 512      36.082  32.435  47.990  1.00  0.00           C  
ATOM   4688  CE1 PHE A 512      35.873  30.883  50.289  1.00  0.00           C  
ATOM   4689  CE2 PHE A 512      36.465  32.961  49.223  1.00  0.00           C  
ATOM   4690  CZ  PHE A 512      36.360  32.182  50.376  1.00  0.00           C  
ATOM   4691  N   HIS A 513      33.564  33.035  45.973  1.00  0.00           N  
ATOM   4692  HN  HIS A 513      34.141  32.826  45.158  1.00  0.00           H  
ATOM   4693  CA  HIS A 513      33.230  34.430  46.257  1.00  0.00           C  
ATOM   4694  C   HIS A 513      31.754  34.791  46.389  1.00  0.00           C  
ATOM   4695  O   HIS A 513      31.414  35.774  47.053  1.00  0.00           O  
ATOM   4696  CB  HIS A 513      33.899  35.330  45.216  1.00  0.00           C  
ATOM   4697  CG  HIS A 513      35.380  35.131  45.129  1.00  0.00           C  
ATOM   4698  ND1 HIS A 513      35.945  33.952  44.694  1.00  0.00           N  
ATOM   4699  HD1 HIS A 513      35.428  33.135  44.370  1.00  0.00           H  
ATOM   4700  CD2 HIS A 513      36.412  35.944  45.460  1.00  0.00           C  
ATOM   4701  CE1 HIS A 513      37.262  34.045  44.762  1.00  0.00           C  
ATOM   4702  NE2 HIS A 513      37.570  35.243  45.223  1.00  0.00           N  
ATOM   4703  HE2 HIS A 513      38.516  35.592  45.378  1.00  0.00           H  
ATOM   4704  N   ILE A 514      30.880  34.004  45.773  1.00  0.00           N  
ATOM   4705  HN  ILE A 514      31.212  33.199  45.242  1.00  0.00           H  
ATOM   4706  CA  ILE A 514      29.455  34.278  45.848  1.00  0.00           C  
ATOM   4707  C   ILE A 514      28.926  33.980  47.251  1.00  0.00           C  
ATOM   4708  O   ILE A 514      28.437  34.880  47.933  1.00  0.00           O  
ATOM   4709  CB  ILE A 514      28.685  33.471  44.772  1.00  0.00           C  
ATOM   4710  CG1 ILE A 514      29.117  33.943  43.380  1.00  0.00           C  
ATOM   4711  CG2 ILE A 514      27.178  33.627  44.955  1.00  0.00           C  
ATOM   4712  CD1 ILE A 514      28.898  35.423  43.130  1.00  0.00           C  
ATOM   4713  N   PRO A 515      29.021  32.719  47.712  1.00  0.00           N  
ATOM   4714  CA  PRO A 515      28.511  32.463  49.064  1.00  0.00           C  
ATOM   4715  C   PRO A 515      29.346  33.146  50.154  1.00  0.00           C  
ATOM   4716  O   PRO A 515      28.848  33.420  51.248  1.00  0.00           O  
ATOM   4717  CB  PRO A 515      28.527  30.932  49.162  1.00  0.00           C  
ATOM   4718  CG  PRO A 515      29.629  30.530  48.217  1.00  0.00           C  
ATOM   4719  CD  PRO A 515      29.404  31.462  47.045  1.00  0.00           C  
ATOM   4720  N   SER A 516      30.611  33.433  49.850  1.00  0.00           N  
ATOM   4721  HN  SER A 516      30.973  33.190  48.928  1.00  0.00           H  
ATOM   4722  CA  SER A 516      31.488  34.090  50.817  1.00  0.00           C  
ATOM   4723  C   SER A 516      31.332  35.601  50.811  1.00  0.00           C  
ATOM   4724  O   SER A 516      31.946  36.294  51.617  1.00  0.00           O  
ATOM   4725  CB  SER A 516      32.950  33.734  50.550  1.00  0.00           C  
ATOM   4726  OG  SER A 516      33.188  32.370  50.842  1.00  0.00           O  
ATOM   4727  HG  SER A 516      34.097  32.149  50.676  1.00  0.00           H  
ATOM   4728  N   SER A 517      30.515  36.105  49.891  1.00  0.00           N  
ATOM   4729  HN  SER A 517      30.051  35.469  49.243  1.00  0.00           H  
ATOM   4730  CA  SER A 517      30.259  37.538  49.777  1.00  0.00           C  
ATOM   4731  C   SER A 517      31.537  38.380  49.669  1.00  0.00           C  
ATOM   4732  O   SER A 517      31.711  39.366  50.396  1.00  0.00           O  
ATOM   4733  CB  SER A 517      29.419  38.020  50.968  1.00  0.00           C  
ATOM   4734  OG  SER A 517      28.977  39.360  50.781  1.00  0.00           O  
ATOM   4735  HG  SER A 517      28.457  39.658  51.518  1.00  0.00           H  
ATOM   4736  N   VAL A 518      32.430  37.978  48.768  1.00  0.00           N  
ATOM   4737  HN  VAL A 518      32.243  37.133  48.229  1.00  0.00           H  
ATOM   4738  CA  VAL A 518      33.672  38.714  48.529  1.00  0.00           C  
ATOM   4739  C   VAL A 518      33.550  39.347  47.139  1.00  0.00           C  
ATOM   4740  O   VAL A 518      33.356  38.637  46.149  1.00  0.00           O  
ATOM   4741  CB  VAL A 518      34.911  37.786  48.533  1.00  0.00           C  
ATOM   4742  CG1 VAL A 518      36.169  38.594  48.199  1.00  0.00           C  
ATOM   4743  CG2 VAL A 518      35.058  37.105  49.888  1.00  0.00           C  
ATOM   4744  N   PRO A 519      33.651  40.687  47.049  1.00  0.00           N  
ATOM   4745  CA  PRO A 519      33.547  41.388  45.757  1.00  0.00           C  
ATOM   4746  C   PRO A 519      34.546  40.819  44.747  1.00  0.00           C  
ATOM   4747  O   PRO A 519      35.645  40.411  45.122  1.00  0.00           O  
ATOM   4748  CB  PRO A 519      33.846  42.841  46.127  1.00  0.00           C  
ATOM   4749  CG  PRO A 519      33.325  42.934  47.551  1.00  0.00           C  
ATOM   4750  CD  PRO A 519      33.852  41.644  48.152  1.00  0.00           C  
ATOM   4751  N   TYR A 520      34.179  40.813  43.469  1.00  0.00           N  
ATOM   4752  HN  TYR A 520      33.282  41.216  43.198  1.00  0.00           H  
ATOM   4753  CA  TYR A 520      35.050  40.234  42.452  1.00  0.00           C  
ATOM   4754  C   TYR A 520      35.706  41.182  41.452  1.00  0.00           C  
ATOM   4755  O   TYR A 520      36.728  40.839  40.865  1.00  0.00           O  
ATOM   4756  CB  TYR A 520      34.282  39.168  41.661  1.00  0.00           C  
ATOM   4757  CG  TYR A 520      35.155  38.019  41.221  1.00  0.00           C  
ATOM   4758  CD1 TYR A 520      35.496  37.008  42.119  1.00  0.00           C  
ATOM   4759  CD2 TYR A 520      35.705  37.978  39.935  1.00  0.00           C  
ATOM   4760  CE1 TYR A 520      36.367  35.985  41.759  1.00  0.00           C  
ATOM   4761  CE2 TYR A 520      36.589  36.948  39.562  1.00  0.00           C  
ATOM   4762  CZ  TYR A 520      36.913  35.960  40.486  1.00  0.00           C  
ATOM   4763  OH  TYR A 520      37.794  34.955  40.160  1.00  0.00           O  
ATOM   4764  HH  TYR A 520      38.015  34.280  40.791  1.00  0.00           H  
ATOM   4765  N   ILE A 521      35.124  42.358  41.243  1.00  0.00           N  
ATOM   4766  HN  ILE A 521      34.283  42.605  41.765  1.00  0.00           H  
ATOM   4767  CA  ILE A 521      35.676  43.299  40.275  1.00  0.00           C  
ATOM   4768  C   ILE A 521      37.141  43.652  40.565  1.00  0.00           C  
ATOM   4769  O   ILE A 521      37.892  44.025  39.664  1.00  0.00           O  
ATOM   4770  CB  ILE A 521      34.790  44.576  40.189  1.00  0.00           C  
ATOM   4771  CG1 ILE A 521      35.028  45.280  38.851  1.00  0.00           C  
ATOM   4772  CG2 ILE A 521      35.055  45.494  41.365  1.00  0.00           C  
ATOM   4773  CD1 ILE A 521      34.587  44.457  37.637  1.00  0.00           C  
ATOM   4774  N   ARG A 522      37.549  43.508  41.821  1.00  0.00           N  
ATOM   4775  HN  ARG A 522      36.880  43.202  42.528  1.00  0.00           H  
ATOM   4776  CA  ARG A 522      38.928  43.775  42.217  1.00  0.00           C  
ATOM   4777  C   ARG A 522      39.910  42.920  41.396  1.00  0.00           C  
ATOM   4778  O   ARG A 522      41.049  43.331  41.151  1.00  0.00           O  
ATOM   4779  CB  ARG A 522      39.106  43.467  43.708  1.00  0.00           C  
ATOM   4780  CG  ARG A 522      38.642  42.058  44.103  1.00  0.00           C  
ATOM   4781  CD  ARG A 522      38.629  41.861  45.620  1.00  0.00           C  
ATOM   4782  NE  ARG A 522      37.815  42.881  46.274  1.00  0.00           N  
ATOM   4783  HE  ARG A 522      37.411  43.611  45.687  1.00  0.00           H  
ATOM   4784  CZ  ARG A 522      37.562  42.928  47.577  1.00  0.00           C  
ATOM   4785  NH1 ARG A 522      38.059  42.002  48.389  1.00  0.00           N  
ATOM   4786 1HH1 ARG A 522      37.865  42.038  49.390  1.00  0.00           H  
ATOM   4787 2HH1 ARG A 522      38.632  41.248  48.010  1.00  0.00           H  
ATOM   4788  NH2 ARG A 522      36.816  43.909  48.071  1.00  0.00           N  
ATOM   4789 1HH2 ARG A 522      36.622  43.945  49.072  1.00  0.00           H  
ATOM   4790 2HH2 ARG A 522      36.434  44.620  47.447  1.00  0.00           H  
ATOM   4791  N   TYR A 523      39.468  41.739  40.967  1.00  0.00           N  
ATOM   4792  HN  TYR A 523      38.512  41.453  41.179  1.00  0.00           H  
ATOM   4793  CA  TYR A 523      40.334  40.844  40.195  1.00  0.00           C  
ATOM   4794  C   TYR A 523      40.472  41.286  38.746  1.00  0.00           C  
ATOM   4795  O   TYR A 523      41.518  41.083  38.122  1.00  0.00           O  
ATOM   4796  CB  TYR A 523      39.815  39.401  40.264  1.00  0.00           C  
ATOM   4797  CG  TYR A 523      39.759  38.865  41.679  1.00  0.00           C  
ATOM   4798  CD1 TYR A 523      38.534  38.602  42.297  1.00  0.00           C  
ATOM   4799  CD2 TYR A 523      40.930  38.670  42.421  1.00  0.00           C  
ATOM   4800  CE1 TYR A 523      38.471  38.161  43.620  1.00  0.00           C  
ATOM   4801  CE2 TYR A 523      40.881  38.229  43.747  1.00  0.00           C  
ATOM   4802  CZ  TYR A 523      39.645  37.977  44.339  1.00  0.00           C  
ATOM   4803  OH  TYR A 523      39.572  37.561  45.648  1.00  0.00           O  
ATOM   4804  HH  TYR A 523      40.375  37.435  46.140  1.00  0.00           H  
ATOM   4805  N   PHE A 524      39.414  41.884  38.209  1.00  0.00           N  
ATOM   4806  HN  PHE A 524      38.562  41.989  38.761  1.00  0.00           H  
ATOM   4807  CA  PHE A 524      39.452  42.393  36.842  1.00  0.00           C  
ATOM   4808  C   PHE A 524      40.417  43.586  36.850  1.00  0.00           C  
ATOM   4809  O   PHE A 524      41.309  43.689  36.007  1.00  0.00           O  
ATOM   4810  CB  PHE A 524      38.060  42.855  36.400  1.00  0.00           C  
ATOM   4811  CG  PHE A 524      38.046  43.526  35.061  1.00  0.00           C  
ATOM   4812  CD1 PHE A 524      38.027  42.776  33.889  1.00  0.00           C  
ATOM   4813  CD2 PHE A 524      38.081  44.911  34.968  1.00  0.00           C  
ATOM   4814  CE1 PHE A 524      38.044  43.402  32.641  1.00  0.00           C  
ATOM   4815  CE2 PHE A 524      38.101  45.547  33.723  1.00  0.00           C  
ATOM   4816  CZ  PHE A 524      38.083  44.792  32.560  1.00  0.00           C  
ATOM   4817  N   VAL A 525      40.225  44.483  37.810  1.00  0.00           N  
ATOM   4818  HN  VAL A 525      39.457  44.350  38.468  1.00  0.00           H  
ATOM   4819  CA  VAL A 525      41.083  45.652  37.947  1.00  0.00           C  
ATOM   4820  C   VAL A 525      42.530  45.183  38.135  1.00  0.00           C  
ATOM   4821  O   VAL A 525      43.448  45.679  37.485  1.00  0.00           O  
ATOM   4822  CB  VAL A 525      40.657  46.515  39.163  1.00  0.00           C  
ATOM   4823  CG1 VAL A 525      41.651  47.663  39.377  1.00  0.00           C  
ATOM   4824  CG2 VAL A 525      39.256  47.074  38.934  1.00  0.00           C  
ATOM   4825  N   SER A 526      42.722  44.213  39.021  1.00  0.00           N  
ATOM   4826  HN  SER A 526      41.923  43.833  39.528  1.00  0.00           H  
ATOM   4827  CA  SER A 526      44.055  43.681  39.283  1.00  0.00           C  
ATOM   4828  C   SER A 526      44.781  43.167  38.042  1.00  0.00           C  
ATOM   4829  O   SER A 526      45.944  43.491  37.823  1.00  0.00           O  
ATOM   4830  CB  SER A 526      43.986  42.547  40.311  1.00  0.00           C  
ATOM   4831  OG  SER A 526      45.242  41.895  40.418  1.00  0.00           O  
ATOM   4832  HG  SER A 526      45.199  41.192  41.055  1.00  0.00           H  
ATOM   4833  N   PHE A 527      44.108  42.358  37.233  1.00  0.00           N  
ATOM   4834  HN  PHE A 527      43.136  42.124  37.437  1.00  0.00           H  
ATOM   4835  CA  PHE A 527      44.760  41.805  36.054  1.00  0.00           C  
ATOM   4836  C   PHE A 527      45.191  42.844  35.032  1.00  0.00           C  
ATOM   4837  O   PHE A 527      46.164  42.640  34.308  1.00  0.00           O  
ATOM   4838  CB  PHE A 527      43.874  40.728  35.419  1.00  0.00           C  
ATOM   4839  CG  PHE A 527      44.053  39.374  36.041  1.00  0.00           C  
ATOM   4840  CD1 PHE A 527      43.973  39.217  37.425  1.00  0.00           C  
ATOM   4841  CD2 PHE A 527      44.343  38.263  35.254  1.00  0.00           C  
ATOM   4842  CE1 PHE A 527      44.185  37.969  38.017  1.00  0.00           C  
ATOM   4843  CE2 PHE A 527      44.554  37.016  35.830  1.00  0.00           C  
ATOM   4844  CZ  PHE A 527      44.476  36.868  37.218  1.00  0.00           C  
ATOM   4845  N   ILE A 528      44.479  43.963  34.979  1.00  0.00           N  
ATOM   4846  HN  ILE A 528      43.673  44.079  35.593  1.00  0.00           H  
ATOM   4847  CA  ILE A 528      44.840  45.028  34.051  1.00  0.00           C  
ATOM   4848  C   ILE A 528      46.039  45.796  34.611  1.00  0.00           C  
ATOM   4849  O   ILE A 528      47.080  45.907  33.964  1.00  0.00           O  
ATOM   4850  CB  ILE A 528      43.677  46.038  33.853  1.00  0.00           C  
ATOM   4851  CG1 ILE A 528      42.513  45.381  33.098  1.00  0.00           C  
ATOM   4852  CG2 ILE A 528      44.179  47.274  33.112  1.00  0.00           C  
ATOM   4853  CD1 ILE A 528      42.788  45.101  31.635  1.00  0.00           C  
ATOM   4854  N   ILE A 529      45.892  46.304  35.831  1.00  0.00           N  
ATOM   4855  HN  ILE A 529      45.029  46.131  36.347  1.00  0.00           H  
ATOM   4856  CA  ILE A 529      46.946  47.104  36.441  1.00  0.00           C  
ATOM   4857  C   ILE A 529      48.227  46.355  36.793  1.00  0.00           C  
ATOM   4858  O   ILE A 529      49.296  46.962  36.854  1.00  0.00           O  
ATOM   4859  CB  ILE A 529      46.436  47.844  37.706  1.00  0.00           C  
ATOM   4860  CG1 ILE A 529      46.206  46.858  38.854  1.00  0.00           C  
ATOM   4861  CG2 ILE A 529      45.153  48.614  37.370  1.00  0.00           C  
ATOM   4862  CD1 ILE A 529      45.770  47.529  40.158  1.00  0.00           C  
ATOM   4863  N   GLN A 530      48.144  45.049  37.023  1.00  0.00           N  
ATOM   4864  HN  GLN A 530      47.248  44.565  36.969  1.00  0.00           H  
ATOM   4865  CA  GLN A 530      49.364  44.324  37.354  1.00  0.00           C  
ATOM   4866  C   GLN A 530      50.341  44.363  36.176  1.00  0.00           C  
ATOM   4867  O   GLN A 530      51.554  44.347  36.372  1.00  0.00           O  
ATOM   4868  CB  GLN A 530      49.060  42.882  37.778  1.00  0.00           C  
ATOM   4869  CG  GLN A 530      48.500  41.975  36.701  1.00  0.00           C  
ATOM   4870  CD  GLN A 530      48.154  40.604  37.254  1.00  0.00           C  
ATOM   4871  OE1 GLN A 530      48.678  39.589  36.799  1.00  0.00           O  
ATOM   4872  NE2 GLN A 530      47.269  40.571  38.250  1.00  0.00           N  
ATOM   4873 1HE2 GLN A 530      46.834  41.413  38.627  1.00  0.00           H  
ATOM   4874 2HE2 GLN A 530      47.037  39.650  38.622  1.00  0.00           H  
ATOM   4875  N   PHE A 531      49.817  44.424  34.953  1.00  0.00           N  
ATOM   4876  HN  PHE A 531      48.804  44.415  34.831  1.00  0.00           H  
ATOM   4877  CA  PHE A 531      50.691  44.503  33.790  1.00  0.00           C  
ATOM   4878  C   PHE A 531      51.231  45.925  33.675  1.00  0.00           C  
ATOM   4879  O   PHE A 531      52.351  46.140  33.199  1.00  0.00           O  
ATOM   4880  CB  PHE A 531      49.956  44.080  32.510  1.00  0.00           C  
ATOM   4881  CG  PHE A 531      49.863  42.591  32.352  1.00  0.00           C  
ATOM   4882  CD1 PHE A 531      48.793  41.884  32.890  1.00  0.00           C  
ATOM   4883  CD2 PHE A 531      50.913  41.880  31.768  1.00  0.00           C  
ATOM   4884  CE1 PHE A 531      48.772  40.488  32.858  1.00  0.00           C  
ATOM   4885  CE2 PHE A 531      50.903  40.485  31.732  1.00  0.00           C  
ATOM   4886  CZ  PHE A 531      49.831  39.787  32.280  1.00  0.00           C  
ATOM   4887  N   GLN A 532      50.437  46.897  34.117  1.00  0.00           N  
ATOM   4888  HN  GLN A 532      49.507  46.672  34.471  1.00  0.00           H  
ATOM   4889  CA  GLN A 532      50.891  48.281  34.097  1.00  0.00           C  
ATOM   4890  C   GLN A 532      52.047  48.395  35.092  1.00  0.00           C  
ATOM   4891  O   GLN A 532      53.025  49.093  34.839  1.00  0.00           O  
ATOM   4892  CB  GLN A 532      49.767  49.234  34.519  1.00  0.00           C  
ATOM   4893  CG  GLN A 532      48.737  49.532  33.435  1.00  0.00           C  
ATOM   4894  CD  GLN A 532      47.675  50.507  33.912  1.00  0.00           C  
ATOM   4895  OE1 GLN A 532      46.589  50.107  34.331  1.00  0.00           O  
ATOM   4896  NE2 GLN A 532      47.997  51.799  33.872  1.00  0.00           N  
ATOM   4897 1HE2 GLN A 532      48.897  52.130  33.525  1.00  0.00           H  
ATOM   4898 2HE2 GLN A 532      47.284  52.454  34.192  1.00  0.00           H  
ATOM   4899  N   PHE A 533      51.925  47.706  36.225  1.00  0.00           N  
ATOM   4900  HN  PHE A 533      51.089  47.142  36.379  1.00  0.00           H  
ATOM   4901  CA  PHE A 533      52.963  47.740  37.252  1.00  0.00           C  
ATOM   4902  C   PHE A 533      54.216  47.013  36.768  1.00  0.00           C  
ATOM   4903  O   PHE A 533      55.333  47.480  36.971  1.00  0.00           O  
ATOM   4904  CB  PHE A 533      52.464  47.095  38.554  1.00  0.00           C  
ATOM   4905  CG  PHE A 533      51.333  47.841  39.221  1.00  0.00           C  
ATOM   4906  CD1 PHE A 533      50.907  49.082  38.746  1.00  0.00           C  
ATOM   4907  CD2 PHE A 533      50.687  47.294  40.329  1.00  0.00           C  
ATOM   4908  CE1 PHE A 533      49.852  49.766  39.365  1.00  0.00           C  
ATOM   4909  CE2 PHE A 533      49.634  47.967  40.956  1.00  0.00           C  
ATOM   4910  CZ  PHE A 533      49.215  49.203  40.473  1.00  0.00           C  
ATOM   4911  N   HIS A 534      54.019  45.865  36.132  1.00  0.00           N  
ATOM   4912  HN  HIS A 534      53.064  45.526  36.011  1.00  0.00           H  
ATOM   4913  CA  HIS A 534      55.121  45.070  35.599  1.00  0.00           C  
ATOM   4914  C   HIS A 534      55.923  45.920  34.600  1.00  0.00           C  
ATOM   4915  O   HIS A 534      57.153  45.973  34.652  1.00  0.00           O  
ATOM   4916  CB  HIS A 534      54.560  43.825  34.906  1.00  0.00           C  
ATOM   4917  CG  HIS A 534      55.607  42.908  34.354  1.00  0.00           C  
ATOM   4918  ND1 HIS A 534      56.545  42.283  35.148  1.00  0.00           N  
ATOM   4919  HD1 HIS A 534      56.623  42.385  36.160  1.00  0.00           H  
ATOM   4920  CD2 HIS A 534      55.857  42.500  33.086  1.00  0.00           C  
ATOM   4921  CE1 HIS A 534      57.326  41.532  34.394  1.00  0.00           C  
ATOM   4922  NE2 HIS A 534      56.930  41.647  33.138  1.00  0.00           N  
ATOM   4923  HE2 HIS A 534      57.354  41.178  32.338  1.00  0.00           H  
ATOM   4924  N   GLU A 535      55.213  46.593  33.702  1.00  0.00           N  
ATOM   4925  HN  GLU A 535      54.196  46.513  33.712  1.00  0.00           H  
ATOM   4926  CA  GLU A 535      55.848  47.443  32.702  1.00  0.00           C  
ATOM   4927  C   GLU A 535      56.695  48.551  33.339  1.00  0.00           C  
ATOM   4928  O   GLU A 535      57.859  48.737  32.976  1.00  0.00           O  
ATOM   4929  CB  GLU A 535      54.778  48.065  31.797  1.00  0.00           C  
ATOM   4930  CG  GLU A 535      55.313  48.964  30.695  1.00  0.00           C  
ATOM   4931  CD  GLU A 535      54.202  49.652  29.931  1.00  0.00           C  
ATOM   4932  OE1 GLU A 535      53.539  50.538  30.505  1.00  0.00           O  
ATOM   4933  OE2 GLU A 535      53.980  49.295  28.758  1.00  0.00           O  
ATOM   4934  N   ALA A 536      56.112  49.282  34.287  1.00  0.00           N  
ATOM   4935  HN  ALA A 536      55.150  49.078  34.557  1.00  0.00           H  
ATOM   4936  CA  ALA A 536      56.828  50.372  34.948  1.00  0.00           C
[truncated: 476,570 more chars]
